# Supplementary material for: Reference compounds for characterizing cellular injury in high-content cellular morphology assays
Source: Nat Commun. 2023 Mar 13;14:1364. doi: 10.1038/s41467-023-36829-x (PMC10011410; doi:10.1038/s41467-023-36829-x)
Supplement: Supplementary file 5 — Supplementary Data 1 [file 41467_2023_36829_MOESM5_ESM.xlsx]

## Sheet: Compounds
Compound manuscript number	Compound BRD	Compound alias	Cellular injury	Cellular injury category	Recommended informer set	MLI category	Targeted covalent inhibitor	KAT inhibitor category	Inactive analog	KAT inhibitor quality	Purity (%)	Grade	Comments	Compound IUPAC	Compound Name	Compound SMILES	Compound InChIKey	Compound Unichem URL	Compound PubChem CID	Compound PubChem URL
1	BRD-K00259736-001-17-2	Colchicine	Y	Cytoskeletal	Y						99.1	ACCEPT		N-[(7S)-1,2,3,10-tetramethoxy-9-oxo-6,7-dihydro-5H-benzo[a]heptalen-7-yl]acetamide		COC1=CC(CC[C@@H](C2=C3)NC(C)=O)=C(C(OC)=C1OC)C2=CC=C(OC)C3=O	IAKHMKGGTNLKSZ-INIZCTEOSA-N	https://www.ebi.ac.uk/unichem/rest/inchikey/IAKHMKGGTNLKSZ-INIZCTEOSA-N	6167	https://pubchem.ncbi.nlm.nih.gov/compound/6167
2	BRD-K12539581-001-24-5	Nocodazole	Y	Cytoskeletal	Y						99.39	ACCEPT		methyl N-[6-(thiophene-2-carbonyl)-1H-benzimidazol-2-yl]carbamate		COC(NC1=NC2=C(N1)C=C(C(C3=CC=CS3)=O)C=C2)=O	KYRVNWMVYQXFEU-UHFFFAOYSA-N	https://www.ebi.ac.uk/unichem/rest/inchikey/KYRVNWMVYQXFEU-UHFFFAOYSA-N	4122	https://pubchem.ncbi.nlm.nih.gov/compound/4122
3	BRD-K13665559-001-02-1	Radicicol	Y	Hsp90	Y						98.75	ACCEPT		(4R,6R,8R,9Z,11E)-16-chloro-17,19-dihydroxy-4-methyl-3,7-dioxatricyclo[13.4.0.06,8]nonadeca-1(15),9,11,16,18-pentaene-2,13-dione		C[C@@H]1C[C@H]2O[C@@H]2/C=C\C=C\C(CC3=C(C(O)=CC(O)=C3C(O1)=O)Cl)=O	WYZWZEOGROVVHK-GTMNPGAYSA-N	https://www.ebi.ac.uk/unichem/rest/inchikey/WYZWZEOGROVVHK-GTMNPGAYSA-N	6323491	https://pubchem.ncbi.nlm.nih.gov/compound/6323491
4	BRD-K87343924-001-13-1	Wortmannin	Y	Kinase	Y						90.61	ACCEPT		[(1R,3R,5S,9R,18S)-18-(methoxymethyl)-1,5-dimethyl-6,11,16-trioxo-13,17-dioxapentacyclo[10.6.1.02,10.05,9.015,19]nonadeca-2(10),12(19),14-trien-3-yl] acetate		O=C1C(OC=C23)=C3[C@](C4=C1[C@H]5[C@](C)(C[C@H]4OC(C)=O)C(CC5)=O)(C)[C@@H](COC)OC2=O	QDLHCMPXEPAAMD-QAIWCSMKSA-N	https://www.ebi.ac.uk/unichem/rest/inchikey/QDLHCMPXEPAAMD-QAIWCSMKSA-N	312145	https://pubchem.ncbi.nlm.nih.gov/compound/312145
5	BRD-K62008436-001-28-9	Paclitaxel	Y	Cytoskeletal	Y						97.78	ACCEPT		[(1S,2S,3R,4S,7R,9S,10S,12R,15S)-4,12-diacetyloxy-15-[(2R,3S)-3-benzamido-2-hydroxy-3-phenylpropanoyl]oxy-1,9-dihydroxy-10,14,17,17-tetramethyl-11-oxo-6-oxatetracyclo[11.3.1.03,10.04,7]heptadec-13-en-2-yl] benzoate		CC1=C2[C@H](C(=O)[C@@]3([C@H](C[C@@H]4[C@]([C@H]3[C@@H]([C@@](C2(C)C)(C[C@@H]1OC(=O)[C@@H]([C@H](C5=CC=CC=C5)NC(=O)C6=CC=CC=C6)O)O)OC(=O)C7=CC=CC=C7)(CO4)OC(=O)C)O)C)OC(=O)C	RCINICONZNJXQF-MZXODVADSA-N	https://www.ebi.ac.uk/unichem/rest/inchikey/RCINICONZNJXQF-MZXODVADSA-N	36314	https://pubchem.ncbi.nlm.nih.gov/compound/36314
6	BRD-K37890730-001-24-9	Camptothecin	Y	Genotoxin	Y						97.96	ACCEPT		(19S)-19-ethyl-19-hydroxy-17-oxa-3,13-diazapentacyclo[11.8.0.02,11.04,9.015,20]henicosa-1(21),2,4,6,8,10,15(20)-heptaene-14,18-dione		CC[C@@]1(C2=C(COC1=O)C(=O)N3CC4=CC5=CC=CC=C5N=C4C3=C2)O	VSJKWCGYPAHWDS-FQEVSTJZSA-N	https://www.ebi.ac.uk/unichem/rest/inchikey/VSJKWCGYPAHWDS-FQEVSTJZSA-N	24360	https://pubchem.ncbi.nlm.nih.gov/compound/24360
7	BRD-K17953061-001-18-9	Staurosporine	Y	Kinase	Y						86.13	ACCEPT		(2S,3R,4R,6R)-3-methoxy-2-methyl-4-(methylamino)-29-oxa-1,7,17-triazaoctacyclo[12.12.2.12,6.07,28.08,13.015,19.020,27.021,26]nonacosa-8,10,12,14,19,21,23,25,27-nonaen-16-one		C[C@@]12[C@@H]([C@@H](C[C@@H](O1)N3C4=CC=CC=C4C5=C6C(=C7C8=CC=CC=C8N2C7=C53)CNC6=O)NC)OC	HKSZLNNOFSGOKW-FYTWVXJKSA-N	https://www.ebi.ac.uk/unichem/rest/inchikey/HKSZLNNOFSGOKW-FYTWVXJKSA-N	44259	https://pubchem.ncbi.nlm.nih.gov/compound/44259
8	BRD-K00010624-001-01-9	L-Buthionine-(S,R)-sulfoximine	Y	Miscellaneous							100	ACCEPT		(2S)-2-amino-4-(butylsulfonimidoyl)butanoic acid		CCCC[S@](=N)(=O)CC[C@H](N)C(O)=O	KJQFBVYMGADDTQ-WJWGPLDTSA-N	https://www.ebi.ac.uk/unichem/rest/inchikey/KJQFBVYMGADDTQ-WJWGPLDTSA-N	25040963	https://pubchem.ncbi.nlm.nih.gov/compound/25040963
9	BRD-K01826795-065-01-9	Chloroquine	Y	Miscellaneous							96.52	ACCEPT		4-N-(7-chloroquinolin-4-yl)-1-N,1-N-diethylpentane-1,4-diamine		CCN(CC)CCCC(C)NC1=C2C=CC(=CC2=NC=C1)Cl	WHTVZRBIWZFKQO-UHFFFAOYSA-N	https://www.ebi.ac.uk/unichem/rest/inchikey/WHTVZRBIWZFKQO-UHFFFAOYSA-N	2719	https://pubchem.ncbi.nlm.nih.gov/compound/2719
10	BRD-K01825030-001-01-9	Puromycin	Y	Miscellaneous	Y						94.58	ACCEPT		(2S)-2-amino-N-[(2S,3S,4R,5R)-5-[6-(dimethylamino)purin-9-yl]-4-hydroxy-2-(hydroxymethyl)oxolan-3-yl]-3-(4-methoxyphenyl)propanamide		CN(C)C1=NC=NC2=C1N=CN2[C@H]3[C@@H]([C@@H]([C@H](O3)CO)NC(=O)[C@H](CC4=CC=C(C=C4)OC)N)O	RXWNCPJZOCPEPQ-NVWDDTSBSA-N	https://www.ebi.ac.uk/unichem/rest/inchikey/RXWNCPJZOCPEPQ-NVWDDTSBSA-N	439530	https://pubchem.ncbi.nlm.nih.gov/compound/439530
11	BRD-K37798499-001-16-5	Etoposide	Y	Genotoxin	Y						97.47	ACCEPT		(5S,5aR,8aR,9R)-5-[[(2R,4aR,6R,7R,8R,8aS)-7,8-dihydroxy-2-methyl-4,4a,6,7,8,8a-hexahydropyrano[3,2-d][1,3]dioxin-6-yl]oxy]-9-(4-hydroxy-3,5-dimethoxyphenyl)-5a,6,8a,9-tetrahydro-5H-[2]benzofuro[6,5-f][1,3]benzodioxol-8-one		C[C@@H]1OC[C@@H]2[C@@H](O1)[C@@H]([C@H]([C@@H](O2)O[C@H]3[C@H]4COC(=O)[C@@H]4[C@@H](C5=CC6=C(C=C35)OCO6)C7=CC(=C(C(=C7)OC)O)OC)O)O	VJJPUSNTGOMMGY-MRVIYFEKSA-N	https://www.ebi.ac.uk/unichem/rest/inchikey/VJJPUSNTGOMMGY-MRVIYFEKSA-N	36462	https://pubchem.ncbi.nlm.nih.gov/compound/36462
12	BRD-K35960502-001-11-9	Niclosamide	Y	Miscellaneous							98.64	ACCEPT		5-chloro-N-(2-chloro-4-nitrophenyl)-2-hydroxybenzamide		C1=CC(=C(C=C1[N+](=O)[O-])Cl)NC(=O)C2=C(C=CC(=C2)Cl)O	RJMUSRYZPJIFPJ-UHFFFAOYSA-N	https://www.ebi.ac.uk/unichem/rest/inchikey/RJMUSRYZPJIFPJ-UHFFFAOYSA-N	4477	https://pubchem.ncbi.nlm.nih.gov/compound/4477
13	BRD-K85140930-001-12-7	Aphidicolin	Y	Genotoxin	Y						100	ACCEPT		(1S,2S,5R,6R,7R,10S,12R,13R)-6,13-bis(hydroxymethyl)-2,6-dimethyltetracyclo[10.3.1.01,10.02,7]hexadecane-5,13-diol		C[C@@]1(CO)[C@H](O)CC[C@@]2(C)[C@H]1CC[C@H]1C[C@@H]3C[C@]21CC[C@]3(O)CO	NOFOAYPPHIUXJR-APNQCZIXSA-N	https://www.ebi.ac.uk/unichem/rest/inchikey/NOFOAYPPHIUXJR-APNQCZIXSA-N	457964	https://pubchem.ncbi.nlm.nih.gov/compound/457964
14	BRD-K15108141-001-05-8	Gemcitabine	Y	Genotoxin							100	ACCEPT		4-amino-1-[(2R,4R,5R)-3,3-difluoro-4-hydroxy-5-(hydroxymethyl)oxolan-2-yl]pyrimidin-2-one		C1=CN(C(=O)N=C1N)[C@H]2C([C@@H]([C@H](O2)CO)O)(F)F	SDUQYLNIPVEERB-QPPQHZFASA-N	https://www.ebi.ac.uk/unichem/rest/inchikey/SDUQYLNIPVEERB-QPPQHZFASA-N	60750	https://pubchem.ncbi.nlm.nih.gov/compound/60750
15	BRD-K12184916-001-02-2	BEZ-235	Y	Kinase							98.25	ACCEPT		2-methyl-2-[4-(3-methyl-2-oxo-8-quinolin-3-ylimidazo[4,5-c]quinolin-1-yl)phenyl]propanenitrile		CC(C)(C#N)C1=CC=C(C=C1)N2C3=C4C=C(C=CC4=NC=C3N(C2=O)C)C5=CC6=CC=CC=C6N=C5	JOGKUKXHTYWRGZ-UHFFFAOYSA-N	https://www.ebi.ac.uk/unichem/rest/inchikey/JOGKUKXHTYWRGZ-UHFFFAOYSA-N	11977753	https://pubchem.ncbi.nlm.nih.gov/compound/11977753
16	BRD-A52193669-001-01-7	Withaferin A	Y	Miscellaneous	Y						94.57	ACCEPT		(2S,6S,7S,9R,11R,12R,15R,16R)-6-hydroxy-15-[1-[(2S)-5-(hydroxymethyl)-4-methyl-6-oxo-2,3-dihydropyran-2-yl]ethyl]-2,16-dimethyl-8-oxapentacyclo[9.7.0.02,7.07,9.012,16]octadec-4-en-3-one		CC([C@H]1CC[C@@H]2[C@H]3C[C@H]4O[C@@]44[C@@H](O)C=CC(=O)[C@@]4(C)C3CC[C@@]12C)[C@@H]1CC(C)=C(CO)C(=O)O1	DBRXOUCRJQVYJQ-MZNHJNIISA-N	https://www.ebi.ac.uk/unichem/rest/inchikey/DBRXOUCRJQVYJQ-MZNHJNIISA-N	73707417	https://pubchem.ncbi.nlm.nih.gov/compound/73707417
17	BRD-K15025317-001-05-2	Bay 11-7821	Y	Miscellaneous							96.16	ACCEPT		(E)-3-(4-methylphenyl)sulfonylprop-2-enenitrile		CC1=CC=C(C=C1)S(=O)(=O)/C=C/C#N	DOEWDSDBFRHVAP-KRXBUXKQSA-N	https://www.ebi.ac.uk/unichem/rest/inchikey/DOEWDSDBFRHVAP-KRXBUXKQSA-N	5353431	https://pubchem.ncbi.nlm.nih.gov/compound/5353431
18	BRD-K78126613-001-31-9	Menadione	Y	Redox							96.1	ACCEPT		2-methylnaphthalene-1,4-dione		CC1=CC(=O)C2=CC=CC=C2C1=O	MJVAVZPDRWSRRC-UHFFFAOYSA-N	https://www.ebi.ac.uk/unichem/rest/inchikey/MJVAVZPDRWSRRC-UHFFFAOYSA-N	4055	https://pubchem.ncbi.nlm.nih.gov/compound/4055
19	BRD-K69172251-001-14-9	Cisplatin	Y	Genotoxin							95	ACCEPT	Purity > 95% (vendor); prepared in saline	azanide;dichloroplatinum(2+)		[NH2-].[NH2-].Cl[Pt+2]Cl	DQLATGHUWYMOKM-UHFFFAOYSA-L	https://www.ebi.ac.uk/unichem/rest/inchikey/DQLATGHUWYMOKM-UHFFFAOYSA-L	2767	https://pubchem.ncbi.nlm.nih.gov/compound/2767
20	BRD-K00010994-001-01-9	Oxaliplatin	Y	Genotoxin	Y						95	ACCEPT	Purity > 95% (vendor); prepared in water	[(1R,2R)-2-azanidylcyclohexyl]azanide;oxalate;platinum(4+)		C1CC[C@H]([C@@H](C1)[NH-])[NH-].C(=O)(C(=O)[O-])[O-].[Pt+4]	DWAFYCQODLXJNR-BNTLRKBRSA-L	https://www.ebi.ac.uk/unichem/rest/inchikey/DWAFYCQODLXJNR-BNTLRKBRSA-L	43805	https://pubchem.ncbi.nlm.nih.gov/compound/43805
21	BRD-K90947825-001-08-9	Carboplatin	Y	Genotoxin	Y						95	ACCEPT	Purity > 95% (vendor); prepared in water	azanide;cyclobutane-1,1-dicarboxylic acid;platinum(2+)		C1CC(C1)(C(=O)O)C(=O)O.[NH2-].[NH2-].[Pt+2]	VSRXQHXAPYXROS-UHFFFAOYSA-N	https://www.ebi.ac.uk/unichem/rest/inchikey/VSRXQHXAPYXROS-UHFFFAOYSA-N	426756	https://pubchem.ncbi.nlm.nih.gov/compound/426756
22	BRD-A67256727-001-01-5	CDDO Im	Y	Miscellaneous	Y						86.72	ACCEPT		(4aR,6aR,6aS,6bR,8aS,12aS,14bS)-8a-(imidazole-1-carbonyl)-4,4,6a,6b,11,11,14b-heptamethyl-3,13-dioxo-4a,5,6,6a,7,8,9,10,12,12a-decahydropicene-2-carbonitrile		C[C@@]12CC[C@]3(CCC(C[C@H]3[C@H]1C(=O)C=C4[C@]2(CC[C@@H]5[C@@]4(C=C(C(=O)C5(C)C)C#N)C)C)(C)C)C(=O)N6C=CN=C6	ITFBYYCNYVFPKD-FMIDTUQUSA-N	https://www.ebi.ac.uk/unichem/rest/inchikey/ITFBYYCNYVFPKD-FMIDTUQUSA-N	9958995	https://pubchem.ncbi.nlm.nih.gov/compound/9958995
23	BRD-K12787259-001-02-7	CX-5461	Y	Genotoxin							94.38	ACCEPT		2-(4-methyl-1,4-diazepan-1-yl)-N-[(5-methylpyrazin-2-yl)methyl]-5-oxo-[1,3]benzothiazolo[3,2-a][1,8]naphthyridine-6-carboxamide		CC1=CN=C(C=N1)CNC(=O)C2=C3N(C4=CC=CC=C4S3)C5=C(C2=O)C=CC(=N5)N6CCCN(CC6)C	XGPBJCHFROADCK-UHFFFAOYSA-N	https://www.ebi.ac.uk/unichem/rest/inchikey/XGPBJCHFROADCK-UHFFFAOYSA-N	25257557	https://pubchem.ncbi.nlm.nih.gov/compound/25257557
24	BRD-K01825143-001-01-9	Doxorubicin	Y	Genotoxin	Y						95.66	ACCEPT		(7S,9S)-7-[(2R,4S,5S,6S)-4-amino-5-hydroxy-6-methyloxan-2-yl]oxy-6,9,11-trihydroxy-9-(2-hydroxyacetyl)-4-methoxy-8,10-dihydro-7H-tetracene-5,12-dione		C[C@H]1[C@H]([C@H](C[C@@H](O1)O[C@H]2C[C@@](CC3=C2C(=C4C(=C3O)C(=O)C5=C(C4=O)C(=CC=C5)OC)O)(C(=O)CO)O)N)O	AOJJSUZBOXZQNB-TZSSRYMLSA-N	https://www.ebi.ac.uk/unichem/rest/inchikey/AOJJSUZBOXZQNB-TZSSRYMLSA-N	31703	https://pubchem.ncbi.nlm.nih.gov/compound/31703
25	BRD-K67868012-001-05-0	PI-103	Y	Kinase	Y						95.49	ACCEPT		3-(6-morpholin-4-yl-8-oxa-3,5,10-triazatricyclo[7.4.0.02,7]trideca-1(9),2(7),3,5,10,12-hexaen-4-yl)phenol		C1COCCN1C2=NC(=NC3=C2OC4=C3C=CC=N4)C5=CC(=CC=C5)O	TUVCWJQQGGETHL-UHFFFAOYSA-N	https://www.ebi.ac.uk/unichem/rest/inchikey/TUVCWJQQGGETHL-UHFFFAOYSA-N	9884685	https://pubchem.ncbi.nlm.nih.gov/compound/9884685
26	BRD-A76472283-001-01-3	Cinobufagin	Y	Miscellaneous	Y						84.96	ACCEPT		[14-hydroxy-7,11-dimethyl-6-(6-oxopyran-3-yl)-3-oxapentacyclo[8.8.0.02,4.02,7.011,16]octadecan-5-yl] acetate		CC(=O)OC1C(C2(CCC3C(C24C1O4)CCC5C3(CCC(C5)O)C)C)C6=COC(=O)C=C6	SCULJPGYOQQXTK-UHFFFAOYSA-N	https://www.ebi.ac.uk/unichem/rest/inchikey/SCULJPGYOQQXTK-UHFFFAOYSA-N	633349	https://pubchem.ncbi.nlm.nih.gov/compound/633349
27	BRD-K13167095-001-01-1	AR-42	Y	HDAC	Y						95.62	ACCEPT		N-hydroxy-4-[[(2S)-3-methyl-2-phenylbutanoyl]amino]benzamide		CC(C)[C@@H](C1=CC=CC=C1)C(=O)NC2=CC=C(C=C2)C(=O)NO	LAMIXXKAWNLXOC-INIZCTEOSA-N	https://www.ebi.ac.uk/unichem/rest/inchikey/LAMIXXKAWNLXOC-INIZCTEOSA-N	6918848	https://pubchem.ncbi.nlm.nih.gov/compound/6918848
28	BRD-K81418486-001-12-9	SAHA	Y	HDAC							98.1	ACCEPT		N'-hydroxy-N-phenyloctanediamide		C1=CC=C(C=C1)NC(=O)CCCCCCC(=O)NO	WAEXFXRVDQXREF-UHFFFAOYSA-N	https://www.ebi.ac.uk/unichem/rest/inchikey/WAEXFXRVDQXREF-UHFFFAOYSA-N	5311	https://pubchem.ncbi.nlm.nih.gov/compound/5311
29	BRD-K06519765-065-01-6	Vinblastine	Y	Cytoskeletal	Y						89.24	ACCEPT		methyl (1R,9R,10S,11R,12R,19R)-11-acetyloxy-12-ethyl-4-[(13S,15R,17S)-17-ethyl-17-hydroxy-13-methoxycarbonyl-1,11-diazatetracyclo[13.3.1.04,12.05,10]nonadeca-4(12),5,7,9-tetraen-13-yl]-10-hydroxy-5-methoxy-8-methyl-8,16-diazapentacyclo[10.6.1.01,9.02,7.016,19]nonadeca-2,4,6,13-tetraene-10-carboxylate		CC[C@@]1(C[C@H]2C[C@@](C3=C(CCN(C2)C1)C4=CC=CC=C4N3)(C5=C(C=C6C(=C5)[C@]78CCN9[C@H]7[C@@](C=CC9)([C@H]([C@@]([C@@H]8N6C)(C(=O)OC)O)OC(=O)C)CC)OC)C(=O)OC)O	JXLYSJRDGCGARV-CFWMRBGOSA-N	https://www.ebi.ac.uk/unichem/rest/inchikey/JXLYSJRDGCGARV-CFWMRBGOSA-N	13342	https://pubchem.ncbi.nlm.nih.gov/compound/13342
30	BRD-K40175214-001-13-2	Torin 1	Y	mTOR	Y						81.78	ACCEPT		1-[4-(4-propanoylpiperazin-1-yl)-3-(trifluoromethyl)phenyl]-9-quinolin-3-ylbenzo[h][1,6]naphthyridin-2-one		CCC(=O)N1CCN(CC1)C2=C(C=C(C=C2)N3C(=O)C=CC4=CN=C5C=CC(=CC5=C43)C6=CC7=CC=CC=C7N=C6)C(F)(F)F	AKCRNFFTGXBONI-UHFFFAOYSA-N	https://www.ebi.ac.uk/unichem/rest/inchikey/AKCRNFFTGXBONI-UHFFFAOYSA-N	49836027	https://pubchem.ncbi.nlm.nih.gov/compound/49836027
31	BRD-K77841042-001-10-9	Brefeldin A	Y	Miscellaneous							90.71	ACCEPT		(1R,2R,3E,7S,11E,13S,15S)-2,15-dihydroxy-7-methyl-6-oxabicyclo[11.3.0]hexadeca-3,11-dien-5-one		C[C@H]1CCC\C=C\[C@@H]2C[C@H](O)C[C@H]2[C@H](O)\C=C\C(=O)O1	KQNZDYYTLMIZCT-KQPMLPITSA-N	https://www.ebi.ac.uk/unichem/rest/inchikey/KQNZDYYTLMIZCT-KQPMLPITSA-N	5287620	https://pubchem.ncbi.nlm.nih.gov/compound/5287620
32	BRD-K08078237-001-18-0	Tetrandrine	Y	Miscellaneous							94.98	ACCEPT		(1S,14S)-9,20,21,25-tetramethoxy-15,30-dimethyl-7,23-dioxa-15,30-diazaheptacyclo[22.6.2.23,6.18,12.114,18.027,31.022,33]hexatriaconta-3(36),4,6(35),8,10,12(34),18,20,22(33),24,26,31-dodecaene		CN1CCC2=CC(=C3C=C2[C@@H]1CC4=CC=C(C=C4)OC5=C(C=CC(=C5)C[C@H]6C7=C(O3)C(=C(C=C7CCN6C)OC)OC)OC)OC	WVTKBKWTSCPRNU-KYJUHHDHSA-N	https://www.ebi.ac.uk/unichem/rest/inchikey/WVTKBKWTSCPRNU-KYJUHHDHSA-N	73078	https://pubchem.ncbi.nlm.nih.gov/compound/73078
33	BRD-A37855900-001-02-8	Pristimerin	Y	Miscellaneous	Y						87.99	ACCEPT		methyl (2R,4aS,6aR,6aS,14aS,14bR)-10-hydroxy-2,4a,6a,6a,9,14a-hexamethyl-11-oxo-1,3,4,5,6,13,14,14b-octahydropicene-2-carboxylate		CC1=C(C(=O)C=C2C1=CC=C3[C@]2(CC[C@@]4([C@@]3(CC[C@@]5([C@H]4C[C@](CC5)(C)C(=O)OC)C)C)C)C)O	JFACETXYABVHFD-WXPPGMDDSA-N	https://www.ebi.ac.uk/unichem/rest/inchikey/JFACETXYABVHFD-WXPPGMDDSA-N	159516	https://pubchem.ncbi.nlm.nih.gov/compound/159516
34	BRD-K88510285-001-01-2	Bortezomib	Y	Proteasome	Y						89.21	ACCEPT		[(1R)-3-methyl-1-[[(2S)-3-phenyl-2-(pyrazine-2-carbonylamino)propanoyl]amino]butyl]boronic acid		B([C@H](CC(C)C)NC(=O)[C@H](CC1=CC=CC=C1)NC(=O)C2=NC=CN=C2)(O)O	GXJABQQUPOEUTA-RDJZCZTQSA-N	https://www.ebi.ac.uk/unichem/rest/inchikey/GXJABQQUPOEUTA-RDJZCZTQSA-N	387447	https://pubchem.ncbi.nlm.nih.gov/compound/387447
35	BRD-A89082344-001-08-7	Perifosine	Y	Miscellaneous							100	ACCEPT		(1,1-dimethylpiperidin-1-ium-4-yl) octadecyl phosphate		CCCCCCCCCCCCCCCCCCOP(=O)([O-])OC1CC[N+](CC1)(C)C	SZFPYBIJACMNJV-UHFFFAOYSA-N	https://www.ebi.ac.uk/unichem/rest/inchikey/SZFPYBIJACMNJV-UHFFFAOYSA-N	148177	https://pubchem.ncbi.nlm.nih.gov/compound/148177
36	BRD-K93034159-001-14-2	Cladribine	Y	Genotoxin							97.94	ACCEPT		(2R,3S,5R)-5-(6-amino-2-chloropurin-9-yl)-2-(hydroxymethyl)oxolan-3-ol		C1[C@@H]([C@H](O[C@H]1N2C=NC3=C(N=C(N=C32)Cl)N)CO)O	PTOAARAWEBMLNO-KVQBGUIXSA-N	https://www.ebi.ac.uk/unichem/rest/inchikey/PTOAARAWEBMLNO-KVQBGUIXSA-N	20279	https://pubchem.ncbi.nlm.nih.gov/compound/20279
37	BRD-K84937637-001-11-5	Rapamycin	Y	mTOR	Y						92.23	ACCEPT		(1R,9S,12S,15R,16E,18R,19R,21R,23S,24E,26E,28E,30S,32S,35R)-1,18-dihydroxy-12-[(2R)-1-[(1S,3R,4R)-4-hydroxy-3-methoxycyclohexyl]propan-2-yl]-19,30-dimethoxy-15,17,21,23,29,35-hexamethyl-11,36-dioxa-4-azatricyclo[30.3.1.04,9]hexatriaconta-16,24,26,28-tetraene-2,3,10,14,20-pentone		C[C@@H]1CC[C@H]2C[C@@H](/C(=C/C=C/C=C/[C@H](C[C@H](C(=O)[C@@H]([C@@H](/C(=C/[C@H](C(=O)C[C@H](OC(=O)[C@@H]3CCCCN3C(=O)C(=O)[C@@]1(O2)O)[C@H](C)C[C@@H]4CC[C@H]([C@@H](C4)OC)O)C)/C)O)OC)C)C)/C)OC	QFJCIRLUMZQUOT-HPLJOQBZSA-N	https://www.ebi.ac.uk/unichem/rest/inchikey/QFJCIRLUMZQUOT-HPLJOQBZSA-N	5284616	https://pubchem.ncbi.nlm.nih.gov/compound/5284616
38	BRD-K00010615-001-02-9	Digitonin	Y	Saponin	Y						77.9	ACCEPT		(2S,3R,4S,5S,6R)-2-[(2S,3R,4S,5S,6R)-2-[(2S,3R,4S,5R,6R)-2-[(2R,3R,4R,5R,6R)-6-[(1R,2S,3S,4R,5'R,6R,7S,8R,9S,12S,13S,15R,16R,18S)-3,15-dihydroxy-5',7,9,13-tetramethylspiro[5-oxapentacyclo[10.8.0.02,9.04,8.013,18]icosane-6,2'-oxane]-16-yl]oxy-4,5-dihydroxy-2-(hydroxymethyl)oxan-3-yl]oxy-5-hydroxy-6-(hydroxymethyl)-4-[(2S,3R,4S,5R)-3,4,5-trihydroxyoxan-2-yl]oxyoxan-3-yl]oxy-3,5-dihydroxy-6-(hydroxy…		C[C@@H]1CC[C@@]2([C@H]([C@H]3[C@@H](O2)[C@H]([C@@H]4[C@@]3(CC[C@H]5[C@H]4CC[C@@H]6[C@@]5(C[C@H]([C@@H](C6)O[C@H]7[C@@H]([C@H]([C@H]([C@H](O7)CO)O[C@H]8[C@@H]([C@H]([C@@H]([C@H](O8)CO)O)O[C@H]9[C@@H]([C@H]([C@@H](CO9)O)O)O)O[C@H]2[C@@H]([C@H]([C@H]([C@H](O2)CO)O)O[C@H]2[C@@H]([C@H]([C@@H]([C@H](O2)CO)O)O)O)O)O)O)O)C)C)O)C)OC1	UVYVLBIGDKGWPX-KUAJCENISA-N	https://www.ebi.ac.uk/unichem/rest/inchikey/UVYVLBIGDKGWPX-KUAJCENISA-N	6474107	https://pubchem.ncbi.nlm.nih.gov/compound/6474107
39	BRD-K15616905-001-06-9	CCCP	Y	Mitochondria							95	ACCEPT	Purity > 95% (vendor)	2-[(3-chlorophenyl)hydrazinylidene]propanedinitrile		C1=CC(=CC(=C1)Cl)NN=C(C#N)C#N	UGTJLJZQQFGTJD-UHFFFAOYSA-N	https://www.ebi.ac.uk/unichem/rest/inchikey/UGTJLJZQQFGTJD-UHFFFAOYSA-N	2603	https://pubchem.ncbi.nlm.nih.gov/compound/2603
40	BRD-K90152265-001-02-9	Antimycin A	Y	Mitochondria	Y						95	ACCEPT	Purity > 95% (vendor)	[(2R,3S,6S,7R,8R)-3-[(3-formamido-2-hydroxybenzoyl)amino]-8-hexyl-2,6-dimethyl-4,9-dioxo-1,5-dioxonan-7-yl] 3-methylbutanoate		CCCCCC[C@@H]1[C@H]([C@@H](OC(=O)[C@H]([C@H](OC1=O)C)NC(=O)C2=C(C(=CC=C2)NC=O)O)C)OC(=O)CC(C)C	UIFFUZWRFRDZJC-SBOOETFBSA-N	https://www.ebi.ac.uk/unichem/rest/inchikey/UIFFUZWRFRDZJC-SBOOETFBSA-N	14957	https://pubchem.ncbi.nlm.nih.gov/compound/14957
41	BRD-K15179879-001-02-4	Carfilzomib	Y	Proteasome	Y						98.3	ACCEPT		(2S)-4-methyl-N-[(2S)-1-[[(2S)-4-methyl-1-[(2R)-2-methyloxiran-2-yl]-1-oxopentan-2-yl]amino]-1-oxo-3-phenylpropan-2-yl]-2-[[(2S)-2-[(2-morpholin-4-ylacetyl)amino]-4-phenylbutanoyl]amino]pentanamide		CC(C)C[C@@H](C(=O)[C@]1(CO1)C)NC(=O)[C@H](CC2=CC=CC=C2)NC(=O)[C@H](CC(C)C)NC(=O)[C@H](CCC3=CC=CC=C3)NC(=O)CN4CCOCC4	BLMPQMFVWMYDKT-NZTKNTHTSA-N	https://www.ebi.ac.uk/unichem/rest/inchikey/BLMPQMFVWMYDKT-NZTKNTHTSA-N	11556711	https://pubchem.ncbi.nlm.nih.gov/compound/11556711
42	BRD-K00002788-001-02-9	Erastin	Y	Ferroptosis	Y						98.9	ACCEPT		2-[1-[4-[2-(4-chlorophenoxy)acetyl]piperazin-1-yl]ethyl]-3-(2-ethoxyphenyl)quinazolin-4-one		CCOC1=CC=CC=C1N2C(=O)C3=CC=CC=C3N=C2C(C)N4CCN(CC4)C(=O)COC5=CC=C(C=C5)Cl	BKQFRNYHFIQEKN-UHFFFAOYSA-N	https://www.ebi.ac.uk/unichem/rest/inchikey/BKQFRNYHFIQEKN-UHFFFAOYSA-N	11214940	https://pubchem.ncbi.nlm.nih.gov/compound/11214940
43	BRD-K00068542-067-01-9	Phenazine (methosulfate)	Y	Redox	Y						97.7	ACCEPT	Broadly eluting peak	methyl hydrogen sulfate;5-methylphenazin-5-ium		C[N+]1=C2C=CC=CC2=NC3=CC=CC=C31.COS(=O)(=O)O	RXGJTUSBYWCRBK-UHFFFAOYSA-N	https://www.ebi.ac.uk/unichem/rest/inchikey/RXGJTUSBYWCRBK-UHFFFAOYSA-N	411456	https://pubchem.ncbi.nlm.nih.gov/compound/411456
44	BRD-K32188552-300-02-9	AAPH	Y	Redox							97.3	ACCEPT		2-[(1-amino-1-imino-2-methylpropan-2-yl)diazenyl]-2-methylpropanimidamide;dihydrochloride		CC(C)(C(=N)N)N=NC(C)(C)C(=N)N.Cl.Cl	LXEKPEMOWBOYRF-UHFFFAOYSA-N	https://www.ebi.ac.uk/unichem/rest/inchikey/LXEKPEMOWBOYRF-UHFFFAOYSA-N	76344	https://pubchem.ncbi.nlm.nih.gov/compound/76344
45	BRD-K72922393-003-20-9	SIN-1 (chloride)	Y	Redox							87.5	ACCEPT		3-morpholin-4-yloxadiazol-3-ium-5-amine;chloride		C1COCCN1[N+]2=NOC(=C2)N.[Cl-]	ZRFWHHCXSSACAW-UHFFFAOYSA-M	https://www.ebi.ac.uk/unichem/rest/inchikey/ZRFWHHCXSSACAW-UHFFFAOYSA-M	197942	https://pubchem.ncbi.nlm.nih.gov/compound/197942
46	BRD-K42825312-001-02-9	DMNQ	Y	Redox	Y						95.6	ACCEPT		2,3-dimethoxynaphthalene-1,4-dione		COC1=C(C(=O)C2=CC=CC=C2C1=O)OC	ZEGDFCCYTFPECB-UHFFFAOYSA-N	https://www.ebi.ac.uk/unichem/rest/inchikey/ZEGDFCCYTFPECB-UHFFFAOYSA-N	3136	https://pubchem.ncbi.nlm.nih.gov/compound/3136
47	BRD-K00068544-001-01-9	Dunnione	Y	Redox	Y						97.2	ACCEPT		2,3,3-trimethyl-2H-benzo[g][1]benzofuran-4,5-dione		CC1C(C2=C(O1)C3=CC=CC=C3C(=O)C2=O)(C)C	WGENOABUKBFVAA-UHFFFAOYSA-N	https://www.ebi.ac.uk/unichem/rest/inchikey/WGENOABUKBFVAA-UHFFFAOYSA-N	262097	https://pubchem.ncbi.nlm.nih.gov/compound/262097
48	BRD-K00068545-001-01-9	IT-901	Y	Redox	Y						93	ACCEPT		5-[(2,4-dimethoxynaphthalen-1-yl)methylidene]-2-sulfanylidene-1,3-diazinane-4,6-dione		COC1=CC(=C(C2=CC=CC=C21)C=C3C(=O)NC(=S)NC3=O)OC	JHOPCCOYRKEHQU-UHFFFAOYSA-N	https://www.ebi.ac.uk/unichem/rest/inchikey/JHOPCCOYRKEHQU-UHFFFAOYSA-N	90082813	https://pubchem.ncbi.nlm.nih.gov/compound/90082813
49	BRD-A78360835-001-02-9	Cercosporin	Y	Miscellaneous							86.1	ACCEPT		7,19-dihydroxy-5,21-bis(2-hydroxypropyl)-6,20-dimethoxy-12,14-dioxahexacyclo[13.8.0.02,11.03,8.04,22.018,23]tricosa-1,3(8),4,6,10,15,18(23),19,21-nonaene-9,17-dione		CC(CC1=C2C3=C(C(=C(C4=C3C5=C6C2=C(C(=O)C=C6OCOC5=CC4=O)C(=C1OC)O)O)OC)CC(C)O)O	MXLWQNCWIIZUQT-UHFFFAOYSA-N	https://www.ebi.ac.uk/unichem/rest/inchikey/MXLWQNCWIIZUQT-UHFFFAOYSA-N	2674	https://pubchem.ncbi.nlm.nih.gov/compound/2674
50	BRD-K06894065-001-04-9	RRx-001	Y	Miscellaneous							74.7	ACCEPT		2-bromo-1-(3,3-dinitroazetidin-1-yl)ethanone		C1C(CN1C(=O)CBr)([N+](=O)[O-])[N+](=O)[O-]	JODKFOVZURLVTG-UHFFFAOYSA-N	https://www.ebi.ac.uk/unichem/rest/inchikey/JODKFOVZURLVTG-UHFFFAOYSA-N	15950826	https://pubchem.ncbi.nlm.nih.gov/compound/15950826
51	BRD-K00068546-001-01-9	MGR1	Y	Redox							95.4	ACCEPT		(3,10-dioxo-5-tetracyclo[10.2.2.02,11.04,9]hexadeca-4(9),5,7,13-tetraenyl)oxymethyl 2,2-dimethylpropanoate		O=C1C2C(C3C=CC2CC3)C(C4=C(OCOC(C(C)(C)C)=O)C=CC=C41)=O	XOQBQESWHYEJGY-UHFFFAOYSA-N	https://www.ebi.ac.uk/unichem/rest/inchikey/XOQBQESWHYEJGY-UHFFFAOYSA-N	134823899	https://pubchem.ncbi.nlm.nih.gov/compound/134823899
52	BRD-K00068547-001-01-9	MGR2	Y	Redox							98	ACCEPT		naphthalen-1-yloxymethyl 2,2-dimethylpropanoate		O=C(C(C)(C)C)OCOC1=C(C=CC=C2)C2=CC=C1	GLZRWJPKAZKJFB-UHFFFAOYSA-N	https://www.ebi.ac.uk/unichem/rest/inchikey/GLZRWJPKAZKJFB-UHFFFAOYSA-N	134823900	https://pubchem.ncbi.nlm.nih.gov/compound/134823900
53	BRD-K01584643-001-05-9	Gallotannin	Y	Tannin							84.7	ACCEPT	Based on UV trace, parent MW out of range	[2,3-dihydroxy-5-[[(2R,3R,4S,5R,6S)-3,4,5,6-tetrakis[[3,4-dihydroxy-5-(3,4,5-trihydroxybenzoyl)oxybenzoyl]oxy]oxan-2-yl]methoxycarbonyl]phenyl] 3,4,5-trihydroxybenzoate		C1=C(C=C(C(=C1O)O)O)C(=O)OC2=CC(=CC(=C2O)O)C(=O)OC[C@@H]3[C@H]([C@@H]([C@H]([C@@H](O3)OC(=O)C4=CC(=C(C(=C4)OC(=O)C5=CC(=C(C(=C5)O)O)O)O)O)OC(=O)C6=CC(=C(C(=C6)OC(=O)C7=CC(=C(C(=C7)O)O)O)O)O)OC(=O)C8=CC(=C(C(=C8)OC(=O)C9=CC(=C(C(=C9)O)O)O)O)O)OC(=O)C1=CC(=C(C(=C1)OC(=O)C1=CC(=C(C(=C1)O)O)O)O)O	LRBQNJMCXXYXIU-PPKXGCFTSA-N	https://www.ebi.ac.uk/unichem/rest/inchikey/LRBQNJMCXXYXIU-PPKXGCFTSA-N	16129778	https://pubchem.ncbi.nlm.nih.gov/compound/16129778
54	BRD-K00068548-001-01-9	Corilagin	Y	Tannin							94.1	ACCEPT		[(1S,19R,21S,22R,23R)-6,7,8,11,12,13,22,23-octahydroxy-3,16-dioxo-2,17,20-trioxatetracyclo[17.3.1.04,9.010,15]tricosa-4,6,8,10,12,14-hexaen-21-yl] 3,4,5-trihydroxybenzoate		C1[C@@H]2[C@H]([C@@H]([C@H]([C@@H](O2)OC(=O)C3=CC(=C(C(=C3)O)O)O)O)OC(=O)C4=CC(=C(C(=C4C5=C(C(=C(C=C5C(=O)O1)O)O)O)O)O)O)O	TUSDEZXZIZRFGC-XIGLUPEJSA-N	https://www.ebi.ac.uk/unichem/rest/inchikey/TUSDEZXZIZRFGC-XIGLUPEJSA-N	73568	https://pubchem.ncbi.nlm.nih.gov/compound/73568
55	BRD-K00068549-001-01-9	Punicalagin	Y	Tannin							100	ACCEPT		(1R,35R,38R,55S)-6,7,8,11,12,23,24,27,28,29,37,43,44,45,48,49,50-heptadecahydroxy-2,14,21,33,36,39,54-heptaoxaundecacyclo[33.20.0.04,9.010,19.013,18.016,25.017,22.026,31.038,55.041,46.047,52]pentapentaconta-4,6,8,10,12,16,18,22,24,26,28,30,41,43,45,47,49,51-octadecaene-3,15,20,32,40,53-hexone		C1[C@@H]2[C@H]([C@H]3[C@H](C(O2)O)OC(=O)C4=CC(=C(C(=C4C5=C(C(=C(C=C5C(=O)O3)O)O)O)O)O)O)OC(=O)C6=CC(=C(C(=C6C7=C(C(=C8C9=C7C(=O)OC2=C(C(=C(C3=C(C(=C(C=C3C(=O)O1)O)O)O)C(=C92)C(=O)O8)O)O)O)O)O)O)O	ZJVUMAFASBFUBG-UYMKNUMKSA-N	https://www.ebi.ac.uk/unichem/rest/inchikey/ZJVUMAFASBFUBG-UYMKNUMKSA-N	44584733	https://pubchem.ncbi.nlm.nih.gov/compound/44584733
56	BRD-K00068550-001-01-9	Chebulagic acid	Y	Tannin							91.5	ACCEPT		2-[(4R,5S,7R,25S,26R,29S,30S,31S)-13,14,15,18,19,20,31,35,36-nonahydroxy-2,10,23,28,32-pentaoxo-5-(3,4,5-trihydroxybenzoyl)oxy-3,6,9,24,27,33-hexaoxaheptacyclo[28.7.1.04,25.07,26.011,16.017,22.034,38]octatriaconta-1(37),11,13,15,17,19,21,34(38),35-nonaen-29-yl]acetic acid		C1[C@@H]2[C@@H]3[C@@H]([C@H]([C@@H](O2)OC(=O)C4=CC(=C(C(=C4)O)O)O)OC(=O)C5=CC(=C(C6=C5[C@H]([C@@H](C(=O)O3)CC(=O)O)[C@@H](C(=O)O6)O)O)O)OC(=O)C7=CC(=C(C(=C7C8=C(C(=C(C=C8C(=O)O1)O)O)O)O)O)O	HGJXAVROWQLCTP-YABCKIEDSA-N	https://www.ebi.ac.uk/unichem/rest/inchikey/HGJXAVROWQLCTP-YABCKIEDSA-N	442674	https://pubchem.ncbi.nlm.nih.gov/compound/442674
57	BRD-K00068551-001-01-9	Ebselen oxide	Y	Nonspecific reactive							95.5	ACCEPT		1-oxo-2-phenyl-1lambda4,2-benzoselenazol-3-one		C1=CC=C(C=C1)N2C(=O)C3=CC=CC=C3[Se]2=O	SBTLFLABILGUMK-UHFFFAOYSA-N	https://www.ebi.ac.uk/unichem/rest/inchikey/SBTLFLABILGUMK-UHFFFAOYSA-N	368655	https://pubchem.ncbi.nlm.nih.gov/compound/368655
58	BRD-K90301781-001-04-9	Pyrogallol	Y	Miscellaneous							99.7	ACCEPT		benzene-1,2,3-triol		C1=CC(=C(C(=C1)O)O)O	WQGWDDDVZFFDIG-UHFFFAOYSA-N	https://www.ebi.ac.uk/unichem/rest/inchikey/WQGWDDDVZFFDIG-UHFFFAOYSA-N	1057	https://pubchem.ncbi.nlm.nih.gov/compound/1057
59	BRD-K80684056-001-10-9	Cantharidin	Y	Miscellaneous	Y						98.6	ACCEPT		(1S,2R,6S,7R)-2,6-dimethyl-4,10-dioxatricyclo[5.2.1.02,6]decane-3,5-dione		C[C@]12[C@@H]3CC[C@@H](O3)[C@@]1(C)C(=O)OC2=O	DHZBEENLJMYSHQ-XCVPVQRUSA-N	https://www.ebi.ac.uk/unichem/rest/inchikey/DHZBEENLJMYSHQ-XCVPVQRUSA-N	5944	https://pubchem.ncbi.nlm.nih.gov/compound/5944
60	BRD-K00068552-001-01-9	Ochratoxin A	Y	Miscellaneous							96.3	ACCEPT		(2S)-2-[[(3R)-5-chloro-8-hydroxy-3-methyl-1-oxo-3,4-dihydroisochromene-7-carbonyl]amino]-3-phenylpropanoic acid		C[C@@H]1CC2=C(C=C(C(=C2C(=O)O1)O)C(=O)N[C@@H](CC3=CC=CC=C3)C(=O)O)Cl	RWQKHEORZBHNRI-BMIGLBTASA-N	https://www.ebi.ac.uk/unichem/rest/inchikey/RWQKHEORZBHNRI-BMIGLBTASA-N	442530	https://pubchem.ncbi.nlm.nih.gov/compound/442530
61	BRD-K00005975-001-02-9	Beauvericin	Y	Miscellaneous	Y						97.4	ACCEPT		(3S,6R,9S,12R,15S,18R)-3,9,15-tribenzyl-4,10,16-trimethyl-6,12,18-tri(propan-2-yl)-1,7,13-trioxa-4,10,16-triazacyclooctadecane-2,5,8,11,14,17-hexone		CC(C)[C@@H]1C(=O)N([C@H](C(=O)O[C@@H](C(=O)N([C@H](C(=O)O[C@@H](C(=O)N([C@H](C(=O)O1)CC2=CC=CC=C2)C)C(C)C)CC3=CC=CC=C3)C)C(C)C)CC4=CC=CC=C4)C	GYSCAQFHASJXRS-FFCOJMSVSA-N	https://www.ebi.ac.uk/unichem/rest/inchikey/GYSCAQFHASJXRS-FFCOJMSVSA-N	3007984	https://pubchem.ncbi.nlm.nih.gov/compound/3007984
62	BRD-K00068553-001-01-9	Citrinin	Y	Cytoskeletal							98.6	ACCEPT		(3R,4S)-6-hydroxy-3,4,5-trimethyl-8-oxo-3,4-dihydroisochromene-7-carboxylic acid		C[C@@H]1[C@H](OC=C2C1=C(C(=C(C2=O)C(=O)O)O)C)C	CBGDIJWINPWWJW-IYSWYEEDSA-N	https://www.ebi.ac.uk/unichem/rest/inchikey/CBGDIJWINPWWJW-IYSWYEEDSA-N	54680783	https://pubchem.ncbi.nlm.nih.gov/compound/54680783
63	BRD-K00068554-001-01-9	Citreoviridin	Y	Cytoskeletal							99	ACCEPT		6-[(1E,3E,5E,7E)-8-[(2S,3R,4R,5R)-3,4-dihydroxy-2,4,5-trimethyloxolan-2-yl]-7-methylocta-1,3,5,7-tetraenyl]-4-methoxy-5-methylpyran-2-one		C[C@@H]1[C@]([C@H]([C@](O1)(C)/C=C(\C)/C=C/C=C/C=C/C2=C(C(=CC(=O)O2)OC)C)O)(C)O	JLSVDPQAIKFBTO-OMCRQDLASA-N	https://www.ebi.ac.uk/unichem/rest/inchikey/JLSVDPQAIKFBTO-OMCRQDLASA-N	6436023	https://pubchem.ncbi.nlm.nih.gov/compound/6436023
64	BRD-K00068555-001-01-9	Podophyllotoxin	Y	Cytoskeletal	Y						95.8	ACCEPT		(5R,5aR,8aR,9R)-5-hydroxy-9-(3,4,5-trimethoxyphenyl)-5a,6,8a,9-tetrahydro-5H-[2]benzofuro[5,6-f][1,3]benzodioxol-8-one		COC1=CC(=CC(=C1OC)OC)[C@H]2[C@@H]3[C@H](COC3=O)[C@H](C4=CC5=C(C=C24)OCO5)O	YJGVMLPVUAXIQN-XVVDYKMHSA-N	https://www.ebi.ac.uk/unichem/rest/inchikey/YJGVMLPVUAXIQN-XVVDYKMHSA-N	10607	https://pubchem.ncbi.nlm.nih.gov/compound/10607
65	BRD-K00068556-001-01-9	DA-3003-2	Y	Redox	Y						96.3	ACCEPT		7-chloro-6-(2-morpholin-4-ylethylamino)quinoline-5,8-dione		C1COCCN1CCNC2=C(C(=O)C3=C(C2=O)C=CC=N3)Cl	LGTBDMBBPVNDSZ-UHFFFAOYSA-N	https://www.ebi.ac.uk/unichem/rest/inchikey/LGTBDMBBPVNDSZ-UHFFFAOYSA-N	379078	https://pubchem.ncbi.nlm.nih.gov/compound/379078
66	BRD-K00068557-001-01-9	β-Amanitin	Y	Genotoxin							77.4	ACCEPT		2-[(1R,4S,8R,10S,13S,16S,34S)-34-[(2S)-butan-2-yl]-13-[(2R,3R)-3,4-dihydroxybutan-2-yl]-8,22-dihydroxy-2,5,11,14,27,30,33,36,39-nonaoxo-27lambda4-thia-3,6,12,15,25,29,32,35,38-nonazapentacyclo[14.12.11.06,10.018,26.019,24]nonatriaconta-18(26),19(24),20,22-tetraen-4-yl]acetic acid		CC[C@H](C)[C@H]1C(=O)NCC(=O)N[C@H]2CS(=O)C3=C(C[C@@H](C(=O)NCC(=O)N1)NC(=O)[C@@H](NC(=O)[C@@H]4C[C@H](CN4C(=O)[C@@H](NC2=O)CC(=O)O)O)[C@@H](C)[C@H](CO)O)C5=C(N3)C=C(C=C5)O	IEQCUEXVAPAFMQ-JAXJKTSHSA-N	https://www.ebi.ac.uk/unichem/rest/inchikey/IEQCUEXVAPAFMQ-JAXJKTSHSA-N	57473114	https://pubchem.ncbi.nlm.nih.gov/compound/57473114
67	BRD-K71466604-003-04-9	4-Amino-1-naphthol (HCl)	Y	Redox							98.3	ACCEPT		(4-hydroxynaphthalen-1-yl)azanium;chloride		C1=CC=C2C(=C1)C(=CC=C2O)N.Cl	FDBQTRARWCKEJY-UHFFFAOYSA-N	https://www.ebi.ac.uk/unichem/rest/inchikey/FDBQTRARWCKEJY-UHFFFAOYSA-N	22245	https://pubchem.ncbi.nlm.nih.gov/compound/22245
68	BRD-K36452089-001-06-9	Tert-butylhydroquinone	Y	Miscellaneous							100	ACCEPT		2-tert-butylbenzene-1,4-diol		CC(C)(C)C1=C(C=CC(=C1)O)O	BGNXCDMCOKJUMV-UHFFFAOYSA-N	https://www.ebi.ac.uk/unichem/rest/inchikey/BGNXCDMCOKJUMV-UHFFFAOYSA-N	16043	https://pubchem.ncbi.nlm.nih.gov/compound/16043
69	BRD-K00711821-001-02-9	2-Tert-butyl-1,4-benzoquinone	Y	Nonspecific reactive	Y						85.6	ACCEPT	Based on UV trace	2-tert-butylcyclohexa-2,5-diene-1,4-dione		CC(C)(C)C1=CC(=O)C=CC1=O	NCCTVAJNFXYWTM-UHFFFAOYSA-N	https://www.ebi.ac.uk/unichem/rest/inchikey/NCCTVAJNFXYWTM-UHFFFAOYSA-N	19211	https://pubchem.ncbi.nlm.nih.gov/compound/19211
70	BRD-K79834231-001-02-9	2-Chloro-1,4-naphthoquinone	Y	Nonspecific reactive	Y						93	ACCEPT		2-chloronaphthalene-1,4-dione		C1=CC=C2C(=C1)C(=O)C=C(C2=O)Cl	CCTJHVLTAJTPBV-UHFFFAOYSA-N	https://www.ebi.ac.uk/unichem/rest/inchikey/CCTJHVLTAJTPBV-UHFFFAOYSA-N	13891	https://pubchem.ncbi.nlm.nih.gov/compound/13891
71	BRD-K00029561-001-01-9	Pulsatilla Saponin D	Y	Saponin	Y						100	ACCEPT		(4aS,6aR,6aS,6bR,8aR,9R,10S,12aR,14bS)-9-(hydroxymethyl)-10-[(2S,3R,4S,5S)-4-hydroxy-5-[(2S,3R,4S,5S,6R)-3,4,5-trihydroxy-6-(hydroxymethyl)oxan-2-yl]oxy-3-[(2S,3R,4R,5R,6S)-3,4,5-trihydroxy-6-methyloxan-2-yl]oxyoxan-2-yl]oxy-2,2,6a,6b,9,12a-hexamethyl-1,3,4,5,6,6a,7,8,8a,10,11,12,13,14b-tetradecahydropicene-4a-carboxylic acid		C[C@H]1[C@@H]([C@H]([C@H]([C@@H](O1)O[C@@H]2[C@H]([C@H](CO[C@H]2O[C@H]3CC[C@]4([C@H]([C@]3(C)CO)CC[C@@]5([C@@H]4CC=C6[C@]5(CC[C@@]7([C@H]6CC(CC7)(C)C)C(=O)O)C)C)C)O[C@H]8[C@@H]([C@H]([C@@H]([C@H](O8)CO)O)O)O)O)O)O)O	SOLICHUQXFAOEP-YDIXZRNLSA-N	https://www.ebi.ac.uk/unichem/rest/inchikey/SOLICHUQXFAOEP-YDIXZRNLSA-N	11650910	https://pubchem.ncbi.nlm.nih.gov/compound/11650910
72	BRD-K00029562-001-01-9	Saikosaponin A	Y	Saponin	Y						87.2	ACCEPT		(2S,3R,4S,5S,6R)-2-[(2R,3R,4S,5S,6R)-3,5-dihydroxy-2-[[(1S,2S,4S,5R,8R,9R,10S,13S,14R,17S,18R)-2-hydroxy-9-(hydroxymethyl)-4,5,9,13,20,20-hexamethyl-24-oxahexacyclo[15.5.2.01,18.04,17.05,14.08,13]tetracos-15-en-10-yl]oxy]-6-methyloxan-4-yl]oxy-6-(hydroxymethyl)oxane-3,4,5-triol		C[C@@H]1[C@@H]([C@@H]([C@H]([C@@H](O1)O[C@H]2CC[C@]3([C@H]([C@]2(C)CO)CC[C@@]4([C@@H]3C=C[C@@]56[C@]4(C[C@@H]([C@@]7([C@H]5CC(CC7)(C)C)CO6)O)C)C)C)O)O[C@H]8[C@@H]([C@H]([C@@H]([C@H](O8)CO)O)O)O)O	KYWSCMDFVARMPN-MSSMMRRTSA-N	https://www.ebi.ac.uk/unichem/rest/inchikey/KYWSCMDFVARMPN-MSSMMRRTSA-N	167928	https://pubchem.ncbi.nlm.nih.gov/compound/167928
73	BRD-K00029563-001-01-9	Bacopasaponin C	Y	Saponin							100	ACCEPT		(2S,3R,4S,5S,6R)-2-[(2S,3R,4S,5S)-3-[(2S,3R,4R,5S)-3,4-dihydroxy-5-(hydroxymethyl)oxolan-2-yl]oxy-5-hydroxy-2-[[(1S,2R,5R,7S,10R,11R,14R,15S,16S,17R,20R)-16-hydroxy-2,6,6,10,16-pentamethyl-17-(2-methylprop-1-enyl)-19,21-dioxahexacyclo[18.2.1.01,14.02,11.05,10.015,20]tricosan-7-yl]oxy]oxan-4-yl]oxy-6-(hydroxymethyl)oxane-3,4,5-triol		CC(=C[C@@H]1CO[C@]23C[C@]4(CO2)[C@@H]([C@H]3[C@@]1(C)O)CC[C@H]5[C@]4(CC[C@@H]6[C@@]5(CC[C@@H](C6(C)C)O[C@H]7[C@@H]([C@H]([C@H](CO7)O)O[C@H]8[C@@H]([C@H]([C@@H]([C@H](O8)CO)O)O)O)O[C@H]9[C@@H]([C@H]([C@@H](O9)CO)O)O)C)C)C	ZOFQVMPJZHCDBS-MUUHSGPCSA-N	https://www.ebi.ac.uk/unichem/rest/inchikey/ZOFQVMPJZHCDBS-MUUHSGPCSA-N	21599443	https://pubchem.ncbi.nlm.nih.gov/compound/21599443
74	BRD-K00029564-001-01-9	Polygalasaponin F	Y	Saponin							86.3	ACCEPT		[(2S,3R,4S,5S,6R)-3-[(2S,3R,4S,5R,6S)-3,4-dihydroxy-6-methyl-5-[(2S,3R,4S,5R)-3,4,5-trihydroxyoxan-2-yl]oxyoxan-2-yl]oxy-4,5-dihydroxy-6-(hydroxymethyl)oxan-2-yl] (4aS,6aR,6aS,6bR,8aR,9R,10R,11S,12aR,14bS)-11-hydroxy-9-(hydroxymethyl)-2,2,6a,6b,9,12a-hexamethyl-10-[(2R,3R,4S,5S,6R)-3,4,5-trihydroxy-6-(hydroxymethyl)oxan-2-yl]oxy-1,3,4,5,6,6a,7,8,8a,10,11,12,13,14b-tetradecahydropicene-4a-carboxyl…		C[C@H]1[C@@H]([C@H]([C@H]([C@@H](O1)O[C@@H]2[C@H]([C@@H]([C@H](O[C@H]2OC(=O)[C@@]34CC[C@@]5(C(=CC[C@H]6[C@]5(CC[C@@H]7[C@@]6(C[C@@H]([C@@H]([C@@]7(C)CO)O[C@H]8[C@@H]([C@H]([C@@H]([C@H](O8)CO)O)O)O)O)C)C)[C@@H]3CC(CC4)(C)C)C)CO)O)O)O)O)O[C@H]9[C@@H]([C@H]([C@@H](CO9)O)O)O	VRDCOPNSCZLBLD-JKVIPCSCSA-N	https://www.ebi.ac.uk/unichem/rest/inchikey/VRDCOPNSCZLBLD-JKVIPCSCSA-N	11629473	https://pubchem.ncbi.nlm.nih.gov/compound/11629473
75	BRD-K00029565-001-01-9	Onjisaponin B	Y	Saponin							93.7	ACCEPT		(2S,3R,4S,4aR,6aR,6bR,8aS,12aS,14aR,14bR)-8a-[(2S,3R,4S,5S,6R)-3-[(2S,3R,4S,5R,6S)-5-[(2S,3R,4R,5R)-3,4-dihydroxy-5-[(2S,3R,4S,5R,6R)-3,4,5-trihydroxy-6-(hydroxymethyl)oxan-2-yl]oxyoxan-2-yl]oxy-3,4-dihydroxy-6-methyloxan-2-yl]oxy-5-[(E)-3-(4-methoxyphenyl)prop-2-enoyl]oxy-6-methyl-4-[(2S,3R,4R,5R,6S)-3,4,5-trihydroxy-6-methyloxan-2-yl]oxyoxan-2-yl]oxycarbonyl-2-hydroxy-6b-(hydroxymethyl)-4,6a,11…		C[C@H]1[C@@H]([C@H]([C@H]([C@@H](O1)O[C@H]2[C@H]([C@H](O[C@H]([C@@H]2O[C@H]3[C@@H]([C@@H]([C@H]([C@@H](O3)C)O[C@H]4[C@@H]([C@H]([C@@H](CO4)O[C@H]5[C@@H]([C@H]([C@H]([C@H](O5)CO)O)O)O)O)O)O)O)OC(=O)[C@@]67CC[C@@]8(C(=CC[C@H]9[C@]8(CC[C@@H]1[C@@]9(C[C@@H]([C@@H]([C@@]1(C)C(=O)O)O[C@H]1[C@@H]([C@H]([C@@H]([C@H](O1)CO)O)O)O)O)C)C)[C@@H]6CC(CC7)(C)C)CO)C)OC(=O)/C=C/C1=CC=C(C=C1)OC)O)O)O	QSTBHNPMHXYCII-KJCIHCEPSA-N	https://www.ebi.ac.uk/unichem/rest/inchikey/QSTBHNPMHXYCII-KJCIHCEPSA-N	21669942	https://pubchem.ncbi.nlm.nih.gov/compound/21669942
76	BRD-K00029566-001-01-9	Hederacoside C	Y	Saponin							85.1	ACCEPT		[(2S,3R,4S,5S,6R)-6-[[(2R,3R,4R,5S,6R)-3,4-dihydroxy-6-(hydroxymethyl)-5-[(2S,3R,4R,5R,6S)-3,4,5-trihydroxy-6-methyloxan-2-yl]oxyoxan-2-yl]oxymethyl]-3,4,5-trihydroxyoxan-2-yl] (4aS,6aR,6aS,6bR,8aR,9R,10S,12aR,14bS)-10-[(2S,3R,4S,5S)-4,5-dihydroxy-3-[(2S,3R,4R,5R,6S)-3,4,5-trihydroxy-6-methyloxan-2-yl]oxyoxan-2-yl]oxy-9-(hydroxymethyl)-2,2,6a,6b,9,12a-hexamethyl-1,3,4,5,6,6a,7,8,8a,10,11,12,13,14…		C[C@H]1[C@@H]([C@H]([C@H]([C@@H](O1)O[C@@H]2[C@H](O[C@H]([C@@H]([C@H]2O)O)OC[C@@H]3[C@H]([C@@H]([C@H]([C@@H](O3)OC(=O)[C@@]45CC[C@@]6(C(=CC[C@H]7[C@]6(CC[C@@H]8[C@@]7(CC[C@@H]([C@@]8(C)CO)O[C@H]9[C@@H]([C@H]([C@H](CO9)O)O)O[C@H]1[C@@H]([C@@H]([C@H]([C@@H](O1)C)O)O)O)C)C)[C@@H]4CC(CC5)(C)C)C)O)O)O)CO)O)O)O	RYHDIBJJJRNDSX-MCGLQMIESA-N	https://www.ebi.ac.uk/unichem/rest/inchikey/RYHDIBJJJRNDSX-MCGLQMIESA-N	11491905	https://pubchem.ncbi.nlm.nih.gov/compound/11491905
77	BRD-K00029567-001-01-9	Ginsenoside Ro	Y	Saponin							83	ACCEPT		(2S,3S,4S,5R,6R)-6-[[(3S,4aR,6aR,6bS,8aS,12aS,14aR,14bR)-4,4,6a,6b,11,11,14b-heptamethyl-8a-[(2S,3R,4S,5S,6R)-3,4,5-trihydroxy-6-(hydroxymethyl)oxan-2-yl]oxycarbonyl-1,2,3,4a,5,6,7,8,9,10,12,12a,14,14a-tetradecahydropicen-3-yl]oxy]-3,4-dihydroxy-5-[(2S,3R,4S,5S,6R)-3,4,5-trihydroxy-6-(hydroxymethyl)oxan-2-yl]oxyoxane-2-carboxylic acid		C[C@]12CC[C@@H](C([C@@H]1CC[C@@]3([C@@H]2CC=C4[C@]3(CC[C@@]5([C@H]4CC(CC5)(C)C)C(=O)O[C@H]6[C@@H]([C@H]([C@@H]([C@H](O6)CO)O)O)O)C)C)(C)C)O[C@H]7[C@@H]([C@H]([C@@H]([C@H](O7)C(=O)O)O)O)O[C@H]8[C@@H]([C@H]([C@@H]([C@H](O8)CO)O)O)O	NFZYDZXHKFHPGA-QQHDHSITSA-N	https://www.ebi.ac.uk/unichem/rest/inchikey/NFZYDZXHKFHPGA-QQHDHSITSA-N	11815492	https://pubchem.ncbi.nlm.nih.gov/compound/11815492
78	BRD-K00029568-001-01-9	Protodioscin	Y	Saponin	Y						100	ACCEPT		(2S,3R,4R,5R,6S)-2-[(2R,3S,4S,5R,6R)-4-hydroxy-2-(hydroxymethyl)-6-[[(1S,2S,4S,6R,7S,8R,9S,12S,13R,16S)-6-hydroxy-7,9,13-trimethyl-6-[(3R)-3-methyl-4-[(2R,3R,4S,5S,6R)-3,4,5-trihydroxy-6-(hydroxymethyl)oxan-2-yl]oxybutyl]-5-oxapentacyclo[10.8.0.02,9.04,8.013,18]icos-18-en-16-yl]oxy]-5-[(2S,3R,4R,5R,6S)-3,4,5-trihydroxy-6-methyloxan-2-yl]oxyoxan-3-yl]oxy-6-methyloxane-3,4,5-triol		C[C@H]1[C@H]2[C@H](C[C@@H]3[C@@]2(CC[C@H]4[C@H]3CC=C5[C@@]4(CC[C@@H](C5)O[C@H]6[C@@H]([C@H]([C@@H]([C@H](O6)CO)O[C@H]7[C@@H]([C@@H]([C@H]([C@@H](O7)C)O)O)O)O)O[C@H]8[C@@H]([C@@H]([C@H]([C@@H](O8)C)O)O)O)C)C)O[C@@]1(CC[C@@H](C)CO[C@H]9[C@@H]([C@H]([C@@H]([C@H](O9)CO)O)O)O)O	LVTJOONKWUXEFR-UEZXSUPNSA-N	https://www.ebi.ac.uk/unichem/rest/inchikey/LVTJOONKWUXEFR-UEZXSUPNSA-N	441891	https://pubchem.ncbi.nlm.nih.gov/compound/441891
79	BRD-K00029569-001-01-9	Platycodin D	Y	Saponin	Y						83.4	ACCEPT		1-oxo-2-phenyl-1lambda4,2-benzoselenazol-3-one		C1=CC=C(C=C1)N2C(=O)C3=CC=CC=C3[Se]2=O	SBTLFLABILGUMK-UHFFFAOYSA-N	https://www.ebi.ac.uk/unichem/rest/inchikey/SBTLFLABILGUMK-UHFFFAOYSA-N	368655	https://pubchem.ncbi.nlm.nih.gov/compound/368655
80	BRD-K83486494-201-03-9	Glycyrrhizic acid	Y	Saponin							95.7	ACCEPT		(2S,3S,4S,5R,6R)-6-[(2S,3R,4S,5S,6S)-2-[[(3S,4aR,6aR,6bS,8aS,11S,12aR,14aR,14bS)-11-carboxy-4,4,6a,6b,8a,11,14b-heptamethyl-14-oxo-2,3,4a,5,6,7,8,9,10,12,12a,14a-dodecahydro-1H-picen-3-yl]oxy]-6-carboxy-4,5-dihydroxyoxan-3-yl]oxy-3,4,5-trihydroxyoxane-2-carboxylic acid;azane		C[C@]12CC[C@](C[C@H]1C3=CC(=O)[C@@H]4[C@]5(CC[C@@H](C([C@@H]5CC[C@]4([C@@]3(CC2)C)C)(C)C)O[C@@H]6[C@@H]([C@H]([C@@H]([C@H](O6)C(=O)O)O)O)O[C@H]7[C@@H]([C@H]([C@@H]([C@H](O7)C(=O)O)O)O)O)C)(C)C(=O)O.N	ILRKKHJEINIICQ-OOFFSTKBSA-N	https://www.ebi.ac.uk/unichem/rest/inchikey/ILRKKHJEINIICQ-OOFFSTKBSA-N	62074	https://pubchem.ncbi.nlm.nih.gov/compound/62074
81	BRD-K56629528-001-05-9	(S)-MG132	Y	Proteasome							90.6	ACCEPT		benzyl N-[(2S)-4-methyl-1-[[(2S)-4-methyl-1-[[(2S)-4-methyl-1-oxopentan-2-yl]amino]-1-oxopentan-2-yl]amino]-1-oxopentan-2-yl]carbamate		CC(C)C[C@@H](C=O)NC(=O)[C@H](CC(C)C)NC(=O)[C@H](CC(C)C)NC(=O)OCC1=CC=CC=C1	TZYWCYJVHRLUCT-VABKMULXSA-N	https://www.ebi.ac.uk/unichem/rest/inchikey/TZYWCYJVHRLUCT-VABKMULXSA-N	462382	https://pubchem.ncbi.nlm.nih.gov/compound/462382
82	BRD-K00029570-001-01-9	(R)-MG132	Y	Proteasome							89.1	ACCEPT		benzyl N-[(2S)-4-methyl-1-[[(2R)-4-methyl-1-[[(2S)-4-methyl-1-oxopentan-2-yl]amino]-1-oxopentan-2-yl]amino]-1-oxopentan-2-yl]carbamate		CC(C)C[C@@H](C=O)NC(=O)[C@@H](CC(C)C)NC(=O)[C@H](CC(C)C)NC(=O)OCC1=CC=CC=C1	TZYWCYJVHRLUCT-ZRBLBEILSA-N	https://www.ebi.ac.uk/unichem/rest/inchikey/TZYWCYJVHRLUCT-ZRBLBEILSA-N	45103781	https://pubchem.ncbi.nlm.nih.gov/compound/45103781
83	BRD-K26664453-001-14-9	Cytochalasin B	Y	Cytoskeletal							97.9	ACCEPT		(1S,4E,6R,10R,12E,14S,15S,17S,18S,19S)-19-benzyl-6,15-dihydroxy-10,17-dimethyl-16-methylidene-2-oxa-20-azatricyclo[12.7.0.01,18]henicosa-4,12-diene-3,21-dione		C[C@@H]1CCC[C@H](/C=C/C(=O)O[C@]23[C@@H](/C=C/C1)[C@@H](C(=C)[C@H]([C@H]2[C@@H](NC3=O)CC4=CC=CC=C4)C)O)O	GBOGMAARMMDZGR-TYHYBEHESA-N	https://www.ebi.ac.uk/unichem/rest/inchikey/GBOGMAARMMDZGR-TYHYBEHESA-N	5311281	https://pubchem.ncbi.nlm.nih.gov/compound/5311281
84	BRD-K00029571-001-01-9	Cytochalasin D	Y	Cytoskeletal							96.9	ACCEPT		[(1R,2R,3E,5R,7S,9E,11R,12S,14S,15R,16S)-16-benzyl-5,12-dihydroxy-5,7,14-trimethyl-13-methylidene-6,18-dioxo-17-azatricyclo[9.7.0.01,15]octadeca-3,9-dien-2-yl] acetate		C[C@H]1C/C=C/[C@H]2[C@@H](C(=C)[C@H]([C@@H]3[C@@]2([C@@H](/C=C/[C@@](C1=O)(C)O)OC(=O)C)C(=O)N[C@H]3CC4=CC=CC=C4)C)O	SDZRWUKZFQQKKV-JHADDHBZSA-N	https://www.ebi.ac.uk/unichem/rest/inchikey/SDZRWUKZFQQKKV-JHADDHBZSA-N	5458428	https://pubchem.ncbi.nlm.nih.gov/compound/5458428
85	BRD-K61292460-001-04-9	Latrunculin B	Y	Cytoskeletal							94.1	ACCEPT		(4R)-4-[(1R,4Z,8Z,10S,13R,15R)-15-hydroxy-5,10-dimethyl-3-oxo-2,14-dioxabicyclo[11.3.1]heptadeca-4,8-dien-15-yl]-1,3-thiazolidin-2-one		C[C@H]/1CC[C@@H]2C[C@H](C[C@@](O2)([C@@H]3CSC(=O)N3)O)OC(=O)/C=C(\CC/C=C1)/C	NSHPHXHGRHSMIK-JRIKCGFMSA-N	https://www.ebi.ac.uk/unichem/rest/inchikey/NSHPHXHGRHSMIK-JRIKCGFMSA-N	6436219	https://pubchem.ncbi.nlm.nih.gov/compound/6436219
86	BRD-K89561498-001-05-9	SN-38	Y	Genotoxin							98.3	ACCEPT		(19S)-10,19-diethyl-7,19-dihydroxy-17-oxa-3,13-diazapentacyclo[11.8.0.02,11.04,9.015,20]henicosa-1(21),2,4(9),5,7,10,15(20)-heptaene-14,18-dione		CCC1=C2CN3C(=CC4=C(C3=O)COC(=O)[C@@]4(CC)O)C2=NC5=C1C=C(C=C5)O	FJHBVJOVLFPMQE-QFIPXVFZSA-N	https://www.ebi.ac.uk/unichem/rest/inchikey/FJHBVJOVLFPMQE-QFIPXVFZSA-N	104842	https://pubchem.ncbi.nlm.nih.gov/compound/104842
87	BRD-K49328571-001-38-9	Dasatinib	Y	Kinase							98.3	ACCEPT		N-(2-chloro-6-methylphenyl)-2-[[6-[4-(2-hydroxyethyl)piperazin-1-yl]-2-methylpyrimidin-4-yl]amino]-1,3-thiazole-5-carboxamide		CC1=C(C(=CC=C1)Cl)NC(=O)C2=CN=C(S2)NC3=CC(=NC(=N3)C)N4CCN(CC4)CCO	ZBNZXTGUTAYRHI-UHFFFAOYSA-N	https://www.ebi.ac.uk/unichem/rest/inchikey/ZBNZXTGUTAYRHI-UHFFFAOYSA-N	3062316	https://pubchem.ncbi.nlm.nih.gov/compound/3062316
88	BRD-K19540840-001-17-9	Saracatinib	Y	Kinase							89.8	ACCEPT		N-(5-chloro-1,3-benzodioxol-4-yl)-7-[2-(4-methylpiperazin-1-yl)ethoxy]-5-(oxan-4-yloxy)quinazolin-4-amine		CN1CCN(CC1)CCOC2=CC3=C(C(=C2)OC4CCOCC4)C(=NC=N3)NC5=C(C=CC6=C5OCO6)Cl	OUKYUETWWIPKQR-UHFFFAOYSA-N	https://www.ebi.ac.uk/unichem/rest/inchikey/OUKYUETWWIPKQR-UHFFFAOYSA-N	10302451	https://pubchem.ncbi.nlm.nih.gov/compound/10302451
89	BRD-K48935217-001-04-9	Epothilone B	Y	Cytoskeletal	Y						95.4	ACCEPT		(1S,3S,7S,10R,11S,12S,16R)-7,11-dihydroxy-8,8,10,12,16-pentamethyl-3-[(E)-1-(2-methyl-1,3-thiazol-4-yl)prop-1-en-2-yl]-4,17-dioxabicyclo[14.1.0]heptadecane-5,9-dione		C[C@H]1CCC[C@@]2([C@@H](O2)C[C@H](OC(=O)C[C@@H](C(C(=O)[C@@H]([C@H]1O)C)(C)C)O)/C(=C/C3=CSC(=N3)C)/C)C	QXRSDHAAWVKZLJ-PVYNADRNSA-N	https://www.ebi.ac.uk/unichem/rest/inchikey/QXRSDHAAWVKZLJ-PVYNADRNSA-N	448013	https://pubchem.ncbi.nlm.nih.gov/compound/448013
90	BRD-A78377521-001-07-9	Monastrol	Y	Cytoskeletal							93.2	ACCEPT		ethyl (4R)-4-(3-hydroxyphenyl)-6-methyl-2-sulfanylidene-3,4-dihydro-1H-pyrimidine-5-carboxylate		CCOC(=O)C1=C(NC(=S)N[C@@H]1C2=CC(=CC=C2)O)C	LOBCDGHHHHGHFA-GFCCVEGCSA-N	https://www.ebi.ac.uk/unichem/rest/inchikey/LOBCDGHHHHGHFA-GFCCVEGCSA-N	794325	https://pubchem.ncbi.nlm.nih.gov/compound/794325
91	BRD-K43436647-001-03-9	ARQ 621	Y	Cytoskeletal							92.5	ACCEPT		N-(3-aminopropyl)-N-[(1R)-1-(3-anilino-7-chloro-4-oxoquinazolin-2-yl)but-3-ynyl]-3-chloro-2-fluorobenzamide		C#CC[C@H](C1=NC2=C(C=CC(=C2)Cl)C(=O)N1NC3=CC=CC=C3)N(CCCN)C(=O)C4=C(C(=CC=C4)Cl)F	UPJSUQWHUVLLNW-XMMPIXPASA-N	https://www.ebi.ac.uk/unichem/rest/inchikey/UPJSUQWHUVLLNW-XMMPIXPASA-N	25110841	https://pubchem.ncbi.nlm.nih.gov/compound/25110841
92	BRD-K64881305-001-08-9	Ispinesib	Y	Cytoskeletal	Y						95.7	ACCEPT		N-(3-aminopropyl)-N-[(1R)-1-(3-benzyl-7-chloro-4-oxoquinazolin-2-yl)-2-methylpropyl]-4-methylbenzamide		CC1=CC=C(C=C1)C(=O)N(CCCN)[C@@H](C2=NC3=C(C=CC(=C3)Cl)C(=O)N2CC4=CC=CC=C4)C(C)C	QJZRFPJCWMNVAV-HHHXNRCGSA-N	https://www.ebi.ac.uk/unichem/rest/inchikey/QJZRFPJCWMNVAV-HHHXNRCGSA-N	6851740	https://pubchem.ncbi.nlm.nih.gov/compound/6851740
93	BRD-K68532323-003-06-9	SB-743921	Y	Cytoskeletal	Y						97.8	ACCEPT		N-(3-aminopropyl)-N-[(1R)-1-(3-benzyl-7-chloro-4-oxochromen-2-yl)-2-methylpropyl]-4-methylbenzamide;hydrochloride		CC1=CC=C(C=C1)C(=O)N(CCCN)[C@@H](C2=C(C(=O)C3=C(O2)C=C(C=C3)Cl)CC4=CC=CC=C4)C(C)C.Cl	MLMZVWABFOLFGV-LNLSOMNWSA-N	https://www.ebi.ac.uk/unichem/rest/inchikey/MLMZVWABFOLFGV-LNLSOMNWSA-N	49867937	https://pubchem.ncbi.nlm.nih.gov/compound/49867937
94	BRD-K63923597-001-16-9	AZD 1152-HQPA	Y	Kinase	Y						93.1	ACCEPT		2-[3-[[7-[3-[ethyl(2-hydroxyethyl)amino]propoxy]quinazolin-4-yl]amino]-1H-pyrazol-5-yl]-N-(3-fluorophenyl)acetamide		CCN(CCCOC1=CC2=C(C=C1)C(=NC=N2)NC3=NNC(=C3)CC(=O)NC4=CC(=CC=C4)F)CCO	QYZOGCMHVIGURT-UHFFFAOYSA-N	https://www.ebi.ac.uk/unichem/rest/inchikey/QYZOGCMHVIGURT-UHFFFAOYSA-N	16007391	https://pubchem.ncbi.nlm.nih.gov/compound/16007391
95	BRD-K36055864-001-24-9	Cycloheximide	Y	Miscellaneous	Y						100	ACCEPT		4-[(2R)-2-[(1S,3S,5S)-3,5-dimethyl-2-oxocyclohexyl]-2-hydroxyethyl]piperidine-2,6-dione		C[C@H]1C[C@@H](C(=O)[C@@H](C1)[C@@H](CC2CC(=O)NC(=O)C2)O)C	YPHMISFOHDHNIV-FSZOTQKASA-N	https://www.ebi.ac.uk/unichem/rest/inchikey/YPHMISFOHDHNIV-FSZOTQKASA-N	6197	https://pubchem.ncbi.nlm.nih.gov/compound/6197
96	BRD-K03067624-312-23-9	Emetine	Y	Miscellaneous	Y						95.5	ACCEPT		(2S,3R,11bS)-2-[[(1R)-6,7-dimethoxy-1,2,3,4-tetrahydroisoquinolin-1-yl]methyl]-3-ethyl-9,10-dimethoxy-2,3,4,6,7,11b-hexahydro-1H-benzo[a]quinolizine;hydrate;dihydrochloride		CC[C@H]1CN2CCC3=CC(=C(C=C3[C@@H]2C[C@@H]1C[C@@H]4C5=CC(=C(C=C5CCN4)OC)OC)OC)OC.O.Cl.Cl	IZTPMTAWOCEKKM-VXMYZLRESA-N	https://www.ebi.ac.uk/unichem/rest/inchikey/IZTPMTAWOCEKKM-VXMYZLRESA-N	201899	https://pubchem.ncbi.nlm.nih.gov/compound/201899
97	BRD-K02130563-001-18-9	Panobinostat	Y	HDAC	Y						91.6	ACCEPT		(E)-N-hydroxy-3-[4-[[2-(2-methyl-1H-indol-3-yl)ethylamino]methyl]phenyl]prop-2-enamide		CC1=C(C2=CC=CC=C2N1)CCNCC3=CC=C(C=C3)/C=C/C(=O)NO	FPOHNWQLNRZRFC-ZHACJKMWSA-N	https://www.ebi.ac.uk/unichem/rest/inchikey/FPOHNWQLNRZRFC-ZHACJKMWSA-N	6918837	https://pubchem.ncbi.nlm.nih.gov/compound/6918837
98	BRD-K31836715-001-08-9	Fisetin	Y	Miscellaneous							86.5	ACCEPT		2-(3,4-dihydroxyphenyl)-3,7-dihydroxychromen-4-one		C1=CC(=C(C=C1C2=C(C(=O)C3=C(O2)C=C(C=C3)O)O)O)O	XHEFDIBZLJXQHF-UHFFFAOYSA-N	https://www.ebi.ac.uk/unichem/rest/inchikey/XHEFDIBZLJXQHF-UHFFFAOYSA-N	5281614	https://pubchem.ncbi.nlm.nih.gov/compound/5281614
99	BRD-K00029572-001-01-9	Piceatannol	Y	Miscellaneous							86.1	ACCEPT		4-[(E)-2-(3,5-dihydroxyphenyl)ethenyl]benzene-1,2-diol		C1=CC(=C(C=C1/C=C/C2=CC(=CC(=C2)O)O)O)O	CDRPUGZCRXZLFL-OWOJBTEDSA-N	https://www.ebi.ac.uk/unichem/rest/inchikey/CDRPUGZCRXZLFL-OWOJBTEDSA-N	667639	https://pubchem.ncbi.nlm.nih.gov/compound/667639
100	BRD-K37312348-001-18-9	Kenpaullone	Y	Miscellaneous							97.7	ACCEPT		9-bromo-7,12-dihydro-5H-indolo[3,2-d][1]benzazepin-6-one		C1C2=C(C3=CC=CC=C3NC1=O)NC4=C2C=C(C=C4)Br	QQUXFYAWXPMDOE-UHFFFAOYSA-N	https://www.ebi.ac.uk/unichem/rest/inchikey/QQUXFYAWXPMDOE-UHFFFAOYSA-N	3820	https://pubchem.ncbi.nlm.nih.gov/compound/3820
101	BRD-K29359156-001-31-9	Ebselen	Y	Nonspecific reactive							95.2	ACCEPT		2-phenyl-1,2-benzoselenazol-3-one		C1=CC=C(C=C1)N2C(=O)C3=CC=CC=C3[Se]2	DYEFUKCXAQOFHX-UHFFFAOYSA-N	https://www.ebi.ac.uk/unichem/rest/inchikey/DYEFUKCXAQOFHX-UHFFFAOYSA-N	3194	https://pubchem.ncbi.nlm.nih.gov/compound/3194
102	BRD-K38727704-001-06-9	IPA-3	Y	Nonspecific reactive							83.5	ACCEPT		1-[(2-hydroxynaphthalen-1-yl)disulfanyl]naphthalen-2-ol		C1=CC=C2C(=C1)C=CC(=C2SSC3=C(C=CC4=CC=CC=C43)O)O	RFAXLXKIAKIUDT-UHFFFAOYSA-N	https://www.ebi.ac.uk/unichem/rest/inchikey/RFAXLXKIAKIUDT-UHFFFAOYSA-N	521106	https://pubchem.ncbi.nlm.nih.gov/compound/521106
103	BRD-K11153516-001-09-9	BSI-201	Y	Miscellaneous							96.3	ACCEPT		4-iodo-3-nitrobenzamide		C1=CC(=C(C=C1C(=O)N)[N+](=O)[O-])I	MDOJTZQKHMAPBK-UHFFFAOYSA-N	https://www.ebi.ac.uk/unichem/rest/inchikey/MDOJTZQKHMAPBK-UHFFFAOYSA-N	9796068	https://pubchem.ncbi.nlm.nih.gov/compound/9796068
104	BRD-K33622393-001-17-9	UMI-77	Y	Miscellaneous							89.7	ACCEPT		2-[4-[(4-bromophenyl)sulfonylamino]-1-hydroxynaphthalen-2-yl]sulfanylacetic acid		C1=CC=C2C(=C1)C(=CC(=C2O)SCC(=O)O)NS(=O)(=O)C3=CC=C(C=C3)Br	WUGANDSUVKXMEC-UHFFFAOYSA-N	https://www.ebi.ac.uk/unichem/rest/inchikey/WUGANDSUVKXMEC-UHFFFAOYSA-N	992586	https://pubchem.ncbi.nlm.nih.gov/compound/992586
105	BRD-K00029573-001-01-9	Chaetocin	Y	Miscellaneous	Y						88.8	ACCEPT		(1S,3R,11R,14S)-14-(hydroxymethyl)-3-[(1S,3R,11R,14S)-14-(hydroxymethyl)-18-methyl-13,17-dioxo-15,16-dithia-10,12,18-triazapentacyclo[12.2.2.01,12.03,11.04,9]octadeca-4,6,8-trien-3-yl]-18-methyl-15,16-dithia-10,12,18-triazapentacyclo[12.2.2.01,12.03,11.04,9]octadeca-4,6,8-triene-13,17-dione		CN1C(=O)[C@@]23C[C@]4([C@@H](N2C(=O)[C@@]1(SS3)CO)NC5=CC=CC=C54)[C@]67C[C@]89C(=O)N([C@](C(=O)N8[C@H]6NC1=CC=CC=C71)(SS9)CO)C	PZPPOCZWRGNKIR-PNVYSBBASA-N	https://www.ebi.ac.uk/unichem/rest/inchikey/PZPPOCZWRGNKIR-PNVYSBBASA-N	11657687	https://pubchem.ncbi.nlm.nih.gov/compound/11657687
106	BRD-K23192422-001-03-9	Lestaurtinib	Y	Kinase	Y						96.5	ACCEPT		(15S,16S,18R)-16-hydroxy-16-(hydroxymethyl)-15-methyl-28-oxa-4,14,19-triazaoctacyclo[12.11.2.115,18.02,6.07,27.08,13.019,26.020,25]octacosa-1,6,8,10,12,20,22,24,26-nonaen-3-one		C[C@@]12[C@](C[C@@H](O1)N3C4=CC=CC=C4C5=C6C(=C7C8=CC=CC=C8N2C7=C53)CNC6=O)(CO)O	UIARLYUEJFELEN-LROUJFHJSA-N	https://www.ebi.ac.uk/unichem/rest/inchikey/UIARLYUEJFELEN-LROUJFHJSA-N	126565	https://pubchem.ncbi.nlm.nih.gov/compound/126565
107	BRD-K13646352-001-08-9	PKC 412	Y	Kinase	Y						95.1	ACCEPT		N-[(2S,3R,4R,6R)-3-methoxy-2-methyl-16-oxo-29-oxa-1,7,17-triazaoctacyclo[12.12.2.12,6.07,28.08,13.015,19.020,27.021,26]nonacosa-8,10,12,14,19,21,23,25,27-nonaen-4-yl]-N-methylbenzamide		C[C@@]12[C@@H]([C@@H](C[C@@H](O1)N3C4=CC=CC=C4C5=C6C(=C7C8=CC=CC=C8N2C7=C53)CNC6=O)N(C)C(=O)C9=CC=CC=C9)OC	BMGQWWVMWDBQGC-IIFHNQTCSA-N	https://www.ebi.ac.uk/unichem/rest/inchikey/BMGQWWVMWDBQGC-IIFHNQTCSA-N	9829523	https://pubchem.ncbi.nlm.nih.gov/compound/9829523
108	BRD-K23984367-001-19-9	Sorafenib	Y	Kinase							98.6	ACCEPT		4-[4-[[4-chloro-3-(trifluoromethyl)phenyl]carbamoylamino]phenoxy]-N-methylpyridine-2-carboxamide		CNC(=O)C1=NC=CC(=C1)OC2=CC=C(C=C2)NC(=O)NC3=CC(=C(C=C3)Cl)C(F)(F)F	MLDQJTXFUGDVEO-UHFFFAOYSA-N	https://www.ebi.ac.uk/unichem/rest/inchikey/MLDQJTXFUGDVEO-UHFFFAOYSA-N	216239	https://pubchem.ncbi.nlm.nih.gov/compound/216239
109	BRD-K00029574-001-01-9	Sunitinib	Y	Kinase	Y						80.6	ACCEPT		N-[2-(diethylamino)ethyl]-5-[(Z)-(5-fluoro-2-oxo-1H-indol-3-ylidene)methyl]-2,4-dimethyl-1H-pyrrole-3-carboxamide		CCN(CC)CCNC(=O)C1=C(NC(=C1C)/C=C\2/C3=C(C=CC(=C3)F)NC2=O)C	WINHZLLDWRZWRT-ATVHPVEESA-N	https://www.ebi.ac.uk/unichem/rest/inchikey/WINHZLLDWRZWRT-ATVHPVEESA-N	5329102	https://pubchem.ncbi.nlm.nih.gov/compound/5329102
110	BRD-K87904882-003-04-9	Chelerythrine	Y	Miscellaneous							87.8	ACCEPT		1,2-dimethoxy-12-methyl-[1,3]benzodioxolo[5,6-c]phenanthridin-12-ium		C[N+]1=C2C(=C3C=CC(=C(C3=C1)OC)OC)C=CC4=CC5=C(C=C42)OCO5	LLEJIEBFSOEYIV-UHFFFAOYSA-N	https://www.ebi.ac.uk/unichem/rest/inchikey/LLEJIEBFSOEYIV-UHFFFAOYSA-N	2703	https://pubchem.ncbi.nlm.nih.gov/compound/2703
111	BRD-K35604418-001-04-9	MIM1	Y	Miscellaneous							79	ACCEPT		4-[(E)-(2-cyclohexylimino-4-methyl-1,3-thiazol-3-yl)iminomethyl]benzene-1,2,3-triol		CC1=CSC(=NC2CCCCC2)N1/N=C/C3=C(C(=C(C=C3)O)O)O	RGGFUBMUOVFZEF-CQPAABLISA-N	https://www.ebi.ac.uk/unichem/rest/inchikey/RGGFUBMUOVFZEF-CQPAABLISA-N	135691163	https://pubchem.ncbi.nlm.nih.gov/compound/135691163
112	BRD-K51276371-001-03-9	Aloisine RP106	Y	Miscellaneous							97.4	ACCEPT		7-butyl-6-(4-methoxyphenyl)-5H-pyrrolo[2,3-b]pyrazine		CCCCC1=C(NC2=NC=CN=C12)C3=CC=C(C=C3)OC	WVMANZPBOBRWCB-UHFFFAOYSA-N	https://www.ebi.ac.uk/unichem/rest/inchikey/WVMANZPBOBRWCB-UHFFFAOYSA-N	3641059	https://pubchem.ncbi.nlm.nih.gov/compound/3641059
113	BRD-K00029575-001-01-9	Bruceine A	Y	Miscellaneous	Y						100	ACCEPT		methyl (1R,2S,3R,6R,8R,13S,14R,15R,16S,17S)-10,15,16-trihydroxy-9,13-dimethyl-3-(3-methylbutanoyloxy)-4,11-dioxo-5,18-dioxapentacyclo[12.5.0.01,6.02,17.08,13]nonadec-9-ene-17-carboxylate		CC1=C(C(=O)C[C@]2([C@H]1C[C@@H]3[C@]45[C@@H]2[C@H]([C@@H]([C@]([C@@H]4[C@H](C(=O)O3)OC(=O)CC(C)C)(OC5)C(=O)OC)O)O)C)O	LPZSTPCYWWRQFU-VILODJCFSA-N	https://www.ebi.ac.uk/unichem/rest/inchikey/LPZSTPCYWWRQFU-VILODJCFSA-N	160006	https://pubchem.ncbi.nlm.nih.gov/compound/160006
114	BRD-K55896427-001-03-9	Aurintricarboxylic acid	Y	Miscellaneous							100	ACCEPT		5-[(3-carboxy-4-hydroxyphenyl)-(3-carboxy-4-oxocyclohexa-2,5-dien-1-ylidene)methyl]-2-hydroxybenzoic acid		C1=CC(=C(C=C1C(=C2C=CC(=O)C(=C2)C(=O)O)C3=CC(=C(C=C3)O)C(=O)O)C(=O)O)O	GIXWDMTZECRIJT-UHFFFAOYSA-N	https://www.ebi.ac.uk/unichem/rest/inchikey/GIXWDMTZECRIJT-UHFFFAOYSA-N	2259	https://pubchem.ncbi.nlm.nih.gov/compound/2259
115	BRD-K00029576-311-01-9	ITF 2357	Y	HDAC	Y						84.5	ACCEPT		[6-(diethylaminomethyl)naphthalen-2-yl]methyl N-[4-(hydroxycarbamoyl)phenyl]carbamate;hydrochloride		CCN(CC)CC1=CC2=C(C=C1)C=C(C=C2)COC(=O)NC3=CC=C(C=C3)C(=O)NO.Cl	QKSGNWJOQMSBEP-UHFFFAOYSA-N	https://www.ebi.ac.uk/unichem/rest/inchikey/QKSGNWJOQMSBEP-UHFFFAOYSA-N	10095659	https://pubchem.ncbi.nlm.nih.gov/compound/10095659
116	BRD-K64606589-001-05-9	Apicidin	Y	HDAC	Y						94.9	ACCEPT		(3S,6S,9S,12R)-3-[(2S)-butan-2-yl]-6-[(1-methoxyindol-3-yl)methyl]-9-(6-oxooctyl)-1,4,7,10-tetrazabicyclo[10.4.0]hexadecane-2,5,8,11-tetrone		CC[C@H](C)[C@H]1C(=O)N2CCCC[C@@H]2C(=O)N[C@H](C(=O)N[C@H](C(=O)N1)CC3=CN(C4=CC=CC=C43)OC)CCCCCC(=O)CC	JWOGUUIOCYMBPV-GMFLJSBRSA-N	https://www.ebi.ac.uk/unichem/rest/inchikey/JWOGUUIOCYMBPV-GMFLJSBRSA-N	6918328	https://pubchem.ncbi.nlm.nih.gov/compound/6918328
117	BRD-K37908742-001-05-9	Gliotoxin	Y	Miscellaneous	Y						93.9	ACCEPT		(1R,7S,8S,11R)-7-hydroxy-11-(hydroxymethyl)-15-methyl-12,13-dithia-9,15-diazatetracyclo[9.2.2.01,9.03,8]pentadeca-3,5-diene-10,14-dione		CN1C(=O)[C@]23CC4=CC=C[C@@H]([C@H]4N2C(=O)[C@]1(SS3)CO)O	FIVPIPIDMRVLAY-RBJBARPLSA-N	https://www.ebi.ac.uk/unichem/rest/inchikey/FIVPIPIDMRVLAY-RBJBARPLSA-N	6223	https://pubchem.ncbi.nlm.nih.gov/compound/6223
118	BRD-K00029577-001-01-9	DZNep	Y	Miscellaneous	Y						87.5	ACCEPT		(1S,2R,5R)-5-(4-aminoimidazo[4,5-c]pyridin-1-yl)-3-(hydroxymethyl)cyclopent-3-ene-1,2-diol		C1=CN=C(C2=C1N(C=N2)[C@@H]3C=C([C@H]([C@H]3O)O)CO)N	OMKHWTRUYNAGFG-IEBDPFPHSA-N	https://www.ebi.ac.uk/unichem/rest/inchikey/OMKHWTRUYNAGFG-IEBDPFPHSA-N	73087	https://pubchem.ncbi.nlm.nih.gov/compound/73087
119	BRD-K97399794-002-19-9	Quercetin	Y	Miscellaneous							90.8	ACCEPT		2-(3,4-dihydroxyphenyl)-3,5,7-trihydroxychromen-4-one		C1=CC(=C(C=C1C2=C(C(=O)C3=C(C=C(C=C3O2)O)O)O)O)O	REFJWTPEDVJJIY-UHFFFAOYSA-N	https://www.ebi.ac.uk/unichem/rest/inchikey/REFJWTPEDVJJIY-UHFFFAOYSA-N	5280343	https://pubchem.ncbi.nlm.nih.gov/compound/5280343
120	BRD-K00029578-001-01-9	trans-Resveratrol	Y	Miscellaneous							88.7	ACCEPT		5-[(E)-2-(4-hydroxyphenyl)ethenyl]benzene-1,3-diol		C1=CC(=CC=C1/C=C/C2=CC(=CC(=C2)O)O)O	LUKBXSAWLPMMSZ-OWOJBTEDSA-N	https://www.ebi.ac.uk/unichem/rest/inchikey/LUKBXSAWLPMMSZ-OWOJBTEDSA-N	445154	https://pubchem.ncbi.nlm.nih.gov/compound/445154
121	BRD-K00029579-320-01-9	MitoPQ	Y	Miscellaneous							99.4	ACCEPT		10-[4-(1-methylpyridin-1-ium-4-yl)pyridin-1-ium-1-yl]decyl-triphenylphosphanium;triiodide		C[N+]1=CC=C(C=C1)C2=CC=[N+](C=C2)CCCCCCCCCC[P+](C3=CC=CC=C3)(C4=CC=CC=C4)C5=CC=CC=C5.[I-].[I-].[I-]	AOZZGHKENAZYTD-UHFFFAOYSA-K	https://www.ebi.ac.uk/unichem/rest/inchikey/AOZZGHKENAZYTD-UHFFFAOYSA-K	129909777	https://pubchem.ncbi.nlm.nih.gov/compound/129909777
122	BRD-K00029578-001-02-9	cis-Resveratrol	Y	Miscellaneous							93.2	ACCEPT		5-[(Z)-2-(4-hydroxyphenyl)ethenyl]benzene-1,3-diol		C1=CC(=CC=C1/C=C\C2=CC(=CC(=C2)O)O)O	LUKBXSAWLPMMSZ-UPHRSURJSA-N	https://www.ebi.ac.uk/unichem/rest/inchikey/LUKBXSAWLPMMSZ-UPHRSURJSA-N	1548910	https://pubchem.ncbi.nlm.nih.gov/compound/1548910
123	BRD-K70555272-001-05-9	Oligomycin A	Y	Mitochondria	Y						95.6	ACCEPT		(1S,4E,5'R,6R,6'R,7S,8R,10S,11S,12R,14S,15R,16S,18E,20E,22S,25R,27S,28R,29S)-22-ethyl-7,11,14,15-tetrahydroxy-6'-[(2S)-2-hydroxypropyl]-5',6,8,10,12,14,16,28,29-nonamethylspiro[2,26-dioxabicyclo[23.3.1]nonacosa-4,18,20-triene-27,2'-oxane]-3,9,13-trione		CC[C@H]\1CC[C@@H]2[C@@H]([C@@H]([C@H]([C@@]3(O2)CC[C@H]([C@H](O3)C[C@H](C)O)C)C)OC(=O)/C=C/[C@H]([C@@H]([C@H](C(=O)[C@H]([C@@H]([C@H](C(=O)[C@@]([C@@H]([C@H](C/C=C/C=C1)C)O)(C)O)C)O)C)C)O)C)C	MNULEGDCPYONBU-WMBHJXFZSA-N	https://www.ebi.ac.uk/unichem/rest/inchikey/MNULEGDCPYONBU-WMBHJXFZSA-N	5281899	https://pubchem.ncbi.nlm.nih.gov/compound/5281899
124	BRD-K08316444-001-12-9	Rotenone	Y	Mitochondria	Y						93.2	ACCEPT		(1S,6R,13S)-16,17-dimethoxy-6-prop-1-en-2-yl-2,7,20-trioxapentacyclo[11.8.0.03,11.04,8.014,19]henicosa-3(11),4(8),9,14,16,18-hexaen-12-one		CC(=C)[C@H]1CC2=C(O1)C=CC3=C2O[C@@H]4COC5=CC(=C(C=C5[C@@H]4C3=O)OC)OC	JUVIOZPCNVVQFO-HBGVWJBISA-N	https://www.ebi.ac.uk/unichem/rest/inchikey/JUVIOZPCNVVQFO-HBGVWJBISA-N	6758	https://pubchem.ncbi.nlm.nih.gov/compound/6758
125	BRD-K23204545-001-24-9	Busulfan	Y	Genotoxin							100	ACCEPT		4-methylsulfonyloxybutyl methanesulfonate		CS(=O)(=O)OCCCCOS(=O)(=O)C	COVZYZSDYWQREU-UHFFFAOYSA-N	https://www.ebi.ac.uk/unichem/rest/inchikey/COVZYZSDYWQREU-UHFFFAOYSA-N	2478	https://pubchem.ncbi.nlm.nih.gov/compound/2478
126	BRD-K36234266-001-14-9	Carmustine	Y	Genotoxin							95.4	ACCEPT		1,3-bis(2-chloroethyl)-1-nitrosourea		C(CCl)NC(=O)N(CCCl)N=O	DLGOEMSEDOSKAD-UHFFFAOYSA-N	https://www.ebi.ac.uk/unichem/rest/inchikey/DLGOEMSEDOSKAD-UHFFFAOYSA-N	2578	https://pubchem.ncbi.nlm.nih.gov/compound/2578
127	BRD-K00029580-001-01-9	Lomustine	Y	Genotoxin							99.3	ACCEPT		1-(2-chloroethyl)-3-cyclohexyl-1-nitrosourea		C1CCC(CC1)NC(=O)N(CCCl)N=O	GQYIWUVLTXOXAJ-UHFFFAOYSA-N	https://www.ebi.ac.uk/unichem/rest/inchikey/GQYIWUVLTXOXAJ-UHFFFAOYSA-N	3950	https://pubchem.ncbi.nlm.nih.gov/compound/3950
128	BRD-K08547377-003-13-9	Irinotecan	Y	Genotoxin	Y						96.7	ACCEPT		[(19S)-10,19-diethyl-19-hydroxy-14,18-dioxo-17-oxa-3,13-diazapentacyclo[11.8.0.02,11.04,9.015,20]henicosa-1(21),2,4(9),5,7,10,15(20)-heptaen-7-yl] 4-piperidin-1-ylpiperidine-1-carboxylate;hydrochloride		CCC1=C2CN3C(=CC4=C(C3=O)COC(=O)[C@@]4(CC)O)C2=NC5=C1C=C(C=C5)OC(=O)N6CCC(CC6)N7CCCCC7.Cl	GURKHSYORGJETM-WAQYZQTGSA-N	https://www.ebi.ac.uk/unichem/rest/inchikey/GURKHSYORGJETM-WAQYZQTGSA-N	74990	https://pubchem.ncbi.nlm.nih.gov/compound/74990
129	BRD-K79254416-001-32-9	Decitabine	Y	Genotoxin							65.6	ACCEPT	Alpha isomer impurity	4-amino-1-[(2R,4S,5R)-4-hydroxy-5-(hydroxymethyl)oxolan-2-yl]-1,3,5-triazin-2-one		C1[C@@H]([C@H](O[C@H]1N2C=NC(=NC2=O)N)CO)O	XAUDJQYHKZQPEU-KVQBGUIXSA-N	https://www.ebi.ac.uk/unichem/rest/inchikey/XAUDJQYHKZQPEU-KVQBGUIXSA-N	451668	https://pubchem.ncbi.nlm.nih.gov/compound/451668
130	BRD-K01825164-002-07-9	Cyclophosphamide	Y	Genotoxin							100	ACCEPT		N,N-bis(2-chloroethyl)-2-oxo-1,3,2lambda5-oxazaphosphinan-2-amine;hydrate		O=P1(N(CCCl)CCCl)OCCCN1.O	PWOQRKCAHTVFLB-UHFFFAOYSA-N	https://www.ebi.ac.uk/unichem/rest/inchikey/PWOQRKCAHTVFLB-UHFFFAOYSA-N	22420	https://pubchem.ncbi.nlm.nih.gov/compound/22420
131	BRD-K87827419-001-20-9	Melphalan	Y	Genotoxin							86.7	ACCEPT		(2S)-2-amino-3-[4-[bis(2-chloroethyl)amino]phenyl]propanoic acid		C1=CC(=CC=C1C[C@@H](C(=O)O)N)N(CCCl)CCCl	SGDBTWWWUNNDEQ-LBPRGKRZSA-N	https://www.ebi.ac.uk/unichem/rest/inchikey/SGDBTWWWUNNDEQ-LBPRGKRZSA-N	460612	https://pubchem.ncbi.nlm.nih.gov/compound/460612
132	BRD-K29458283-001-38-9	Chlorambucil	Y	Genotoxin							92.8	ACCEPT		4-[4-[bis(2-chloroethyl)amino]phenyl]butanoic acid		C1=CC(=CC=C1CCCC(=O)O)N(CCCl)CCCl	JCKYGMPEJWAADB-UHFFFAOYSA-N	https://www.ebi.ac.uk/unichem/rest/inchikey/JCKYGMPEJWAADB-UHFFFAOYSA-N	2708	https://pubchem.ncbi.nlm.nih.gov/compound/2708
133	BRD-K00029581-001-01-9	Streptozotocin	Y	Miscellaneous							97.6	ACCEPT		1-methyl-1-nitroso-3-[(2S,3R,4R,5S,6R)-2,4,5-trihydroxy-6-(hydroxymethyl)oxan-3-yl]urea		CN(C(=O)N[C@@H]1[C@H]([C@@H]([C@H](O[C@@H]1O)CO)O)O)N=O	ZSJLQEPLLKMAKR-GKHCUFPYSA-N	https://www.ebi.ac.uk/unichem/rest/inchikey/ZSJLQEPLLKMAKR-GKHCUFPYSA-N	29327	https://pubchem.ncbi.nlm.nih.gov/compound/29327
134	BRD-K35520305-001-22-9	Dacarbazine	Y	Genotoxin							93.9	ACCEPT		4-(dimethylaminodiazenyl)-1H-imidazole-5-carboxamide		CN(C)/N=N/C1=C(NC=N1)C(=O)N	FDKXTQMXEQVLRF-UHFFFAOYSA-N	https://www.ebi.ac.uk/unichem/rest/inchikey/FDKXTQMXEQVLRF-UHFFFAOYSA-N	2942	https://pubchem.ncbi.nlm.nih.gov/compound/2942
135	BRD-K09631521-001-14-9	Thio-TEPA	Y	Genotoxin							92.7	ACCEPT		tris(aziridin-1-yl)-sulfanylidene-lambda5-phosphane		C1CN1P(=S)(N2CC2)N3CC3	FOCVUCIESVLUNU-UHFFFAOYSA-N	https://www.ebi.ac.uk/unichem/rest/inchikey/FOCVUCIESVLUNU-UHFFFAOYSA-N	5453	https://pubchem.ncbi.nlm.nih.gov/compound/5453
136	BRD-K27305650-001-19-9	LY294002	Y	Kinase	Y						97.8	ACCEPT		2-morpholin-4-yl-8-phenylchromen-4-one		C1COCCN1C2=CC(=O)C3=C(O2)C(=CC=C3)C4=CC=CC=C4	CZQHHVNHHHRRDU-UHFFFAOYSA-N	https://www.ebi.ac.uk/unichem/rest/inchikey/CZQHHVNHHHRRDU-UHFFFAOYSA-N	3973	https://pubchem.ncbi.nlm.nih.gov/compound/3973
137	BRD-K21718444-001-07-9	KW 2449	Y	Kinase	Y						94.8	ACCEPT		[4-[(E)-2-(1H-indazol-3-yl)ethenyl]phenyl]-piperazin-1-ylmethanone		C1CN(CCN1)C(=O)C2=CC=C(C=C2)/C=C/C3=NNC4=CC=CC=C43	YYLKKYCXAOBSRM-JXMROGBWSA-N	https://www.ebi.ac.uk/unichem/rest/inchikey/YYLKKYCXAOBSRM-JXMROGBWSA-N	11427553	https://pubchem.ncbi.nlm.nih.gov/compound/11427553
138	BRD-K92544108-001-16-9	PKF118-310	Y	Redox	Y						97.4	ACCEPT		1,6-dimethylpyrimido[5,4-e][1,2,4]triazine-5,7-dione		CN1C2=NC(=O)N(C(=O)C2=NC=N1)C	SLGRAIAQIAUZAQ-UHFFFAOYSA-N	https://www.ebi.ac.uk/unichem/rest/inchikey/SLGRAIAQIAUZAQ-UHFFFAOYSA-N	66541	https://pubchem.ncbi.nlm.nih.gov/compound/66541
139	BRD-K43570081-001-06-9	Geldanamycin	Y	Hsp90							97.3	ACCEPT		[(4E,6Z,8S,9S,10E,12S,13R,14S,16R)-13-hydroxy-8,14,19-trimethoxy-4,10,12,16-tetramethyl-3,20,22-trioxo-2-azabicyclo[16.3.1]docosa-1(21),4,6,10,18-pentaen-9-yl] carbamate		C[C@H]1C[C@@H]([C@@H]([C@H](/C=C(/[C@@H]([C@H](/C=C\C=C(\C(=O)NC2=CC(=O)C(=C(C1)C2=O)OC)/C)OC)OC(=O)N)\C)C)O)OC	QTQAWLPCGQOSGP-KSRBKZBZSA-N	https://www.ebi.ac.uk/unichem/rest/inchikey/QTQAWLPCGQOSGP-KSRBKZBZSA-N	5288382	https://pubchem.ncbi.nlm.nih.gov/compound/5288382
140	BRD-K81473043-001-24-9	17-AAG	Y	Hsp90	Y						88.6	ACCEPT		[(4E,6Z,8S,9S,10E,12S,13R,14S,16R)-13-hydroxy-8,14-dimethoxy-4,10,12,16-tetramethyl-3,20,22-trioxo-19-(prop-2-enylamino)-2-azabicyclo[16.3.1]docosa-1(21),4,6,10,18-pentaen-9-yl] carbamate		C[C@H]1C[C@@H]([C@@H]([C@H](/C=C(/[C@@H]([C@H](/C=C\C=C(\C(=O)NC2=CC(=O)C(=C(C1)C2=O)NCC=C)/C)OC)OC(=O)N)\C)C)O)OC	AYUNIORJHRXIBJ-TXHRRWQRSA-N	https://www.ebi.ac.uk/unichem/rest/inchikey/AYUNIORJHRXIBJ-TXHRRWQRSA-N	6505803	https://pubchem.ncbi.nlm.nih.gov/compound/6505803
141	BRD-K23853216-001-12-9	(1S,3R)-RSL3	Y	Ferroptosis	Y						96.4	ACCEPT		methyl (1S,3R)-2-(2-chloroacetyl)-1-(4-methoxycarbonylphenyl)-1,3,4,9-tetrahydropyrido[3,4-b]indole-3-carboxylate		COC(=O)[C@H]1CC2=C([C@@H](N1C(=O)CCl)C3=CC=C(C=C3)C(=O)OC)NC4=CC=CC=C24	TXJZRSRTYPUYRW-NQIIRXRSSA-N	https://www.ebi.ac.uk/unichem/rest/inchikey/TXJZRSRTYPUYRW-NQIIRXRSSA-N	1750826	https://pubchem.ncbi.nlm.nih.gov/compound/1750826
142	BRD-K01877528-001-19-9	ML-210	Y	Ferroptosis							98.2	ACCEPT		[4-[bis(4-chlorophenyl)methyl]piperazin-1-yl]-(5-methyl-4-nitro-1,2-oxazol-3-yl)methanone		CC1=C(C(=NO1)C(=O)N2CCN(CC2)C(C3=CC=C(C=C3)Cl)C4=CC=C(C=C4)Cl)[N+](=O)[O-]	VIBHJPDPEVVDTB-UHFFFAOYSA-N	https://www.ebi.ac.uk/unichem/rest/inchikey/VIBHJPDPEVVDTB-UHFFFAOYSA-N	49766530	https://pubchem.ncbi.nlm.nih.gov/compound/49766530
143	BRD-A36275421-001-27-9	ML-162	Y	Ferroptosis	Y						96.3	ACCEPT		2-(3-chloro-N-(2-chloroacetyl)-4-methoxyanilino)-N-(2-phenylethyl)-2-thiophen-2-ylacetamide		COC1=C(C=C(C=C1)N(C(C2=CC=CS2)C(=O)NCCC3=CC=CC=C3)C(=O)CCl)Cl	UNVKYJSNMVDZJE-UHFFFAOYSA-N	https://www.ebi.ac.uk/unichem/rest/inchikey/UNVKYJSNMVDZJE-UHFFFAOYSA-N	3689413	https://pubchem.ncbi.nlm.nih.gov/compound/3689413
144	BRD-K51536023-001-01-7		Y	Nonspecific reactive							93.02	ACCEPT		3-[[5-(4-nitrophenyl)-1,3,4-oxadiazol-2-yl]sulfanyl]-1-benzothiophene 1,1-dioxide		C1=CC=C2C(=C1)C(=CS2(=O)=O)SC3=NN=C(O3)C4=CC=C(C=C4)[N+](=O)[O-]	UBRUFBHYILBQFD-UHFFFAOYSA-N	https://www.ebi.ac.uk/unichem/rest/inchikey/UBRUFBHYILBQFD-UHFFFAOYSA-N	1846959	https://pubchem.ncbi.nlm.nih.gov/compound/1846959
145	BRD-K62597311-001-01-7		Y	Nonspecific reactive							99.35	ACCEPT		4-[5-[(1,1-dioxo-1-benzothiophen-3-yl)sulfanyl]-4-methyl-1,2,4-triazol-3-yl]phenol		CN1C(=NN=C1SC2=CS(=O)(=O)C3=CC=CC=C32)C4=CC=C(C=C4)O	FRXJYVZSTIHGMS-UHFFFAOYSA-N	https://www.ebi.ac.uk/unichem/rest/inchikey/FRXJYVZSTIHGMS-UHFFFAOYSA-N	135648790	https://pubchem.ncbi.nlm.nih.gov/compound/135648790
146	BRD-K73055509-001-01-5		Y	Nonspecific reactive							96.1	ACCEPT		5-[(1,1-dioxo-1-benzothiophen-3-yl)sulfanyl]-3-phenyl-1,3,4-thiadiazole-2-thione		C1=CC=C(C=C1)N2C(=S)SC(=N2)SC3=CS(=O)(=O)C4=CC=CC=C43	VBBHQSTUMGFKBN-UHFFFAOYSA-N	https://www.ebi.ac.uk/unichem/rest/inchikey/VBBHQSTUMGFKBN-UHFFFAOYSA-N	17186042	https://pubchem.ncbi.nlm.nih.gov/compound/17186042
147	BRD-A13245299-001-01-1		Y	Nonspecific reactive					Y		97.35	ACCEPT		3-pyrrolidin-1-yl-2,3-dihydro-1-benzothiophene 1,1-dioxide		C1CCN(C1)C2CS(=O)(=O)C3=CC=CC=C23	HZENQEDQLWABHN-UHFFFAOYSA-N	https://www.ebi.ac.uk/unichem/rest/inchikey/HZENQEDQLWABHN-UHFFFAOYSA-N	2822238	https://pubchem.ncbi.nlm.nih.gov/compound/2822238
148	BRD-K32974640-001-01-7		Y	Nonspecific reactive					Y		99.86	ACCEPT		1-benzothiophene 1,1-dioxide		O=S1(C=CC2=C1C=CC=C2)=O	FRJNKYGTHPUSJR-UHFFFAOYSA-N	https://www.ebi.ac.uk/unichem/rest/inchikey/FRJNKYGTHPUSJR-UHFFFAOYSA-N	69997	https://pubchem.ncbi.nlm.nih.gov/compound/69997
149	BRD-K67000978-001-01-1		Y	Nonspecific reactive					Y		91.39	ACCEPT		2,3-dihydro-1-benzothiophene 1,1-dioxide		O=S1(CCC2=C1C=CC=C2)=O	NKPTVQFJWGCELJ-UHFFFAOYSA-N	https://www.ebi.ac.uk/unichem/rest/inchikey/NKPTVQFJWGCELJ-UHFFFAOYSA-N	284423	https://pubchem.ncbi.nlm.nih.gov/compound/284423
150	BRD-A81773522-001-01-8		Y	Nonspecific reactive					Y		96.98	ACCEPT		3-benzylsulfanyl-2,3-dihydro-1-benzothiophene 1,1-dioxide		C1C(C2=CC=CC=C2S1(=O)=O)SCC3=CC=CC=C3	ZSSLGRPFXGVSDY-UHFFFAOYSA-N	https://www.ebi.ac.uk/unichem/rest/inchikey/ZSSLGRPFXGVSDY-UHFFFAOYSA-N	22092215	https://pubchem.ncbi.nlm.nih.gov/compound/22092215
151	BRD-K00002725-001-01-9		Y	Nonspecific reactive							95.66	ACCEPT		1-(4-nitrophenyl)-3-(1-phenyltetrazol-5-yl)sulfanylpyrrolidine-2,5-dione		C1C(C(=O)N(C1=O)C2=CC=C(C=C2)[N+](=O)[O-])SC3=NN=NN3C4=CC=CC=C4	FEYSEBSALRMGIN-UHFFFAOYSA-N	https://www.ebi.ac.uk/unichem/rest/inchikey/FEYSEBSALRMGIN-UHFFFAOYSA-N	2927216	https://pubchem.ncbi.nlm.nih.gov/compound/2927216
152	BRD-K06642524-009-09-9		Y	Nonspecific reactive							98.05	ACCEPT		7-chloro-4-nitro-5-(7H-purin-6-ylsulfanyl)-2,1,3-benzothiadiazole		C1=C(C2=NSN=C2C(=C1SC3=NC=NC4=C3NC=N4)[N+](=O)[O-])Cl	VHCUAJHGLOQJRH-UHFFFAOYSA-N	https://www.ebi.ac.uk/unichem/rest/inchikey/VHCUAJHGLOQJRH-UHFFFAOYSA-N	4395751	https://pubchem.ncbi.nlm.nih.gov/compound/4395751
153	BRD-K00002741-001-01-9		Y	Nonspecific reactive					Y		92.62	ACCEPT		N-(4-bromophenyl)-2-[1-(3-chlorophenyl)-2,5-dioxopyrrolidin-3-yl]sulfanylacetamide		C1C(C(=O)N(C1=O)C2=CC(=CC=C2)Cl)SCC(=O)NC3=CC=C(C=C3)Br	JHHMJPDEXBWVRQ-UHFFFAOYSA-N	https://www.ebi.ac.uk/unichem/rest/inchikey/JHHMJPDEXBWVRQ-UHFFFAOYSA-N	2827696	https://pubchem.ncbi.nlm.nih.gov/compound/2827696
154	BRD-K00002743-001-01-9		Y	Nonspecific reactive							77.1	ACCEPT		1-(4-methoxyphenyl)-3-[(5-phenyl-1,3,4-oxadiazol-2-yl)sulfanyl]pyrrolidine-2,5-dione		COC1=CC=C(C=C1)N2C(=O)CC(C2=O)SC3=NN=C(O3)C4=CC=CC=C4	IAYPDJVXSSMFKE-UHFFFAOYSA-N	https://www.ebi.ac.uk/unichem/rest/inchikey/IAYPDJVXSSMFKE-UHFFFAOYSA-N	2905372	https://pubchem.ncbi.nlm.nih.gov/compound/2905372
155	BRD-K42700690-001-01-3		Y	Nonspecific reactive							82.63	ACCEPT		2,3-diphenyl-1,2,4-thiadiazol-2-ium-5-amine		C1=CC=C(C=C1)C2=[N+](SC(=N2)N)C3=CC=CC=C3	CJYMXOYAAWDJMB-UHFFFAOYSA-O	https://www.ebi.ac.uk/unichem/rest/inchikey/CJYMXOYAAWDJMB-UHFFFAOYSA-O	509133	https://pubchem.ncbi.nlm.nih.gov/compound/509133
156	BRD-K06819629-001-01-1		Y	Nonspecific reactive					Y		95.41	ACCEPT		N-cyclopentyl-3-phenyl-1,2,4-oxadiazol-5-amine		C1CCC(C1)NC2=NC(=NO2)C3=CC=CC=C3	BZIIKOYYQHUFFV-UHFFFAOYSA-N	https://www.ebi.ac.uk/unichem/rest/inchikey/BZIIKOYYQHUFFV-UHFFFAOYSA-N	45106929	https://pubchem.ncbi.nlm.nih.gov/compound/45106929
157	BRD-K24898040-003-01-0		Y	Nonspecific reactive							84.36	ACCEPT		N-methyl-2,3-diphenyl-1,2,4-thiadiazol-2-ium-5-amine		CNC1=NC(=[N+](S1)C2=CC=CC=C2)C3=CC=CC=C3	FFUBTEITUNMMOK-UHFFFAOYSA-O	https://www.ebi.ac.uk/unichem/rest/inchikey/FFUBTEITUNMMOK-UHFFFAOYSA-O	509132	https://pubchem.ncbi.nlm.nih.gov/compound/509132
158	BRD-A66320662-001-01-7		Y	Nonspecific reactive					Y		92.91	ACCEPT		1,1-dioxo-2,3-dihydro-1-benzothiophen-3-amine		C1C(C2=CC=CC=C2S1(=O)=O)N	HKQBTGLZBNDHLG-UHFFFAOYSA-N	https://www.ebi.ac.uk/unichem/rest/inchikey/HKQBTGLZBNDHLG-UHFFFAOYSA-N	43522883	https://pubchem.ncbi.nlm.nih.gov/compound/43522883
159	BRD-A35409583-001-08-7		Y	Nonspecific reactive					Y		83.62	ACCEPT		3-anilino-1-benzylpyrrolidine-2,5-dione		C1C(C(=O)N(C1=O)CC2=CC=CC=C2)NC3=CC=CC=C3	QEDXKLRXKMRXLQ-UHFFFAOYSA-N	https://www.ebi.ac.uk/unichem/rest/inchikey/QEDXKLRXKMRXLQ-UHFFFAOYSA-N	2866502	https://pubchem.ncbi.nlm.nih.gov/compound/2866502
160	BRD-K27141229-001-02-7		Y	Nonspecific reactive							97.84	ACCEPT		1-phenylpyrrole-2,5-dione		C1=CC=C(C=C1)N2C(=O)C=CC2=O	HIDBROSJWZYGSZ-UHFFFAOYSA-N	https://www.ebi.ac.uk/unichem/rest/inchikey/HIDBROSJWZYGSZ-UHFFFAOYSA-N	13662	https://pubchem.ncbi.nlm.nih.gov/compound/13662
161	BRD-K23574840-001-01-4		Y	Nonspecific reactive							80.01	ACCEPT		5,7-dichloro-4-nitro-2,1,3-benzothiadiazole		C1=C(C2=NSN=C2C(=C1Cl)[N+](=O)[O-])Cl	VMNSEFBKSLZAEC-UHFFFAOYSA-N	https://www.ebi.ac.uk/unichem/rest/inchikey/VMNSEFBKSLZAEC-UHFFFAOYSA-N	613081	https://pubchem.ncbi.nlm.nih.gov/compound/613081
162	BRD-K76621836-001-01-5		Y	Nonspecific reactive					Y		95.81	ACCEPT		1-(4-hydroxyphenyl)pyrrolidine-2,5-dione		C1CC(=O)N(C1=O)C2=CC=C(C=C2)O	SWLPIQAFVWFMIR-UHFFFAOYSA-N	https://www.ebi.ac.uk/unichem/rest/inchikey/SWLPIQAFVWFMIR-UHFFFAOYSA-N	946468	https://pubchem.ncbi.nlm.nih.gov/compound/946468
163	BRD-K22892104-001-06-1		Y	Nonspecific reactive					Y		96.76	ACCEPT		3-phenyl-1,2,4-thiadiazol-5-amine		C1=CC=C(C=C1)C2=NSC(=N2)N	OYAHSBDYBOBAAQ-UHFFFAOYSA-N	https://www.ebi.ac.uk/unichem/rest/inchikey/OYAHSBDYBOBAAQ-UHFFFAOYSA-N	28561	https://pubchem.ncbi.nlm.nih.gov/compound/28561
164	BRD-K00258246-001-01-1		Y	Nonspecific reactive							97.14	ACCEPT		3-(1-methyltetrazol-5-yl)sulfanyl-1-benzothiophene 1,1-dioxide		CN1C(=NN=N1)SC2=CS(=O)(=O)C3=CC=CC=C32	IWEJTTGZNQSLIV-UHFFFAOYSA-N	https://www.ebi.ac.uk/unichem/rest/inchikey/IWEJTTGZNQSLIV-UHFFFAOYSA-N	16763739	https://pubchem.ncbi.nlm.nih.gov/compound/16763739
165	BRD-K78960414-001-01-5		Y	Nonspecific reactive							88.41	ACCEPT		1-(2,3-diphenyl-1,2,4-thiadiazol-2-ium-5-yl)-3-phenylthiourea		C1=CC=C(C=C1)C2=[N+](SC(=N2)NC(=S)NC3=CC=CC=C3)C4=CC=CC=C4	HFZBTCXFGRBKCG-UHFFFAOYSA-O	https://www.ebi.ac.uk/unichem/rest/inchikey/HFZBTCXFGRBKCG-UHFFFAOYSA-O	1534657	https://pubchem.ncbi.nlm.nih.gov/compound/1534657
166	BRD-K92787922-001-03-5		Y	Nonspecific reactive							98.49	ACCEPT		7-bromo-5-nitro-4-(7H-purin-6-ylsulfanyl)-2,1,3-benzothiadiazole		C1=C(C2=NSN=C2C(=C1[N+](=O)[O-])SC3=NC=NC4=C3NC=N4)Br	BICNRUFKCWJSQG-UHFFFAOYSA-N	https://www.ebi.ac.uk/unichem/rest/inchikey/BICNRUFKCWJSQG-UHFFFAOYSA-N	2295854	https://pubchem.ncbi.nlm.nih.gov/compound/2295854
167	BRD-A92696349-001-01-9		Y	Nonspecific reactive					Y		95.91	ACCEPT		3-thiophen-2-ylsulfanyl-2,3-dihydro-1-benzothiophene 1,1-dioxide		C1C(C2=CC=CC=C2S1(=O)=O)SC3=CC=CS3	SXNMELIPUBXGDT-UHFFFAOYSA-N	https://www.ebi.ac.uk/unichem/rest/inchikey/SXNMELIPUBXGDT-UHFFFAOYSA-N	2822205	https://pubchem.ncbi.nlm.nih.gov/compound/2822205
168	BRD-K28580261-001-10-7		Y	Nonspecific reactive					Y		93.81	ACCEPT		N-(3-phenyl-1,2,4-thiadiazol-5-yl)thiophene-2-carboxamide		C1=CC=C(C=C1)C2=NSC(=N2)NC(=O)C3=CC=CS3	CHDAFYOXKXUPTN-UHFFFAOYSA-N	https://www.ebi.ac.uk/unichem/rest/inchikey/CHDAFYOXKXUPTN-UHFFFAOYSA-N	972595	https://pubchem.ncbi.nlm.nih.gov/compound/972595
169	BRD-K69474861-001-01-6		Y	Nonspecific reactive					Y		91.51	ACCEPT		5-(4-ethylpiperazin-1-yl)-4-nitro-2,1,3-benzothiadiazole		CCN1CCN(CC1)C2=C(C3=NSN=C3C=C2)[N+](=O)[O-]	KFJPFBFAOOXWNZ-UHFFFAOYSA-N	https://www.ebi.ac.uk/unichem/rest/inchikey/KFJPFBFAOOXWNZ-UHFFFAOYSA-N	2832035	https://pubchem.ncbi.nlm.nih.gov/compound/2832035
170	BRD-K09438285-001-09-5		Y	Nonspecific reactive					Y		97.36	ACCEPT		N,3-diphenyl-1,2,4-thiadiazol-5-amine		C1=CC=C(C=C1)C2=NSC(=N2)NC3=CC=CC=C3	RMFQIIXCTLNZRC-UHFFFAOYSA-N	https://www.ebi.ac.uk/unichem/rest/inchikey/RMFQIIXCTLNZRC-UHFFFAOYSA-N	8122161	https://pubchem.ncbi.nlm.nih.gov/compound/8122161
171	BRD-K98297262-001-04-9		Y	Nonspecific reactive							98	ACCEPT	Purity > 98% (vendor)	1-ethylpyrrole-2,5-dione		CCN1C(=O)C=CC1=O	HDFGOPSGAURCEO-UHFFFAOYSA-N	https://www.ebi.ac.uk/unichem/rest/inchikey/HDFGOPSGAURCEO-UHFFFAOYSA-N	4362	https://pubchem.ncbi.nlm.nih.gov/compound/4362
172	BRD-A56987319-001-02-0					MLI, no correlation					97.68	ACCEPT		9-(oxolan-2-yl)purin-6-amine		C1CC(OC1)N2C=NC3=C(N=CN=C32)N	UKHMZCMKHPHFOT-UHFFFAOYSA-N	https://www.ebi.ac.uk/unichem/rest/inchikey/UKHMZCMKHPHFOT-UHFFFAOYSA-N	5270	https://pubchem.ncbi.nlm.nih.gov/compound/5270
173	BRD-A72483914-001-01-1					MLI, no correlation					96.65	ACCEPT		8-(2,3-dihydro-1,4-benzodioxin-3-ylmethyl)-1-phenyl-1,3,8-triazaspiro[4.5]decan-4-one		C1CN(CCC12C(=O)NCN2C3=CC=CC=C3)CC4COC5=CC=CC=C5O4	JVGBTTIJPBFLTE-UHFFFAOYSA-N	https://www.ebi.ac.uk/unichem/rest/inchikey/JVGBTTIJPBFLTE-UHFFFAOYSA-N	5268	https://pubchem.ncbi.nlm.nih.gov/compound/5268
174	BRD-K00349278-001-01-9					MLI, no correlation					87.56	ACCEPT		N-[(1R,3R,4aR,9aS)-1-(hydroxymethyl)-3-[2-oxo-2-(2-phenylethylamino)ethyl]-3,4,4a,9a-tetrahydro-1H-pyrano[3,4-b][1]benzofuran-6-yl]cyclobutanecarboxamide		C1CC(C1)C(=O)NC2=CC3=C(C=C2)O[C@H]4[C@@H]3C[C@@H](O[C@@H]4CO)CC(=O)NCCC5=CC=CC=C5	XBPCNRNKOXKUQA-DFICYWPVSA-N	https://www.ebi.ac.uk/unichem/rest/inchikey/XBPCNRNKOXKUQA-DFICYWPVSA-N	54646393	https://pubchem.ncbi.nlm.nih.gov/compound/54646393
175	BRD-K00480552-001-02-7					MLI, no correlation					95.62	ACCEPT		N-[[(8R,9R)-6-[(2S)-1-hydroxypropan-2-yl]-8-methyl-5-oxo-10-oxa-1,6,13,14-tetrazabicyclo[10.2.1]pentadeca-12(15),13-dien-9-yl]methyl]-N-methyl-4-phenoxybenzenesulfonamide		C[C@@H]1CN(C(=O)CCCN2C=C(CO[C@H]1CN(C)S(=O)(=O)C3=CC=C(C=C3)OC4=CC=CC=C4)N=N2)[C@@H](C)CO	SYWTUHWEQAODFK-VHSZZVNMSA-N	https://www.ebi.ac.uk/unichem/rest/inchikey/SYWTUHWEQAODFK-VHSZZVNMSA-N	44494071	https://pubchem.ncbi.nlm.nih.gov/compound/44494071
176	BRD-K00575273-001-01-4					MLI, no correlation					84.29	ACCEPT		N-cyclohexyl-2-[(2R,3S,6S)-3-[(4-fluorophenyl)sulfonylamino]-2-(hydroxymethyl)-3,6-dihydro-2H-pyran-6-yl]acetamide		C1CCC(CC1)NC(=O)C[C@H]2C=C[C@@H]([C@@H](O2)CO)NS(=O)(=O)C3=CC=C(C=C3)F	VZTWMEPVNSFWIB-NEWSRXKRSA-N	https://www.ebi.ac.uk/unichem/rest/inchikey/VZTWMEPVNSFWIB-NEWSRXKRSA-N	54638588	https://pubchem.ncbi.nlm.nih.gov/compound/54638588
177	BRD-K01717817-001-01-4					MLI, no correlation					93.41	ACCEPT		3-cyclohexyl-1-[[(2S,3R)-10-[(4-fluorophenyl)sulfonylamino]-5-[(2S)-1-hydroxypropan-2-yl]-3-methyl-6-oxo-3,4-dihydro-2H-1,5-benzoxazocin-2-yl]methyl]-1-methylurea		C[C@@H]1CN(C(=O)C2=C(C(=CC=C2)NS(=O)(=O)C3=CC=C(C=C3)F)O[C@@H]1CN(C)C(=O)NC4CCCCC4)[C@@H](C)CO	PZASEUVCJBPSCE-BVFVYWQFSA-N	https://www.ebi.ac.uk/unichem/rest/inchikey/PZASEUVCJBPSCE-BVFVYWQFSA-N	44485631	https://pubchem.ncbi.nlm.nih.gov/compound/44485631
178	BRD-K03901181-001-01-0					MLI, no correlation					89.78	ACCEPT		2-cyclopropyl-N-[(2S,3S,6R)-2-(hydroxymethyl)-6-[2-oxo-2-[(4-phenylphenyl)methylamino]ethyl]-3,6-dihydro-2H-pyran-3-yl]acetamide		C1CC1CC(=O)N[C@H]2C=C[C@H](O[C@@H]2CO)CC(=O)NCC3=CC=C(C=C3)C4=CC=CC=C4	RLBPWNWBWPNMOA-KMDXXIMOSA-N	https://www.ebi.ac.uk/unichem/rest/inchikey/RLBPWNWBWPNMOA-KMDXXIMOSA-N	54640808	https://pubchem.ncbi.nlm.nih.gov/compound/54640808
179	BRD-K04366697-001-01-2					MLI, no correlation					93.36	ACCEPT		(2S,3S,3aR,9bR)-7-(3-fluorophenyl)-3-(hydroxymethyl)-6-oxo-1-(pyridine-2-carbonyl)-3,3a,4,9b-tetrahydro-2H-pyrrolo[2,3-a]indolizine-2-carboxylic acid		C1[C@H]2[C@@H]([C@H](N([C@H]2C3=CC=C(C(=O)N31)C4=CC(=CC=C4)F)C(=O)C5=CC=CC=N5)C(=O)O)CO	PPTZIPDIUOVGPF-PZBISTMVSA-N	https://www.ebi.ac.uk/unichem/rest/inchikey/PPTZIPDIUOVGPF-PZBISTMVSA-N	54660793	https://pubchem.ncbi.nlm.nih.gov/compound/54660793
180	BRD-K04509289-001-01-1					MLI, no correlation					89.14	ACCEPT		N-[(1R,3S,4aR,9aS)-1-(hydroxymethyl)-3-[2-oxo-2-[[(1S)-1-phenylethyl]amino]ethyl]-3,4,4a,9a-tetrahydro-1H-pyrano[3,4-b][1]benzofuran-6-yl]-2-cyclopropylacetamide		C[C@@H](C1=CC=CC=C1)NC(=O)C[C@@H]2C[C@H]3[C@@H]([C@H](O2)CO)OC4=C3C=C(C=C4)NC(=O)CC5CC5	JUGVVXKOEIJUBH-PGIPIIDYSA-N	https://www.ebi.ac.uk/unichem/rest/inchikey/JUGVVXKOEIJUBH-PGIPIIDYSA-N	54647832	https://pubchem.ncbi.nlm.nih.gov/compound/54647832
181	BRD-K04518829-001-01-9					MLI, no correlation					90.94	ACCEPT		(8S,9R)-6-[(2R)-1-hydroxypropan-2-yl]-8-methyl-9-[[methyl-[(3-methylphenyl)methyl]amino]methyl]-10-oxa-1,6,14,15-tetrazabicyclo[10.3.0]pentadeca-12,14-dien-5-one		C[C@H]1CN(C(=O)CCCN2C(=CN=N2)CO[C@H]1CN(C)CC3=CC=CC(=C3)C)[C@H](C)CO	JFBDPIUUNLHCPK-MZKRTTBSSA-N	https://www.ebi.ac.uk/unichem/rest/inchikey/JFBDPIUUNLHCPK-MZKRTTBSSA-N	44505231	https://pubchem.ncbi.nlm.nih.gov/compound/44505231
182	BRD-K05060234-001-01-0					MLI, no correlation					80.07	ACCEPT		2-[(2R,5R,6R)-5-[[2-(dimethylamino)acetyl]amino]-6-(hydroxymethyl)oxan-2-yl]-N-[(4-methoxyphenyl)methyl]acetamide		CN(C)CC(=O)N[C@@H]1CC[C@@H](O[C@H]1CO)CC(=O)NCC2=CC=C(C=C2)OC	AFXALTHXBUYGQN-KURKYZTESA-N	https://www.ebi.ac.uk/unichem/rest/inchikey/AFXALTHXBUYGQN-KURKYZTESA-N	54639999	https://pubchem.ncbi.nlm.nih.gov/compound/54639999
183	BRD-K05448102-001-01-6					MLI, no correlation					93.62	ACCEPT		3-(3,5-dimethyl-1,2-oxazol-4-yl)-1-[[(10S,11S)-13-[(2S)-1-hydroxypropan-2-yl]-11,16-dimethyl-14-oxo-9-oxa-13,16-diazatetracyclo[13.7.0.02,7.017,22]docosa-1(15),2,4,6,17,19,21-heptaen-10-yl]methyl]-1-methylurea		C[C@H]1CN(C(=O)C2=C(C3=CC=CC=C3CO[C@@H]1CN(C)C(=O)NC4=C(ON=C4C)C)C5=CC=CC=C5N2C)[C@@H](C)CO	WBCPGODJHKXDGU-OWOAZTCBSA-N	https://www.ebi.ac.uk/unichem/rest/inchikey/WBCPGODJHKXDGU-OWOAZTCBSA-N	56835394	https://pubchem.ncbi.nlm.nih.gov/compound/56835394
184	BRD-K06402607-001-01-2					MLI, no correlation					93.76	ACCEPT		4-fluoro-N-[(4R,7R,8S)-8-methoxy-4,5,7,10-tetramethyl-11-oxo-2-oxa-5,10-diazabicyclo[10.4.0]hexadeca-1(12),13,15-trien-14-yl]benzamide		C[C@@H]1CN([C@@H](COC2=C(C=C(C=C2)NC(=O)C3=CC=C(C=C3)F)C(=O)N(C[C@H]1OC)C)C)C	GLKVRACLSULUNI-SEPYTNNBSA-N	https://www.ebi.ac.uk/unichem/rest/inchikey/GLKVRACLSULUNI-SEPYTNNBSA-N	54634324	https://pubchem.ncbi.nlm.nih.gov/compound/54634324
185	BRD-K06559861-001-01-0					MLI, no correlation					90.78	ACCEPT		2-[(1R,3R,4aR,9aS)-1-(hydroxymethyl)-6-(methanesulfonamido)-3,4,4a,9a-tetrahydro-1H-pyrano[3,4-b][1]benzofuran-3-yl]-N-(pyridin-2-ylmethyl)acetamide		CS(=O)(=O)NC1=CC2=C(C=C1)O[C@H]3[C@@H]2C[C@@H](O[C@@H]3CO)CC(=O)NCC4=CC=CC=N4	JZVGIVMTJSWJDH-WELBPKCISA-N	https://www.ebi.ac.uk/unichem/rest/inchikey/JZVGIVMTJSWJDH-WELBPKCISA-N	54646200	https://pubchem.ncbi.nlm.nih.gov/compound/54646200
186	BRD-K07359994-001-01-4					MLI, no correlation					81.87	ACCEPT		2-[(2S,3R,6S)-2-(hydroxymethyl)-3-[(4-methylphenyl)sulfonylamino]-3,6-dihydro-2H-pyran-6-yl]-N-(2-piperidin-1-ylethyl)acetamide		CC1=CC=C(C=C1)S(=O)(=O)N[C@@H]2C=C[C@@H](O[C@@H]2CO)CC(=O)NCCN3CCCCC3	VUOOERVJSWLFKU-HMXCVIKNSA-N	https://www.ebi.ac.uk/unichem/rest/inchikey/VUOOERVJSWLFKU-HMXCVIKNSA-N	54639036	https://pubchem.ncbi.nlm.nih.gov/compound/54639036
187	BRD-K07624584-001-01-7					MLI, no correlation					87.96	ACCEPT		2-chloro-N-[(4S,7S,8S)-8-methoxy-4,7,10-trimethyl-11-oxo-2-oxa-5,10-diazabicyclo[10.4.0]hexadeca-1(12),13,15-trien-15-yl]benzenesulfonamide		C[C@H]1CN[C@H](COC2=C(C=CC(=C2)NS(=O)(=O)C3=CC=CC=C3Cl)C(=O)N(C[C@H]1OC)C)C	HHYKIZYLLRVKIM-CKJXQJPGSA-N	https://www.ebi.ac.uk/unichem/rest/inchikey/HHYKIZYLLRVKIM-CKJXQJPGSA-N	54633319	https://pubchem.ncbi.nlm.nih.gov/compound/54633319
188	BRD-K08392687-001-01-6					MLI, no correlation					94.67	ACCEPT		N-[(1R,3S,4aS,9aR)-1-(hydroxymethyl)-3-[2-oxo-2-(pyridin-3-ylmethylamino)ethyl]-3,4,4a,9a-tetrahydro-1H-pyrano[3,4-b][1]benzofuran-6-yl]-2-cyclopropylacetamide		C1CC1CC(=O)NC2=CC3=C(C=C2)O[C@@H]4[C@H]3C[C@H](O[C@@H]4CO)CC(=O)NCC5=CN=CC=C5	MRXIFVFTBXIAKP-FZIATNMDSA-N	https://www.ebi.ac.uk/unichem/rest/inchikey/MRXIFVFTBXIAKP-FZIATNMDSA-N	54647751	https://pubchem.ncbi.nlm.nih.gov/compound/54647751
189	BRD-K08521815-001-01-5					MLI, no correlation					90.9	ACCEPT		N-[(4S,7R,8R)-5-[(2-fluorophenyl)methyl]-8-methoxy-4,7,10-trimethyl-11-oxo-2-oxa-5,10-diazabicyclo[10.4.0]hexadeca-1(12),13,15-trien-15-yl]-3-methoxybenzenesulfonamide		C[C@@H]1CN([C@H](COC2=C(C=CC(=C2)NS(=O)(=O)C3=CC=CC(=C3)OC)C(=O)N(C[C@@H]1OC)C)C)CC4=CC=CC=C4F	WUHLCXCEWBJVDE-DGIFUFQNSA-N	https://www.ebi.ac.uk/unichem/rest/inchikey/WUHLCXCEWBJVDE-DGIFUFQNSA-N	54631668	https://pubchem.ncbi.nlm.nih.gov/compound/54631668
190	BRD-K08715020-001-01-4					MLI, no correlation					86.09	ACCEPT		N-[2-[(2S,5S,6R)-5-[(3-fluorophenyl)sulfonylamino]-6-(hydroxymethyl)oxan-2-yl]ethyl]cyclopropanecarboxamide		C1C[C@@H]([C@@H](O[C@@H]1CCNC(=O)C2CC2)CO)NS(=O)(=O)C3=CC=CC(=C3)F	UXNIMKIHWHNNEY-XIRDDKMYSA-N	https://www.ebi.ac.uk/unichem/rest/inchikey/UXNIMKIHWHNNEY-XIRDDKMYSA-N	54639453	https://pubchem.ncbi.nlm.nih.gov/compound/54639453
191	BRD-K08891029-001-01-4					MLI, no correlation					79.62	ACCEPT		1-[(3S,9S,10S)-12-[(2R)-1-hydroxypropan-2-yl]-3,10-dimethyl-9-(methylaminomethyl)-13-oxo-2,8-dioxa-12-azabicyclo[12.4.0]octadeca-1(14),15,17-trien-16-yl]-3-propan-2-ylurea		C[C@H]1CCCCO[C@@H]([C@H](CN(C(=O)C2=C(O1)C=CC(=C2)NC(=O)NC(C)C)[C@H](C)CO)C)CNC	DGSOXKKLHVIDDH-CMCWBKRRSA-N	https://www.ebi.ac.uk/unichem/rest/inchikey/DGSOXKKLHVIDDH-CMCWBKRRSA-N	44495003	https://pubchem.ncbi.nlm.nih.gov/compound/44495003
192	BRD-K08929287-001-01-9					MLI, no correlation					89.47	ACCEPT		N-[(1S,3R,4aR,9aS)-3-[2-(dimethylamino)-2-oxoethyl]-1-(hydroxymethyl)-3,4,4a,9a-tetrahydro-1H-pyrano[3,4-b][1]benzofuran-6-yl]-1,3-benzodioxole-5-carboxamide		CN(C)C(=O)C[C@H]1C[C@H]2[C@@H]([C@@H](O1)CO)OC3=C2C=C(C=C3)NC(=O)C4=CC5=C(C=C4)OCO5	OYAAAFLFGWLAPV-UNXOBOICSA-N	https://www.ebi.ac.uk/unichem/rest/inchikey/OYAAAFLFGWLAPV-UNXOBOICSA-N	54647888	https://pubchem.ncbi.nlm.nih.gov/compound/54647888
193	BRD-K09945302-001-01-5					MLI, no correlation					90.36	ACCEPT		N-[(1S,3S,4aS,9aR)-3-[2-(1,3-benzodioxol-5-ylmethylamino)-2-oxoethyl]-1-(hydroxymethyl)-3,4,4a,9a-tetrahydro-1H-pyrano[3,4-b][1]benzofuran-6-yl]oxane-4-carboxamide		C1COCCC1C(=O)NC2=CC3=C(C=C2)O[C@@H]4[C@H]3C[C@H](O[C@H]4CO)CC(=O)NCC5=CC6=C(C=C5)OCO6	MOISLORHFJLABX-GCMLAXDWSA-N	https://www.ebi.ac.uk/unichem/rest/inchikey/MOISLORHFJLABX-GCMLAXDWSA-N	54646697	https://pubchem.ncbi.nlm.nih.gov/compound/54646697
194	BRD-K10991887-001-01-9					MLI, no correlation					89.93	ACCEPT		(8R,9S)-6-[(2R)-1-hydroxypropan-2-yl]-8-methyl-9-[[methyl-[(4-methylphenyl)methyl]amino]methyl]-10-oxa-1,6,14,15-tetrazabicyclo[10.3.0]pentadeca-12,14-dien-5-one		C[C@@H]1CN(C(=O)CCCN2C(=CN=N2)CO[C@@H]1CN(C)CC3=CC=C(C=C3)C)[C@H](C)CO	WGPDLCVCGOLGPE-TXTKFYIRSA-N	https://www.ebi.ac.uk/unichem/rest/inchikey/WGPDLCVCGOLGPE-TXTKFYIRSA-N	44505066	https://pubchem.ncbi.nlm.nih.gov/compound/44505066
195	BRD-K11577431-001-01-6					MLI, no correlation					88.15	ACCEPT		N-[(4S,7S,8R)-5-[(2,5-difluorophenyl)methyl]-8-methoxy-4,7,10-trimethyl-11-oxo-2-oxa-5,10-diazabicyclo[10.4.0]hexadeca-1(12),13,15-trien-15-yl]acetamide		C[C@H]1CN([C@H](COC2=C(C=CC(=C2)NC(=O)C)C(=O)N(C[C@@H]1OC)C)C)CC3=C(C=CC(=C3)F)F	BJYPLSOQEPUFOR-TZPNTHKFSA-N	https://www.ebi.ac.uk/unichem/rest/inchikey/BJYPLSOQEPUFOR-TZPNTHKFSA-N	54633765	https://pubchem.ncbi.nlm.nih.gov/compound/54633765
196	BRD-K11672886-001-01-5					MLI, no correlation					86.84	ACCEPT		3-cyclopentyl-1-[[(4R,5R)-2-[(2R)-1-hydroxypropan-2-yl]-4-methyl-1,1-dioxo-8-pyridin-3-yl-4,5-dihydro-3H-6,1lambda6,2-benzoxathiazocin-5-yl]methyl]-1-methylurea		C[C@@H]1CN(S(=O)(=O)C2=C(C=C(C=C2)C3=CN=CC=C3)O[C@H]1CN(C)C(=O)NC4CCCC4)[C@H](C)CO	AOAVRGNJVMAOBU-IECBHUPTSA-N	https://www.ebi.ac.uk/unichem/rest/inchikey/AOAVRGNJVMAOBU-IECBHUPTSA-N	54619054	https://pubchem.ncbi.nlm.nih.gov/compound/54619054
197	BRD-K13848456-001-01-9					MLI, no correlation					89.74	ACCEPT		N-[[(4R,5R)-2-[(2R)-1-hydroxypropan-2-yl]-4-methyl-1,1-dioxo-8-[(E)-2-phenylethenyl]-4,5-dihydro-3H-6,1lambda6,2-benzoxathiazocin-5-yl]methyl]-N-methyl-2-morpholin-4-ylacetamide		C[C@@H]1CN(S(=O)(=O)C2=C(C=C(C=C2)/C=C/C3=CC=CC=C3)O[C@H]1CN(C)C(=O)CN4CCOCC4)[C@H](C)CO	BANHLTBDTXCVOB-MBOIVZQGSA-N	https://www.ebi.ac.uk/unichem/rest/inchikey/BANHLTBDTXCVOB-MBOIVZQGSA-N	54618773	https://pubchem.ncbi.nlm.nih.gov/compound/54618773
198	BRD-K13860832-001-01-9					MLI, no correlation					95.29	ACCEPT		N-[(2R,3R,6S)-6-[2-(4-benzylpiperidin-1-yl)-2-oxoethyl]-2-(hydroxymethyl)-3,6-dihydro-2H-pyran-3-yl]pyrazine-2-carboxamide		C1CN(CCC1CC2=CC=CC=C2)C(=O)C[C@H]3C=C[C@H]([C@@H](O3)CO)NC(=O)C4=NC=CN=C4	USGDOGGJJOICMT-XPNTWCBSSA-N	https://www.ebi.ac.uk/unichem/rest/inchikey/USGDOGGJJOICMT-XPNTWCBSSA-N	54638451	https://pubchem.ncbi.nlm.nih.gov/compound/54638451
199	BRD-K14216093-001-01-7					MLI, no correlation					91.15	ACCEPT		N-[(1R,3S,4aR,9aS)-1-(hydroxymethyl)-3-[2-oxo-2-[(4-phenylphenyl)methylamino]ethyl]-3,4,4a,9a-tetrahydro-1H-pyrano[3,4-b][1]benzofuran-6-yl]cyclobutanecarboxamide		C1CC(C1)C(=O)NC2=CC3=C(C=C2)O[C@H]4[C@@H]3C[C@H](O[C@@H]4CO)CC(=O)NCC5=CC=C(C=C5)C6=CC=CC=C6	DTKVBNZNKFXGOR-YQXDBROVSA-N	https://www.ebi.ac.uk/unichem/rest/inchikey/DTKVBNZNKFXGOR-YQXDBROVSA-N	54647268	https://pubchem.ncbi.nlm.nih.gov/compound/54647268
200	BRD-K14570970-001-01-5					MLI, no correlation					88.18	ACCEPT		4-chloro-N-[[(8R,9S)-6-[(2S)-1-hydroxypropan-2-yl]-8-methyl-5-oxo-10-oxa-1,6,13,14-tetrazabicyclo[10.2.1]pentadeca-12(15),13-dien-9-yl]methyl]-N-methylbenzenesulfonamide		C[C@@H]1CN(C(=O)CCCN2C=C(CO[C@@H]1CN(C)S(=O)(=O)C3=CC=C(C=C3)Cl)N=N2)[C@@H](C)CO	FLBHXJCYMARYBO-LLGFUMIMSA-N	https://www.ebi.ac.uk/unichem/rest/inchikey/FLBHXJCYMARYBO-LLGFUMIMSA-N	44495433	https://pubchem.ncbi.nlm.nih.gov/compound/44495433
201	BRD-K15679280-001-01-8					MLI, no correlation					70.86	ACCEPT		(1R,9S,10S,11S)-12-(2-cyclopropylacetyl)-N-[3-(dimethylamino)propyl]-10-(hydroxymethyl)-6-oxo-5-phenyl-7,12-diazatricyclo[7.2.1.02,7]dodeca-2,4-diene-11-carboxamide		CN(C)CCCNC(=O)[C@H]1[C@@H]([C@H]2CN3C(=CC=C(C3=O)C4=CC=CC=C4)[C@@H]1N2C(=O)CC5CC5)CO	ZADPRABAISSLKD-KUSCKROYSA-N	https://www.ebi.ac.uk/unichem/rest/inchikey/ZADPRABAISSLKD-KUSCKROYSA-N	54660831	https://pubchem.ncbi.nlm.nih.gov/compound/54660831
202	BRD-K16469239-001-01-5					MLI, no correlation					88.24	ACCEPT		N-ethyl-2-[(2S,3S,6S)-3-[(4-fluorophenyl)sulfonylamino]-2-(hydroxymethyl)-3,6-dihydro-2H-pyran-6-yl]acetamide		CCNC(=O)C[C@H]1C=C[C@@H]([C@H](O1)CO)NS(=O)(=O)C2=CC=C(C=C2)F	UOWXRGDLFUDMAF-VHDGCEQUSA-N	https://www.ebi.ac.uk/unichem/rest/inchikey/UOWXRGDLFUDMAF-VHDGCEQUSA-N	54641244	https://pubchem.ncbi.nlm.nih.gov/compound/54641244
203	BRD-K16737653-001-01-2					MLI, no correlation					88.85	ACCEPT		1-[(2S,3S)-2-[[1,3-benzodioxol-5-ylmethyl(methyl)amino]methyl]-5-[(2R)-1-hydroxypropan-2-yl]-3-methyl-6-oxo-3,4-dihydro-2H-1,5-benzoxazocin-10-yl]-3-(3,5-dimethyl-1,2-oxazol-4-yl)urea		C[C@H]1CN(C(=O)C2=C(C(=CC=C2)NC(=O)NC3=C(ON=C3C)C)O[C@@H]1CN(C)CC4=CC5=C(C=C4)OCO5)[C@H](C)CO	ROWKUSIEMFYXMA-CUAXAMRHSA-N	https://www.ebi.ac.uk/unichem/rest/inchikey/ROWKUSIEMFYXMA-CUAXAMRHSA-N	44490206	https://pubchem.ncbi.nlm.nih.gov/compound/44490206
204	BRD-K17136044-001-01-4					MLI, no correlation					93.97	ACCEPT		naphthalen-1-yl N-[[(8R,9R)-6-[(2S)-1-hydroxypropan-2-yl]-8-methyl-5-oxo-10-oxa-1,6,13,14-tetrazabicyclo[10.2.1]pentadeca-12(15),13-dien-9-yl]methyl]-N-methylcarbamate		C[C@@H]1CN(C(=O)CCCN2C=C(CO[C@H]1CN(C)C(=O)OC3=CC=CC4=CC=CC=C43)N=N2)[C@@H](C)CO	SUQKGVARFDJMIR-RNHFSVANSA-N	https://www.ebi.ac.uk/unichem/rest/inchikey/SUQKGVARFDJMIR-RNHFSVANSA-N	44505559	https://pubchem.ncbi.nlm.nih.gov/compound/44505559
205	BRD-K17713237-001-01-7					MLI, no correlation					90.82	ACCEPT		N-[(1R,3R,4aR,9aS)-1-(hydroxymethyl)-3-[2-(4-methylpiperazin-1-yl)-2-oxoethyl]-3,4,4a,9a-tetrahydro-1H-pyrano[3,4-b][1]benzofuran-6-yl]methanesulfonamide		CN1CCN(CC1)C(=O)C[C@H]2C[C@H]3[C@@H]([C@H](O2)CO)OC4=C3C=C(C=C4)NS(=O)(=O)C	LHGLZDQGJZRLBC-ODZKNYGOSA-N	https://www.ebi.ac.uk/unichem/rest/inchikey/LHGLZDQGJZRLBC-ODZKNYGOSA-N	54646074	https://pubchem.ncbi.nlm.nih.gov/compound/54646074
206	BRD-K17753765-001-01-3					MLI, no correlation					93.18	ACCEPT		N-[(2S,3R)-2-[[1,3-benzodioxol-5-ylmethyl(methyl)amino]methyl]-5-[(2R)-1-hydroxypropan-2-yl]-3-methyl-6-oxo-3,4-dihydro-2H-1,5-benzoxazocin-10-yl]-4-methoxybenzenesulfonamide		C[C@@H]1CN(C(=O)C2=C(C(=CC=C2)NS(=O)(=O)C3=CC=C(C=C3)OC)O[C@@H]1CN(C)CC4=CC5=C(C=C4)OCO5)[C@H](C)CO	AELUQFUEWCFKFM-GVNDJSPXSA-N	https://www.ebi.ac.uk/unichem/rest/inchikey/AELUQFUEWCFKFM-GVNDJSPXSA-N	44485651	https://pubchem.ncbi.nlm.nih.gov/compound/44485651
207	BRD-K18290923-001-01-4					MLI, no correlation					93.54	ACCEPT		2-methylpropyl N-[[(8S,9R)-6-[(2R)-1-hydroxypropan-2-yl]-8-methyl-5-oxo-10-oxa-1,6,14,15-tetrazabicyclo[10.3.0]pentadeca-12,14-dien-9-yl]methyl]-N-methylcarbamate		C[C@H]1CN(C(=O)CCCN2C(=CN=N2)CO[C@H]1CN(C)C(=O)OCC(C)C)[C@H](C)CO	MNAJUJYQFCFYAB-SCTDSRPQSA-N	https://www.ebi.ac.uk/unichem/rest/inchikey/MNAJUJYQFCFYAB-SCTDSRPQSA-N	44497712	https://pubchem.ncbi.nlm.nih.gov/compound/44497712
208	BRD-K18589989-001-01-0					MLI, no correlation					84.35	ACCEPT		N-[(2R,3R,6R)-2-(hydroxymethyl)-6-[2-[4-(4-methoxyphenyl)triazol-1-yl]ethyl]oxan-3-yl]-3-piperidin-1-ylpropanamide		COC1=CC=C(C=C1)C2=CN(N=N2)CC[C@H]3CC[C@H]([C@@H](O3)CO)NC(=O)CCN4CCCCC4	CTEVGNUGMCZMIF-AKFKNWHVSA-N	https://www.ebi.ac.uk/unichem/rest/inchikey/CTEVGNUGMCZMIF-AKFKNWHVSA-N	54638719	https://pubchem.ncbi.nlm.nih.gov/compound/54638719
209	BRD-K20433775-001-01-5					MLI, no correlation					92.39	ACCEPT		2-[(3S,6aS,8R,10aS)-3-hydroxy-1,2,3,4,6,6a,8,9,10,10a-decahydropyrano[2,3-c][1,5]oxazocin-8-yl]-N-(4-phenylphenyl)acetamide		C1C[C@H]2[C@@H](COC[C@H](CN2)O)O[C@H]1CC(=O)NC3=CC=C(C=C3)C4=CC=CC=C4	UTTUQCGEIXLGEI-LNRXMEIDSA-N	https://www.ebi.ac.uk/unichem/rest/inchikey/UTTUQCGEIXLGEI-LNRXMEIDSA-N	54657676	https://pubchem.ncbi.nlm.nih.gov/compound/54657676
210	BRD-K21215763-001-01-9					MLI, no correlation					84.86	ACCEPT		4-chloro-N-[(2R,3R)-5-[(2R)-1-hydroxypropan-2-yl]-3-methyl-2-[[methyl(pyridin-4-ylmethyl)amino]methyl]-6-oxo-3,4-dihydro-2H-1,5-benzoxazocin-8-yl]benzenesulfonamide		C[C@@H]1CN(C(=O)C2=C(C=CC(=C2)NS(=O)(=O)C3=CC=C(C=C3)Cl)O[C@H]1CN(C)CC4=CC=NC=C4)[C@H](C)CO	RTDBYDGQKCGXQZ-DVHCVUMVSA-N	https://www.ebi.ac.uk/unichem/rest/inchikey/RTDBYDGQKCGXQZ-DVHCVUMVSA-N	44492228	https://pubchem.ncbi.nlm.nih.gov/compound/44492228
211	BRD-K21363211-001-01-5					MLI, no correlation					88.85	ACCEPT		(8R,9S)-6-[(2R)-1-hydroxypropan-2-yl]-8-methyl-9-(methylaminomethyl)-10-oxa-1,6,14,15-tetrazabicyclo[10.3.0]pentadeca-12,14-dien-5-one		C[C@@H]1CN(C(=O)CCCN2C(=CN=N2)CO[C@@H]1CNC)[C@H](C)CO	FOLOUAULJSJVDY-UMVBOHGHSA-N	https://www.ebi.ac.uk/unichem/rest/inchikey/FOLOUAULJSJVDY-UMVBOHGHSA-N	44506096	https://pubchem.ncbi.nlm.nih.gov/compound/44506096
212	BRD-K21959862-001-01-2					MLI, no correlation					82.59	ACCEPT		(10S,11R)-10-[[(3-hydroxyphenyl)methyl-methylamino]methyl]-13-[(2R)-1-hydroxypropan-2-yl]-11-methyl-9-oxa-13-azatricyclo[13.4.0.02,7]nonadeca-1(19),2,4,6,15,17-hexaen-14-one		C[C@@H]1CN(C(=O)C2=CC=CC=C2C3=CC=CC=C3CO[C@@H]1CN(C)CC4=CC(=CC=C4)O)[C@H](C)CO	WRXJNAGTDQYTEO-IEOSBIPESA-N	https://www.ebi.ac.uk/unichem/rest/inchikey/WRXJNAGTDQYTEO-IEOSBIPESA-N	54637950	https://pubchem.ncbi.nlm.nih.gov/compound/54637950
213	BRD-K22215387-001-01-4					MLI, no correlation					91.21	ACCEPT		N-[(2S,3S,6R)-6-[2-(cyclopropylmethylamino)-2-oxoethyl]-2-(hydroxymethyl)-3,6-dihydro-2H-pyran-3-yl]pyridine-4-carboxamide		C1CC1CNC(=O)C[C@@H]2C=C[C@@H]([C@H](O2)CO)NC(=O)C3=CC=NC=C3	UGRHUCUWEJLITN-HRCADAONSA-N	https://www.ebi.ac.uk/unichem/rest/inchikey/UGRHUCUWEJLITN-HRCADAONSA-N	54638879	https://pubchem.ncbi.nlm.nih.gov/compound/54638879
214	BRD-K22291343-001-01-8					MLI, no correlation					84.8	ACCEPT		N-[(2S,3R,6S)-2-(hydroxymethyl)-6-[2-(4-propan-2-yltriazol-1-yl)ethyl]oxan-3-yl]cyclopropanecarboxamide		CC(C)C1=CN(N=N1)CC[C@@H]2CC[C@H]([C@H](O2)CO)NC(=O)C3CC3	TWVDNKQJDYICCW-SQWLQELKSA-N	https://www.ebi.ac.uk/unichem/rest/inchikey/TWVDNKQJDYICCW-SQWLQELKSA-N	54638630	https://pubchem.ncbi.nlm.nih.gov/compound/54638630
215	BRD-K23954220-001-01-8					MLI, no correlation					80.56	ACCEPT		N-[(3S,9S,10S)-12-[(2S)-1-hydroxypropan-2-yl]-3,10-dimethyl-9-(methylaminomethyl)-13-oxo-2,8-dioxa-12-azabicyclo[12.4.0]octadeca-1(14),15,17-trien-16-yl]cyclohexanecarboxamide		C[C@H]1CCCCO[C@@H]([C@H](CN(C(=O)C2=C(O1)C=CC(=C2)NC(=O)C3CCCCC3)[C@@H](C)CO)C)CNC	JMPHEZKYQLUQMM-GHIUXRNCSA-N	https://www.ebi.ac.uk/unichem/rest/inchikey/JMPHEZKYQLUQMM-GHIUXRNCSA-N	44496022	https://pubchem.ncbi.nlm.nih.gov/compound/44496022
216	BRD-K24156533-001-01-1					MLI, no correlation					92.14	ACCEPT		2-[(2R,3R,6S)-2-(hydroxymethyl)-3-[(2-methoxyphenyl)carbamoylamino]-3,6-dihydro-2H-pyran-6-yl]-N-[(1R)-1-phenylethyl]acetamide		C[C@H](C1=CC=CC=C1)NC(=O)C[C@H]2C=C[C@H]([C@@H](O2)CO)NC(=O)NC3=CC=CC=C3OC	WADXMENNSPGANR-ZLLBNUPZSA-N	https://www.ebi.ac.uk/unichem/rest/inchikey/WADXMENNSPGANR-ZLLBNUPZSA-N	54639904	https://pubchem.ncbi.nlm.nih.gov/compound/54639904
217	BRD-K24572125-001-01-3					MLI, no correlation					88.27	ACCEPT		2-[(2S,4aR,12aS)-8-[(2-fluorophenyl)carbamoylamino]-5-methyl-6-oxo-2,3,4,4a,12,12a-hexahydropyrano[2,3-c][1,5]benzoxazocin-2-yl]-N-(2-pyridin-4-ylethyl)acetamide		CN1[C@@H]2CC[C@H](O[C@@H]2COC3=C(C1=O)C=C(C=C3)NC(=O)NC4=CC=CC=C4F)CC(=O)NCCC5=CC=NC=C5	KLEFMXRWIUTPPC-MAFNXUKGSA-N	https://www.ebi.ac.uk/unichem/rest/inchikey/KLEFMXRWIUTPPC-MAFNXUKGSA-N	54653983	https://pubchem.ncbi.nlm.nih.gov/compound/54653983
218	BRD-K24578841-001-01-3					MLI, no correlation					82.39	ACCEPT		(3R,6aS,8R,10aS)-8-[2-(cyclopropylmethylamino)-2-oxoethyl]-N-(3,5-dimethyl-1,2-oxazol-4-yl)-3-hydroxy-3,4,6,6a,8,9,10,10a-octahydro-2H-pyrano[2,3-c][1,5]oxazocine-1-carboxamide		CC1=C(C(=NO1)C)NC(=O)N2C[C@H](COC[C@@H]3[C@@H]2CC[C@@H](O3)CC(=O)NCC4CC4)O	XOXZVIQHUYDNGA-ZJPYXAASSA-N	https://www.ebi.ac.uk/unichem/rest/inchikey/XOXZVIQHUYDNGA-ZJPYXAASSA-N	54657964	https://pubchem.ncbi.nlm.nih.gov/compound/54657964
219	BRD-K25933460-001-02-7					MLI, no correlation					88.14	ACCEPT		(4-methylphenyl) N-[[(8R,9S)-6-[(2S)-1-hydroxypropan-2-yl]-8-methyl-5-oxo-10-oxa-1,6,14,15-tetrazabicyclo[10.3.0]pentadeca-12,14-dien-9-yl]methyl]-N-methylcarbamate		C[C@@H]1CN(C(=O)CCCN2C(=CN=N2)CO[C@@H]1CN(C)C(=O)OC3=CC=C(C=C3)C)[C@@H](C)CO	YRBTUIBMTXMQGX-XQBPLPMBSA-N	https://www.ebi.ac.uk/unichem/rest/inchikey/YRBTUIBMTXMQGX-XQBPLPMBSA-N	44483911	https://pubchem.ncbi.nlm.nih.gov/compound/44483911
220	BRD-K25997353-001-01-4					MLI, no correlation					76.28	ACCEPT		4-(dimethylamino)-N-[(3S,9S,10S)-12-[(2R)-1-hydroxypropan-2-yl]-3,10-dimethyl-9-(methylaminomethyl)-13-oxo-2,8-dioxa-12-azabicyclo[12.4.0]octadeca-1(14),15,17-trien-16-yl]butanamide		C[C@H]1CCCCO[C@@H]([C@H](CN(C(=O)C2=C(O1)C=CC(=C2)NC(=O)CCCN(C)C)[C@H](C)CO)C)CNC	SBFFLWUBRLNFSF-IMIIHFCZSA-N	https://www.ebi.ac.uk/unichem/rest/inchikey/SBFFLWUBRLNFSF-IMIIHFCZSA-N	44496475	https://pubchem.ncbi.nlm.nih.gov/compound/44496475
221	BRD-K26100563-001-01-0					MLI, no correlation					90.78	ACCEPT		1-(4-fluorophenyl)-3-[(4R,7S,8R)-8-methoxy-4,7,10-trimethyl-11-oxo-2-oxa-5,10-diazabicyclo[10.4.0]hexadeca-1(12),13,15-trien-15-yl]urea		C[C@H]1CN[C@@H](COC2=C(C=CC(=C2)NC(=O)NC3=CC=C(C=C3)F)C(=O)N(C[C@@H]1OC)C)C	IDXVVRWJPVHXLQ-DMPWYTOCSA-N	https://www.ebi.ac.uk/unichem/rest/inchikey/IDXVVRWJPVHXLQ-DMPWYTOCSA-N	54634279	https://pubchem.ncbi.nlm.nih.gov/compound/54634279
222	BRD-K26785978-001-01-7					MLI, no correlation					86.11	ACCEPT		methyl 2-[(1S,3S,4aS,9aR)-1-(hydroxymethyl)-6-(oxane-4-carbonylamino)-3,4,4a,9a-tetrahydro-1H-pyrano[3,4-b][1]benzofuran-3-yl]acetate		COC(=O)C[C@@H]1C[C@@H]2[C@H]([C@@H](O1)CO)OC3=C2C=C(C=C3)NC(=O)C4CCOCC4	CYYYAXPAVULRAL-PFSLXQJOSA-N	https://www.ebi.ac.uk/unichem/rest/inchikey/CYYYAXPAVULRAL-PFSLXQJOSA-N	54646009	https://pubchem.ncbi.nlm.nih.gov/compound/54646009
223	BRD-K27217864-001-15-7					MLI, no correlation					96.08	ACCEPT		butyl 4-aminobenzoate		CCCCOC(=O)C1=CC=C(C=C1)N	IUWVALYLNVXWKX-UHFFFAOYSA-N	https://www.ebi.ac.uk/unichem/rest/inchikey/IUWVALYLNVXWKX-UHFFFAOYSA-N	2482	https://pubchem.ncbi.nlm.nih.gov/compound/2482
224	BRD-K27767004-001-01-2					MLI, no correlation					93.02	ACCEPT		N-[(2S,3S,6R)-6-[2-[(3,5-dichlorobenzoyl)amino]ethyl]-2-(hydroxymethyl)oxan-3-yl]oxane-4-carboxamide		C1C[C@@H]([C@H](O[C@H]1CCNC(=O)C2=CC(=CC(=C2)Cl)Cl)CO)NC(=O)C3CCOCC3	BBKVVMQWFBDXMC-CEXWTWQISA-N	https://www.ebi.ac.uk/unichem/rest/inchikey/BBKVVMQWFBDXMC-CEXWTWQISA-N	54638585	https://pubchem.ncbi.nlm.nih.gov/compound/54638585
225	BRD-K29546239-001-01-5					MLI, no correlation					96.7	ACCEPT		4-[(R)-[(2S,5R)-2,5-dimethyl-4-prop-2-enylpiperazin-1-yl]-(3-methoxyphenyl)methyl]-N,N-diethylbenzamide		CCN(CC)C(=O)C1=CC=C(C=C1)[C@H](C2=CC(=CC=C2)OC)N3C[C@H](N(C[C@@H]3C)CC=C)C	KQWVAUSXZDRQPZ-UMTXDNHDSA-N	https://www.ebi.ac.uk/unichem/rest/inchikey/KQWVAUSXZDRQPZ-UMTXDNHDSA-N	123924	https://pubchem.ncbi.nlm.nih.gov/compound/123924
226	BRD-K30377659-001-01-3					MLI, no correlation					89.76	ACCEPT		1-[[(2S,3S)-5-[(2S)-1-hydroxypropan-2-yl]-3-methyl-6-oxo-8-(2-pyridin-4-ylethynyl)-3,4-dihydro-2H-pyrido[2,3-b][1,5]oxazocin-2-yl]methyl]-3-(3-methoxyphenyl)-1-methylurea		C[C@H]1CN(C(=O)C2=C(N=CC(=C2)C#CC3=CC=NC=C3)O[C@@H]1CN(C)C(=O)NC4=CC(=CC=C4)OC)[C@@H](C)CO	IVQXIBZAZBUJJC-NOMHHCBYSA-N	https://www.ebi.ac.uk/unichem/rest/inchikey/IVQXIBZAZBUJJC-NOMHHCBYSA-N	54618668	https://pubchem.ncbi.nlm.nih.gov/compound/54618668
227	BRD-K31998691-001-01-5					MLI, no correlation					91.41	ACCEPT		1-[(2S,3R)-5-[(2S)-1-hydroxypropan-2-yl]-3-methyl-2-[[methyl(methylsulfonyl)amino]methyl]-6-oxo-3,4-dihydro-2H-1,5-benzoxazocin-10-yl]-3-propan-2-ylurea		C[C@@H]1CN(C(=O)C2=C(C(=CC=C2)NC(=O)NC(C)C)O[C@@H]1CN(C)S(=O)(=O)C)[C@@H](C)CO	JMXMRSKNTVHTGA-RVKKMQEKSA-N	https://www.ebi.ac.uk/unichem/rest/inchikey/JMXMRSKNTVHTGA-RVKKMQEKSA-N	44494777	https://pubchem.ncbi.nlm.nih.gov/compound/44494777
228	BRD-K32269272-001-01-7					MLI, no correlation					86.29	ACCEPT		N-[(4S,7R,8R)-8-methoxy-4,7,10-trimethyl-11-oxo-5-(1,3-thiazol-2-ylmethyl)-2-oxa-5,10-diazabicyclo[10.4.0]hexadeca-1(12),13,15-trien-14-yl]-4-methylbenzenesulfonamide		C[C@@H]1CN([C@H](COC2=C(C=C(C=C2)NS(=O)(=O)C3=CC=C(C=C3)C)C(=O)N(C[C@@H]1OC)C)C)CC4=NC=CS4	PEPLWFCUXOTHLS-SWYRRKHMSA-N	https://www.ebi.ac.uk/unichem/rest/inchikey/PEPLWFCUXOTHLS-SWYRRKHMSA-N	54632509	https://pubchem.ncbi.nlm.nih.gov/compound/54632509
229	BRD-K32797868-001-01-7					MLI, no correlation					78.66	ACCEPT		2-[(2S,3S,6S)-2-(hydroxymethyl)-3-[(3-methoxyphenyl)carbamoylamino]-3,6-dihydro-2H-pyran-6-yl]-N-(pyrimidin-4-ylmethyl)acetamide		COC1=CC=CC(=C1)NC(=O)N[C@H]2C=C[C@@H](O[C@@H]2CO)CC(=O)NCC3=NC=NC=C3	IZDDEQQHNYWURQ-CEXWTWQISA-N	https://www.ebi.ac.uk/unichem/rest/inchikey/IZDDEQQHNYWURQ-CEXWTWQISA-N	54641357	https://pubchem.ncbi.nlm.nih.gov/compound/54641357
230	BRD-K33012050-001-01-8					MLI, no correlation					94.12	ACCEPT		2-[(2R,3R,6S)-2-(hydroxymethyl)-3-(propylcarbamoylamino)-3,6-dihydro-2H-pyran-6-yl]-N-(2-phenylethyl)acetamide		CCCNC(=O)N[C@@H]1C=C[C@@H](O[C@H]1CO)CC(=O)NCCC2=CC=CC=C2	UYZCTKNUILRIOW-KURKYZTESA-N	https://www.ebi.ac.uk/unichem/rest/inchikey/UYZCTKNUILRIOW-KURKYZTESA-N	54638681	https://pubchem.ncbi.nlm.nih.gov/compound/54638681
231	BRD-K33199242-001-01-2					MLI, no correlation					78.11	ACCEPT		(2R,3S)-9-(dimethylamino)-5-[(2S)-1-hydroxypropan-2-yl]-3-methyl-2-(methylaminomethyl)-2,3,4,7-tetrahydro-1,5-benzoxazonin-6-one		C[C@H]1CN(C(=O)CC2=C(C=CC(=C2)N(C)C)O[C@H]1CNC)[C@@H](C)CO	WYKJOBISBUCKND-DEYYWGMASA-N	https://www.ebi.ac.uk/unichem/rest/inchikey/WYKJOBISBUCKND-DEYYWGMASA-N	44495899	https://pubchem.ncbi.nlm.nih.gov/compound/44495899
232	BRD-K36045097-001-01-0					MLI, no correlation					76.53	ACCEPT		(2S)-2-[(4S,5S)-8-[3-(dimethylamino)prop-1-ynyl]-4-methyl-5-[[methyl(pyridin-4-ylmethyl)amino]methyl]-1,1-dioxo-4,5-dihydro-3H-6,1lambda6,2-benzoxathiazocin-2-yl]propan-1-ol		C[C@H]1CN(S(=O)(=O)C2=C(C=C(C=C2)C#CCN(C)C)O[C@@H]1CN(C)CC3=CC=NC=C3)[C@@H](C)CO	HVNBSBCCDAKDPU-STWLZBDKSA-N	https://www.ebi.ac.uk/unichem/rest/inchikey/HVNBSBCCDAKDPU-STWLZBDKSA-N	54618889	https://pubchem.ncbi.nlm.nih.gov/compound/54618889
233	BRD-K37527826-001-01-4					MLI, no correlation					95.33	ACCEPT		3-chloro-N-[(2R,3R,6R)-2-(hydroxymethyl)-6-[2-(4-pyridin-2-yltriazol-1-yl)ethyl]oxan-3-yl]benzenesulfonamide		C1C[C@H]([C@@H](O[C@H]1CCN2C=C(N=N2)C3=CC=CC=N3)CO)NS(=O)(=O)C4=CC(=CC=C4)Cl	KSHGYKMGUCEKKM-BSIFCXSSSA-N	https://www.ebi.ac.uk/unichem/rest/inchikey/KSHGYKMGUCEKKM-BSIFCXSSSA-N	54639300	https://pubchem.ncbi.nlm.nih.gov/compound/54639300
234	BRD-K38210246-001-01-8					MLI, no correlation					79.07	ACCEPT		2-[(3R,6aR,8S,10aR)-1-(4-fluorophenyl)sulfonyl-3-hydroxy-3,4,6,6a,8,9,10,10a-octahydro-2H-pyrano[2,3-c][1,5]oxazocin-8-yl]-N-(cyclohexylmethyl)acetamide		C1CCC(CC1)CNC(=O)C[C@@H]2CC[C@@H]3[C@@H](O2)COC[C@@H](CN3S(=O)(=O)C4=CC=C(C=C4)F)O	CDWYTZLAFHIRLQ-SKWRMQMOSA-N	https://www.ebi.ac.uk/unichem/rest/inchikey/CDWYTZLAFHIRLQ-SKWRMQMOSA-N	54657838	https://pubchem.ncbi.nlm.nih.gov/compound/54657838
235	BRD-K38571337-001-01-3					MLI, no correlation					87.58	ACCEPT		4,4,4-trifluoro-N-[(3S,9S,10S)-12-[(2R)-1-hydroxypropan-2-yl]-3,10-dimethyl-9-[[methyl(propan-2-ylcarbamoyl)amino]methyl]-13-oxo-2,8-dioxa-12-azabicyclo[12.4.0]octadeca-1(14),15,17-trien-16-yl]butanamide		C[C@H]1CCCCO[C@@H]([C@H](CN(C(=O)C2=C(O1)C=CC(=C2)NC(=O)CCC(F)(F)F)[C@H](C)CO)C)CN(C)C(=O)NC(C)C	WCMOVSVGEGOMDB-IMIIHFCZSA-N	https://www.ebi.ac.uk/unichem/rest/inchikey/WCMOVSVGEGOMDB-IMIIHFCZSA-N	44490916	https://pubchem.ncbi.nlm.nih.gov/compound/44490916
236	BRD-K40490682-001-01-3					MLI, no correlation					84.2	ACCEPT		2-[(2S,5R,6S)-6-(hydroxymethyl)-5-[(2-morpholin-4-ylacetyl)amino]oxan-2-yl]-N-(2-pyridin-4-ylethyl)acetamide		C1C[C@H]([C@H](O[C@@H]1CC(=O)NCCC2=CC=NC=C2)CO)NC(=O)CN3CCOCC3	ZJAQJJRCHWWGEL-IPMKNSEASA-N	https://www.ebi.ac.uk/unichem/rest/inchikey/ZJAQJJRCHWWGEL-IPMKNSEASA-N	54640859	https://pubchem.ncbi.nlm.nih.gov/compound/54640859
237	BRD-K41700431-001-01-8					MLI, no correlation					95.21	ACCEPT		1-cyclohexyl-3-[(4R,7S,8R)-8-methoxy-4,7,10-trimethyl-11-oxo-5-(2-phenylethyl)-2-oxa-5,10-diazabicyclo[10.4.0]hexadeca-1(12),13,15-trien-14-yl]urea		C[C@H]1CN([C@@H](COC2=C(C=C(C=C2)NC(=O)NC3CCCCC3)C(=O)N(C[C@@H]1OC)C)C)CCC4=CC=CC=C4	ONZMGLOOFFOJCP-BBANNHEPSA-N	https://www.ebi.ac.uk/unichem/rest/inchikey/ONZMGLOOFFOJCP-BBANNHEPSA-N	54631455	https://pubchem.ncbi.nlm.nih.gov/compound/54631455
238	BRD-K42269438-001-02-4					MLI, no correlation					86.02	ACCEPT		N-[[(8S,9R)-6-[(2S)-1-hydroxypropan-2-yl]-8-methyl-5-oxo-10-oxa-1,6,14,15-tetrazabicyclo[10.3.0]pentadeca-12,14-dien-9-yl]methyl]-N,2-dimethylbenzenesulfonamide		C[C@H]1CN(C(=O)CCCN2C(=CN=N2)CO[C@H]1CN(C)S(=O)(=O)C3=CC=CC=C3C)[C@@H](C)CO	PKTOTAWSKYPRKJ-ZJOUEHCJSA-N	https://www.ebi.ac.uk/unichem/rest/inchikey/PKTOTAWSKYPRKJ-ZJOUEHCJSA-N	44505120	https://pubchem.ncbi.nlm.nih.gov/compound/44505120
239	BRD-K44078665-001-01-3					MLI, no correlation					91.22	ACCEPT		N-[(2S,3S)-2-[[cyclohexylmethyl(methyl)amino]methyl]-5-[(2R)-1-hydroxypropan-2-yl]-3-methyl-6-oxo-3,4-dihydro-2H-1,5-benzoxazocin-10-yl]pyrazine-2-carboxamide		C[C@H]1CN(C(=O)C2=C(C(=CC=C2)NC(=O)C3=NC=CN=C3)O[C@@H]1CN(C)CC4CCCCC4)[C@H](C)CO	QUBNYOYZPRCGDK-WZOHSFFVSA-N	https://www.ebi.ac.uk/unichem/rest/inchikey/QUBNYOYZPRCGDK-WZOHSFFVSA-N	44498698	https://pubchem.ncbi.nlm.nih.gov/compound/44498698
240	BRD-K44177046-001-01-3					MLI, no correlation					92.07	ACCEPT		N-[(2R,3R,6S)-2-(hydroxymethyl)-6-(2-oxo-2-piperidin-1-ylethyl)oxan-3-yl]-2-methoxyacetamide		COCC(=O)N[C@@H]1CC[C@H](O[C@H]1CO)CC(=O)N2CCCCC2	DVRCOHXMQROJRA-MJBXVCDLSA-N	https://www.ebi.ac.uk/unichem/rest/inchikey/DVRCOHXMQROJRA-MJBXVCDLSA-N	54639487	https://pubchem.ncbi.nlm.nih.gov/compound/54639487
241	BRD-K44834268-001-01-0					MLI, no correlation					69.81	ACCEPT		1-[(3S,9R,10R)-12-[(2R)-1-hydroxypropan-2-yl]-3,10-dimethyl-9-(methylaminomethyl)-13-oxo-2,8-dioxa-12-azabicyclo[12.4.0]octadeca-1(14),15,17-trien-16-yl]-3-phenylurea		C[C@H]1CCCCO[C@H]([C@@H](CN(C(=O)C2=C(O1)C=CC(=C2)NC(=O)NC3=CC=CC=C3)[C@H](C)CO)C)CNC	HNFJEPMYRFFBAZ-YHZQYDDPSA-N	https://www.ebi.ac.uk/unichem/rest/inchikey/HNFJEPMYRFFBAZ-YHZQYDDPSA-N	44490441	https://pubchem.ncbi.nlm.nih.gov/compound/44490441
242	BRD-K44864058-001-01-1					MLI, no correlation					85.25	ACCEPT		N-[3-(dimethylamino)propyl]-2-[(2R,3R,6R)-2-(hydroxymethyl)-3-(propan-2-ylcarbamoylamino)-3,6-dihydro-2H-pyran-6-yl]acetamide		CC(C)NC(=O)N[C@@H]1C=C[C@H](O[C@H]1CO)CC(=O)NCCCN(C)C	LJGUQBBKFZFLJA-ZNMIVQPWSA-N	https://www.ebi.ac.uk/unichem/rest/inchikey/LJGUQBBKFZFLJA-ZNMIVQPWSA-N	54641017	https://pubchem.ncbi.nlm.nih.gov/compound/54641017
243	BRD-K44921931-001-01-2					MLI, no correlation					79.68	ACCEPT		N-cyclobutyl-2-[(2R,5S,6S)-6-(hydroxymethyl)-5-(propylcarbamoylamino)oxan-2-yl]acetamide		CCCNC(=O)N[C@H]1CC[C@@H](O[C@@H]1CO)CC(=O)NC2CCC2	YUDVUYFJPOOWEQ-HZSPNIEDSA-N	https://www.ebi.ac.uk/unichem/rest/inchikey/YUDVUYFJPOOWEQ-HZSPNIEDSA-N	54639746	https://pubchem.ncbi.nlm.nih.gov/compound/54639746
244	BRD-K45543414-001-01-9					MLI, no correlation					90.55	ACCEPT		N-[(2S,4aS,12aS)-2-[2-[[(3R)-1-benzylpyrrolidin-3-yl]amino]-2-oxoethyl]-5-methyl-6-oxo-2,3,4,4a,12,12a-hexahydropyrano[2,3-c][1,5]benzoxazocin-8-yl]-3,4-difluorobenzamide		CN1[C@H]2CC[C@H](O[C@@H]2COC3=C(C1=O)C=C(C=C3)NC(=O)C4=CC(=C(C=C4)F)F)CC(=O)N[C@@H]5CCN(C5)CC6=CC=CC=C6	UWMJOJNRDSZDAZ-KAPWWEBQSA-N	https://www.ebi.ac.uk/unichem/rest/inchikey/UWMJOJNRDSZDAZ-KAPWWEBQSA-N	54654338	https://pubchem.ncbi.nlm.nih.gov/compound/54654338
245	BRD-K45859834-001-01-1					MLI, no correlation					83.69	ACCEPT		2-[(1S,3R,4aS,9aR)-1-(hydroxymethyl)-6-[(4-methoxyphenyl)carbamoylamino]-3,4,4a,9a-tetrahydro-1H-pyrano[3,4-b][1]benzofuran-3-yl]-N-[(1S)-1-phenylethyl]acetamide		C[C@@H](C1=CC=CC=C1)NC(=O)C[C@H]2C[C@@H]3[C@H]([C@@H](O2)CO)OC4=C3C=C(C=C4)NC(=O)NC5=CC=C(C=C5)OC	HXJPIEDLBOYUCY-PCIULKPKSA-N	https://www.ebi.ac.uk/unichem/rest/inchikey/HXJPIEDLBOYUCY-PCIULKPKSA-N	54647262	https://pubchem.ncbi.nlm.nih.gov/compound/54647262
246	BRD-K46168416-001-01-2					MLI, no correlation					90.35	ACCEPT		N-[[(4S,5S)-2-[(2S)-1-hydroxypropan-2-yl]-4-methyl-1,1-dioxo-8-[(E)-prop-1-enyl]-4,5-dihydro-3H-6,1lambda6,2-benzoxathiazocin-5-yl]methyl]-N-methylcyclohexanecarboxamide		C/C=C/C1=CC2=C(C=C1)S(=O)(=O)N(C[C@@H]([C@H](O2)CN(C)C(=O)C3CCCCC3)C)[C@@H](C)CO	DIUXSDCPAZQGFR-DRNXGGFFSA-N	https://www.ebi.ac.uk/unichem/rest/inchikey/DIUXSDCPAZQGFR-DRNXGGFFSA-N	54620028	https://pubchem.ncbi.nlm.nih.gov/compound/54620028
247	BRD-K46439376-001-01-5					MLI, no correlation					77.2	ACCEPT		N-[(2S,3S)-5-[(2R)-1-hydroxypropan-2-yl]-3-methyl-2-(methylaminomethyl)-6-oxo-2,3,4,7-tetrahydro-1,5-benzoxazonin-9-yl]-1-methylimidazole-4-sulfonamide		C[C@H]1CN(C(=O)CC2=C(C=CC(=C2)NS(=O)(=O)C3=CN(C=N3)C)O[C@@H]1CNC)[C@H](C)CO	CHBVISFKEYYRMC-QMTMVMCOSA-N	https://www.ebi.ac.uk/unichem/rest/inchikey/CHBVISFKEYYRMC-QMTMVMCOSA-N	44495543	https://pubchem.ncbi.nlm.nih.gov/compound/44495543
248	BRD-K46694269-001-01-5					MLI, no correlation					92.19	ACCEPT		N-[(1S,3R,4aS,9aR)-3-[2-(3,4-dihydro-1H-isoquinolin-2-yl)-2-oxoethyl]-1-(hydroxymethyl)-3,4,4a,9a-tetrahydro-1H-pyrano[3,4-b][1]benzofuran-6-yl]-2-methoxyacetamide		COCC(=O)NC1=CC2=C(C=C1)O[C@@H]3[C@H]2C[C@@H](O[C@H]3CO)CC(=O)N4CCC5=CC=CC=C5C4	HQMAMEQBJJAPDJ-HMMJVGNDSA-N	https://www.ebi.ac.uk/unichem/rest/inchikey/HQMAMEQBJJAPDJ-HMMJVGNDSA-N	54647822	https://pubchem.ncbi.nlm.nih.gov/compound/54647822
249	BRD-K47378186-001-01-4					MLI, no correlation					89	ACCEPT		2-[(1R,3R,4aR,9aS)-1-(hydroxymethyl)-6-[(4-methoxyphenyl)carbamoylamino]-3,4,4a,9a-tetrahydro-1H-pyrano[3,4-b][1]benzofuran-3-yl]-N,N-dimethylacetamide		CN(C)C(=O)C[C@H]1C[C@H]2[C@@H]([C@H](O1)CO)OC3=C2C=C(C=C3)NC(=O)NC4=CC=C(C=C4)OC	RNEATWJSKJKSLU-LHWDRQQYSA-N	https://www.ebi.ac.uk/unichem/rest/inchikey/RNEATWJSKJKSLU-LHWDRQQYSA-N	54647798	https://pubchem.ncbi.nlm.nih.gov/compound/54647798
250	BRD-K49148689-001-01-1					MLI, no correlation					81.11	ACCEPT		N-[(3S,9R,10R)-12-[(2S)-1-hydroxypropan-2-yl]-3,10-dimethyl-9-[[methyl(propan-2-ylcarbamoyl)amino]methyl]-13-oxo-2,8-dioxa-12-azabicyclo[12.4.0]octadeca-1(14),15,17-trien-16-yl]cyclohexanecarboxamide		C[C@H]1CCCCO[C@H]([C@@H](CN(C(=O)C2=C(O1)C=CC(=C2)NC(=O)C3CCCCC3)[C@@H](C)CO)C)CN(C)C(=O)NC(C)C	PLFJTCJSGHSPAZ-DUXAABNJSA-N	https://www.ebi.ac.uk/unichem/rest/inchikey/PLFJTCJSGHSPAZ-DUXAABNJSA-N	44618182	https://pubchem.ncbi.nlm.nih.gov/compound/44618182
251	BRD-K49689003-001-01-3					MLI, no correlation					81.02	ACCEPT		(2S,3S,4S)-2-cyano-N-(3-fluorophenyl)-4-(hydroxymethyl)-3-phenylazetidine-1-carboxamide		C1=CC=C(C=C1)[C@@H]2[C@H](N([C@@H]2C#N)C(=O)NC3=CC(=CC=C3)F)CO	NDKYDEPQZPJKDZ-ZACQAIPSSA-N	https://www.ebi.ac.uk/unichem/rest/inchikey/NDKYDEPQZPJKDZ-ZACQAIPSSA-N	54650057	https://pubchem.ncbi.nlm.nih.gov/compound/54650057
252	BRD-K50170404-001-01-5					MLI, no correlation					97.53	ACCEPT		3-(2,4-dimethoxyphenyl)-1-[[(8R,9S)-6-[(2S)-1-hydroxypropan-2-yl]-8-methyl-5-oxo-10-oxa-1,6,14,15-tetrazabicyclo[10.3.0]pentadeca-12,14-dien-9-yl]methyl]-1-methylurea		C[C@@H]1CN(C(=O)CCCN2C(=CN=N2)CO[C@@H]1CN(C)C(=O)NC3=C(C=C(C=C3)OC)OC)[C@@H](C)CO	BYLZCNPQXPGOCE-IEGUWTFLSA-N	https://www.ebi.ac.uk/unichem/rest/inchikey/BYLZCNPQXPGOCE-IEGUWTFLSA-N	44505821	https://pubchem.ncbi.nlm.nih.gov/compound/44505821
253	BRD-K50510764-001-01-6					MLI, no correlation					90.1	ACCEPT		(8S,9R)-6-[(2S)-1-hydroxypropan-2-yl]-8-methyl-9-[[methyl-[[3-(trifluoromethyl)phenyl]methyl]amino]methyl]-10-oxa-1,6,13,14-tetrazabicyclo[10.2.1]pentadeca-12(15),13-dien-5-one		C[C@H]1CN(C(=O)CCCN2C=C(CO[C@H]1CN(C)CC3=CC(=CC=C3)C(F)(F)F)N=N2)[C@@H](C)CO	KWAFQNIHTBJTFB-SPEDKVCISA-N	https://www.ebi.ac.uk/unichem/rest/inchikey/KWAFQNIHTBJTFB-SPEDKVCISA-N	44506066	https://pubchem.ncbi.nlm.nih.gov/compound/44506066
254	BRD-K51278788-001-01-1					MLI, no correlation					92.73	ACCEPT		N-[(2S,3S)-5-[(2R)-1-hydroxypropan-2-yl]-3-methyl-2-[[methyl-[[4-(trifluoromethyl)phenyl]carbamoyl]amino]methyl]-6-oxo-3,4-dihydro-2H-1,5-benzoxazocin-10-yl]oxane-4-carboxamide		C[C@H]1CN(C(=O)C2=C(C(=CC=C2)NC(=O)C3CCOCC3)O[C@@H]1CN(C)C(=O)NC4=CC=C(C=C4)C(F)(F)F)[C@H](C)CO	TZPMNVZBAPWBQT-OSWQYVSFSA-N	https://www.ebi.ac.uk/unichem/rest/inchikey/TZPMNVZBAPWBQT-OSWQYVSFSA-N	44490205	https://pubchem.ncbi.nlm.nih.gov/compound/44490205
255	BRD-K52097822-001-01-2					MLI, no correlation					85.56	ACCEPT		N-[(4S,7S,8S)-8-methoxy-4,7,10-trimethyl-11-oxo-5-(1,3-thiazol-2-ylmethyl)-2-oxa-5,10-diazabicyclo[10.4.0]hexadeca-1(12),13,15-trien-14-yl]butanamide		CCCC(=O)NC1=CC2=C(C=C1)OC[C@@H](N(C[C@@H]([C@@H](CN(C2=O)C)OC)C)CC3=NC=CS3)C	LLNFNSHBDLACGS-NPPFBWRTSA-N	https://www.ebi.ac.uk/unichem/rest/inchikey/LLNFNSHBDLACGS-NPPFBWRTSA-N	54631862	https://pubchem.ncbi.nlm.nih.gov/compound/54631862
256	BRD-K53619921-001-01-2					MLI, no correlation					84.08	ACCEPT		N-[(2S,3R,6R)-6-[2-(4-cyclohexyltriazol-1-yl)ethyl]-2-(hydroxymethyl)oxan-3-yl]-2-morpholin-4-ylacetamide		C1CCC(CC1)C2=CN(N=N2)CC[C@H]3CC[C@H]([C@H](O3)CO)NC(=O)CN4CCOCC4	ASLPZONUTGKWLH-SFHLNBCPSA-N	https://www.ebi.ac.uk/unichem/rest/inchikey/ASLPZONUTGKWLH-SFHLNBCPSA-N	54638339	https://pubchem.ncbi.nlm.nih.gov/compound/54638339
257	BRD-K53752646-001-01-5					MLI, no correlation					87.73	ACCEPT		N-cyclohexyl-2-[(2R,3S,6S)-2-(hydroxymethyl)-3-[(2-morpholin-4-ylacetyl)amino]-3,6-dihydro-2H-pyran-6-yl]acetamide		C1CCC(CC1)NC(=O)C[C@H]2C=C[C@@H]([C@@H](O2)CO)NC(=O)CN3CCOCC3	DQIDKWUHVOLFRC-SQNIBIBYSA-N	https://www.ebi.ac.uk/unichem/rest/inchikey/DQIDKWUHVOLFRC-SQNIBIBYSA-N	54640378	https://pubchem.ncbi.nlm.nih.gov/compound/54640378
258	BRD-K54022924-001-01-5					MLI, no correlation					87.54	ACCEPT		(2R,3R,3aS,9bS)-1-(2-fluorobenzoyl)-3-(hydroxymethyl)-6-oxo-N-propyl-7-pyridin-3-yl-3,3a,4,9b-tetrahydro-2H-pyrrolo[2,3-a]indolizine-2-carboxamide		CCCNC(=O)[C@H]1[C@@H]([C@H]2CN3C(=CC=C(C3=O)C4=CN=CC=C4)[C@H]2N1C(=O)C5=CC=CC=C5F)CO	LVLNEDZJLRSBBP-MYSJAJEPSA-N	https://www.ebi.ac.uk/unichem/rest/inchikey/LVLNEDZJLRSBBP-MYSJAJEPSA-N	54661205	https://pubchem.ncbi.nlm.nih.gov/compound/54661205
259	BRD-K54362440-001-01-0					MLI, no correlation					79.04	ACCEPT		N-[(2S,3S)-2-[[cyclopropylmethyl(methyl)amino]methyl]-5-[(2R)-1-hydroxypropan-2-yl]-3-methyl-6-oxo-2,3,4,7-tetrahydro-1,5-benzoxazonin-9-yl]methanesulfonamide		C[C@H]1CN(C(=O)CC2=C(C=CC(=C2)NS(=O)(=O)C)O[C@@H]1CN(C)CC3CC3)[C@H](C)CO	LKTOUOMEFKMKTF-GCKMJXCFSA-N	https://www.ebi.ac.uk/unichem/rest/inchikey/LKTOUOMEFKMKTF-GCKMJXCFSA-N	44491525	https://pubchem.ncbi.nlm.nih.gov/compound/44491525
260	BRD-K54420800-001-01-0					MLI, no correlation					85.87	ACCEPT		N-[(2S,3R)-5-[(2R)-1-hydroxypropan-2-yl]-3-methyl-2-(methylaminomethyl)-6-oxo-3,4-dihydro-2H-1,5-benzoxazocin-10-yl]pyrazine-2-carboxamide		C[C@@H]1CN(C(=O)C2=C(C(=CC=C2)NC(=O)C3=NC=CN=C3)O[C@@H]1CNC)[C@H](C)CO	TWHSADQACYCNBZ-HBUWYVDXSA-N	https://www.ebi.ac.uk/unichem/rest/inchikey/TWHSADQACYCNBZ-HBUWYVDXSA-N	44484999	https://pubchem.ncbi.nlm.nih.gov/compound/44484999
261	BRD-K55460824-001-01-7					MLI, no correlation					90.35	ACCEPT		2-[(2S,3S,6R)-3-[(3-fluorophenyl)sulfonylamino]-2-(hydroxymethyl)-3,6-dihydro-2H-pyran-6-yl]-N-[(1R)-1-phenylethyl]acetamide		C[C@H](C1=CC=CC=C1)NC(=O)C[C@@H]2C=C[C@@H]([C@H](O2)CO)NS(=O)(=O)C3=CC=CC(=C3)F	KEJHSICNFQEVJK-WUHBCXKYSA-N	https://www.ebi.ac.uk/unichem/rest/inchikey/KEJHSICNFQEVJK-WUHBCXKYSA-N	54640450	https://pubchem.ncbi.nlm.nih.gov/compound/54640450
262	BRD-K56086519-001-01-9					MLI, no correlation					73.62	ACCEPT		N-[(2S,3S,6R)-6-(2-aminoethyl)-2-(hydroxymethyl)oxan-3-yl]-4-chlorobenzenesulfonamide		C1C[C@@H]([C@H](O[C@H]1CCN)CO)NS(=O)(=O)C2=CC=C(C=C2)Cl	KZMUEAIOUSMXHL-KWCYVHTRSA-N	https://www.ebi.ac.uk/unichem/rest/inchikey/KZMUEAIOUSMXHL-KWCYVHTRSA-N	54640007	https://pubchem.ncbi.nlm.nih.gov/compound/54640007
263	BRD-K56665985-001-01-5					MLI, no correlation					94.27	ACCEPT		N-[(2R,3R,6R)-6-[2-(dimethylamino)-2-oxoethyl]-2-(hydroxymethyl)-3,6-dihydro-2H-pyran-3-yl]-4-fluorobenzamide		CN(C)C(=O)C[C@@H]1C=C[C@H]([C@@H](O1)CO)NC(=O)C2=CC=C(C=C2)F	AKLLRXAVVXEIMF-ZNMIVQPWSA-N	https://www.ebi.ac.uk/unichem/rest/inchikey/AKLLRXAVVXEIMF-ZNMIVQPWSA-N	54638405	https://pubchem.ncbi.nlm.nih.gov/compound/54638405
264	BRD-K56727152-001-02-8					MLI, no correlation					95.38	ACCEPT		4,4,4-trifluoro-N-[[(8S,9R)-6-[(2R)-1-hydroxypropan-2-yl]-8-methyl-5-oxo-10-oxa-1,6,14,15-tetrazabicyclo[10.3.0]pentadeca-12,14-dien-9-yl]methyl]-N-methylbutanamide		C[C@H]1CN(C(=O)CCCN2C(=CN=N2)CO[C@H]1CN(C)C(=O)CCC(F)(F)F)[C@H](C)CO	SUQCROIYCBRRRP-UXLLHSPISA-N	https://www.ebi.ac.uk/unichem/rest/inchikey/SUQCROIYCBRRRP-UXLLHSPISA-N	44504995	https://pubchem.ncbi.nlm.nih.gov/compound/44504995
265	BRD-K56950192-001-01-0					MLI, no correlation					84.12	ACCEPT		methyl 2-[(2S,4aS,12aS)-8-[(2-chlorophenyl)sulfonylamino]-5-methyl-6-oxo-2,3,4,4a,12,12a-hexahydropyrano[2,3-c][1,5]benzoxazocin-2-yl]acetate		CN1[C@H]2CC[C@H](O[C@@H]2COC3=C(C1=O)C=C(C=C3)NS(=O)(=O)C4=CC=CC=C4Cl)CC(=O)OC	QTFAPORQFWHYLC-ZAAXVRCTSA-N	https://www.ebi.ac.uk/unichem/rest/inchikey/QTFAPORQFWHYLC-ZAAXVRCTSA-N	54654446	https://pubchem.ncbi.nlm.nih.gov/compound/54654446
266	BRD-K56987347-001-01-6					MLI, no correlation					91.43	ACCEPT		(8S,9R)-6-[(2S)-1-hydroxypropan-2-yl]-8-methyl-9-[[methyl-[(4-methylphenyl)methyl]amino]methyl]-10-oxa-1,6,14,15-tetrazabicyclo[10.3.0]pentadeca-12,14-dien-5-one		C[C@H]1CN(C(=O)CCCN2C(=CN=N2)CO[C@H]1CN(C)CC3=CC=C(C=C3)C)[C@@H](C)CO	WGPDLCVCGOLGPE-JTAQYXEDSA-N	https://www.ebi.ac.uk/unichem/rest/inchikey/WGPDLCVCGOLGPE-JTAQYXEDSA-N	44505070	https://pubchem.ncbi.nlm.nih.gov/compound/44505070
267	BRD-K57341983-001-01-4					MLI, no correlation					95.15	ACCEPT		N-[[(8S,9R)-6-[(2S)-1-hydroxypropan-2-yl]-8-methyl-5-oxo-10-oxa-1,6,13,14-tetrazabicyclo[10.2.1]pentadeca-12(15),13-dien-9-yl]methyl]-3-methoxy-N-methylbenzenesulfonamide		C[C@H]1CN(C(=O)CCCN2C=C(CO[C@H]1CN(C)S(=O)(=O)C3=CC=CC(=C3)OC)N=N2)[C@@H](C)CO	RLIRIECCVMDDQV-SPEDKVCISA-N	https://www.ebi.ac.uk/unichem/rest/inchikey/RLIRIECCVMDDQV-SPEDKVCISA-N	44505378	https://pubchem.ncbi.nlm.nih.gov/compound/44505378
268	BRD-K58719548-001-01-8					MLI, no correlation					85.55	ACCEPT		N-[(1R,3S,4aR,9aS)-3-[2-(3,4-dihydro-1H-isoquinolin-2-yl)-2-oxoethyl]-1-(hydroxymethyl)-3,4,4a,9a-tetrahydro-1H-pyrano[3,4-b][1]benzofuran-6-yl]oxane-4-carboxamide		C1COCCC1C(=O)NC2=CC3=C(C=C2)O[C@H]4[C@@H]3C[C@H](O[C@@H]4CO)CC(=O)N5CCC6=CC=CC=C6C5	AJGJMULVCJFZBU-XABOBXATSA-N	https://www.ebi.ac.uk/unichem/rest/inchikey/AJGJMULVCJFZBU-XABOBXATSA-N	54646325	https://pubchem.ncbi.nlm.nih.gov/compound/54646325
269	BRD-K59000636-001-01-5					MLI, no correlation					90.48	ACCEPT		N-[(4S,7S,8R)-5-(cyclopropylmethyl)-8-methoxy-4,7,10-trimethyl-11-oxo-2-oxa-5,10-diazabicyclo[10.4.0]hexadeca-1(12),13,15-trien-14-yl]-1,3-benzodioxole-5-carboxamide		C[C@H]1CN([C@H](COC2=C(C=C(C=C2)NC(=O)C3=CC4=C(C=C3)OCO4)C(=O)N(C[C@@H]1OC)C)C)CC5CC5	KBKSWHGSXCIXAL-BATDWUPUSA-N	https://www.ebi.ac.uk/unichem/rest/inchikey/KBKSWHGSXCIXAL-BATDWUPUSA-N	54632082	https://pubchem.ncbi.nlm.nih.gov/compound/54632082
270	BRD-K60930088-001-01-3					MLI, no correlation					97.75	ACCEPT		2-[(1S,3R,4aS,9aR)-6-(benzenesulfonamido)-1-(hydroxymethyl)-3,4,4a,9a-tetrahydro-1H-pyrano[3,4-b][1]benzofuran-3-yl]-N,N-dimethylacetamide		CN(C)C(=O)C[C@H]1C[C@@H]2[C@H]([C@@H](O1)CO)OC3=C2C=C(C=C3)NS(=O)(=O)C4=CC=CC=C4	FIBNIYVZMCRVDE-LAKFJOCUSA-N	https://www.ebi.ac.uk/unichem/rest/inchikey/FIBNIYVZMCRVDE-LAKFJOCUSA-N	54647786	https://pubchem.ncbi.nlm.nih.gov/compound/54647786
271	BRD-K61873333-001-01-7					MLI, no correlation					84.38	ACCEPT		N-[(2R,3R)-4-[(4-fluorophenyl)sulfonyl-[(2S)-1-hydroxypropan-2-yl]amino]-2-methoxy-3-methylbutyl]-N-methylpyrazine-2-carboxamide		C[C@H](CN([C@@H](C)CO)S(=O)(=O)C1=CC=C(C=C1)F)[C@H](CN(C)C(=O)C2=NC=CN=C2)OC	DJBLUNZOFTWTAE-GUXCAODWSA-N	https://www.ebi.ac.uk/unichem/rest/inchikey/DJBLUNZOFTWTAE-GUXCAODWSA-N	54649116	https://pubchem.ncbi.nlm.nih.gov/compound/54649116
272	BRD-K62536891-001-01-3					MLI, no correlation					69.64	ACCEPT		1-[(3R,9R,10R)-12-[(2S)-1-hydroxypropan-2-yl]-3,10-dimethyl-9-(methylaminomethyl)-13-oxo-2,8-dioxa-12-azabicyclo[12.4.0]octadeca-1(14),15,17-trien-16-yl]-3-phenylurea		C[C@@H]1CCCCO[C@H]([C@@H](CN(C(=O)C2=C(O1)C=CC(=C2)NC(=O)NC3=CC=CC=C3)[C@@H](C)CO)C)CNC	HNFJEPMYRFFBAZ-RYBWSMFQSA-N	https://www.ebi.ac.uk/unichem/rest/inchikey/HNFJEPMYRFFBAZ-RYBWSMFQSA-N	44490408	https://pubchem.ncbi.nlm.nih.gov/compound/44490408
273	BRD-K62795540-001-01-0					MLI, no correlation					93.27	ACCEPT		propan-2-yl N-[[(10R,11S)-13-[(2S)-1-hydroxypropan-2-yl]-11,16-dimethyl-14-oxo-9-oxa-13,16-diazatetracyclo[13.7.0.02,7.017,22]docosa-1(15),2,4,6,17,19,21-heptaen-10-yl]methyl]-N-methylcarbamate		C[C@H]1CN(C(=O)C2=C(C3=CC=CC=C3CO[C@H]1CN(C)C(=O)OC(C)C)C4=CC=CC=C4N2C)[C@@H](C)CO	VNUWVQZUCWANNH-WOVHNISZSA-N	https://www.ebi.ac.uk/unichem/rest/inchikey/VNUWVQZUCWANNH-WOVHNISZSA-N	54638055	https://pubchem.ncbi.nlm.nih.gov/compound/54638055
274	BRD-K63093217-001-02-9					MLI, no correlation					87	ACCEPT		N-[(2S,3S)-5-[(2R)-1-hydroxypropan-2-yl]-3-methyl-2-[[methyl-[[4-(trifluoromethyl)phenyl]carbamoyl]amino]methyl]-6-oxo-3,4-dihydro-2H-1,5-benzoxazocin-8-yl]cyclohexanecarboxamide		C[C@H]1CN(C(=O)C2=C(C=CC(=C2)NC(=O)C3CCCCC3)O[C@@H]1CN(C)C(=O)NC4=CC=C(C=C4)C(F)(F)F)[C@H](C)CO	AZWNSNCWAAAZSD-ASHZAFPQSA-N	https://www.ebi.ac.uk/unichem/rest/inchikey/AZWNSNCWAAAZSD-ASHZAFPQSA-N	44202848	https://pubchem.ncbi.nlm.nih.gov/compound/44202848
275	BRD-K63778487-001-01-0					MLI, no correlation					93.24	ACCEPT		2-methylpropyl N-[[(8S,9R)-6-[(2S)-1-hydroxypropan-2-yl]-8-methyl-5-oxo-10-oxa-1,6,14,15-tetrazabicyclo[10.3.0]pentadeca-12,14-dien-9-yl]methyl]-N-methylcarbamate		C[C@H]1CN(C(=O)CCCN2C(=CN=N2)CO[C@H]1CN(C)C(=O)OCC(C)C)[C@@H](C)CO	MNAJUJYQFCFYAB-LNLFQRSKSA-N	https://www.ebi.ac.uk/unichem/rest/inchikey/MNAJUJYQFCFYAB-LNLFQRSKSA-N	44506002	https://pubchem.ncbi.nlm.nih.gov/compound/44506002
276	BRD-K63903580-001-01-0					MLI, no correlation					50.7	ACCEPT		(4R,7S,8R)-8-methoxy-4,7,10-trimethyl-14-[(4-methylphenyl)sulfonylamino]-11-oxo-N-propan-2-yl-2-oxa-5,10-diazabicyclo[10.4.0]hexadeca-1(12),13,15-triene-5-carboxamide		C[C@H]1CN([C@@H](COC2=C(C=C(C=C2)NS(=O)(=O)C3=CC=C(C=C3)C)C(=O)N(C[C@@H]1OC)C)C)C(=O)NC(C)C	AEHXNEHGWHBDEN-UZINWLIJSA-N	https://www.ebi.ac.uk/unichem/rest/inchikey/AEHXNEHGWHBDEN-UZINWLIJSA-N	54631339	https://pubchem.ncbi.nlm.nih.gov/compound/54631339
277	BRD-K64120525-001-01-8					MLI, no correlation					86.2	ACCEPT		N-[(2S,3S,6S)-6-[2-(cyclopropylmethylamino)-2-oxoethyl]-2-(hydroxymethyl)-3,6-dihydro-2H-pyran-3-yl]pyridine-4-carboxamide		C1CC1CNC(=O)C[C@H]2C=C[C@@H]([C@H](O2)CO)NC(=O)C3=CC=NC=C3	UGRHUCUWEJLITN-OWCLPIDISA-N	https://www.ebi.ac.uk/unichem/rest/inchikey/UGRHUCUWEJLITN-OWCLPIDISA-N	54638881	https://pubchem.ncbi.nlm.nih.gov/compound/54638881
278	BRD-K64558129-001-01-9					MLI, no correlation					93.64	ACCEPT		N-[[(4R,5S)-8-(2-fluorophenyl)-2-[(2S)-1-hydroxypropan-2-yl]-4-methyl-1,1-dioxo-4,5-dihydro-3H-6,1lambda6,2-benzoxathiazocin-5-yl]methyl]-2-methoxy-N-methylacetamide		C[C@@H]1CN(S(=O)(=O)C2=C(C=C(C=C2)C3=CC=CC=C3F)O[C@@H]1CN(C)C(=O)COC)[C@@H](C)CO	YKCDBQLHOOFCLT-HYFFOGBASA-N	https://www.ebi.ac.uk/unichem/rest/inchikey/YKCDBQLHOOFCLT-HYFFOGBASA-N	54618635	https://pubchem.ncbi.nlm.nih.gov/compound/54618635
279	BRD-K64894352-001-01-6					MLI, no correlation					89.13	ACCEPT		(2R)-2-[(4S,5R)-8-(3-methoxyprop-1-ynyl)-4-methyl-5-[[methyl(pyridin-2-ylmethyl)amino]methyl]-1,1-dioxo-4,5-dihydro-3H-6,1lambda6,2-benzoxathiazocin-2-yl]propan-1-ol		C[C@H]1CN(S(=O)(=O)C2=C(C=C(C=C2)C#CCOC)O[C@H]1CN(C)CC3=CC=CC=N3)[C@H](C)CO	XQGYHBQFJUCHTM-ROKPMTFOSA-N	https://www.ebi.ac.uk/unichem/rest/inchikey/XQGYHBQFJUCHTM-ROKPMTFOSA-N	54618960	https://pubchem.ncbi.nlm.nih.gov/compound/54618960
280	BRD-K66805710-001-01-7					MLI, no correlation					79.85	ACCEPT		(3R,9S,10R)-9-[[benzyl(methyl)amino]methyl]-16-(dimethylamino)-12-[(2S)-1-hydroxypropan-2-yl]-3,10-dimethyl-2,8-dioxa-12-azabicyclo[12.4.0]octadeca-1(14),15,17-trien-13-one		C[C@@H]1CCCCO[C@@H]([C@@H](CN(C(=O)C2=C(O1)C=CC(=C2)N(C)C)[C@@H](C)CO)C)CN(C)CC3=CC=CC=C3	OPCOPDBCCFUTHV-FJRSXGRASA-N	https://www.ebi.ac.uk/unichem/rest/inchikey/OPCOPDBCCFUTHV-FJRSXGRASA-N	44486405	https://pubchem.ncbi.nlm.nih.gov/compound/44486405
281	BRD-K66993610-001-01-2					MLI, no correlation					85.38	ACCEPT		N-[(2S,3R)-5-[(2S)-1-hydroxypropan-2-yl]-3-methyl-2-(methylaminomethyl)-6-oxo-3,4-dihydro-2H-1,5-benzoxazocin-10-yl]pyrazine-2-carboxamide		C[C@@H]1CN(C(=O)C2=C(C(=CC=C2)NC(=O)C3=NC=CN=C3)O[C@@H]1CNC)[C@@H](C)CO	TWHSADQACYCNBZ-QWQRMKEZSA-N	https://www.ebi.ac.uk/unichem/rest/inchikey/TWHSADQACYCNBZ-QWQRMKEZSA-N	44485605	https://pubchem.ncbi.nlm.nih.gov/compound/44485605
282	BRD-K67480908-001-01-0					MLI, no correlation					85.5	ACCEPT		4-chloro-N-[(2S,3S)-4-[(2-chlorophenyl)methyl-[(2R)-1-hydroxypropan-2-yl]amino]-2-methoxy-3-methylbutyl]-N-methylbenzenesulfonamide		C[C@@H](CN(CC1=CC=CC=C1Cl)[C@H](C)CO)[C@@H](CN(C)S(=O)(=O)C2=CC=C(C=C2)Cl)OC	JYNGQINEBKOLSY-YZZKKUAISA-N	https://www.ebi.ac.uk/unichem/rest/inchikey/JYNGQINEBKOLSY-YZZKKUAISA-N	54649203	https://pubchem.ncbi.nlm.nih.gov/compound/54649203
283	BRD-K68133088-001-01-6					MLI, no correlation					93.9	ACCEPT		2-[(1R,3R,4aS,9aR)-1-(hydroxymethyl)-6-(methanesulfonamido)-3,4,4a,9a-tetrahydro-1H-pyrano[3,4-b][1]benzofuran-3-yl]-N-[(2-fluorophenyl)methyl]acetamide		CS(=O)(=O)NC1=CC2=C(C=C1)O[C@@H]3[C@H]2C[C@@H](O[C@@H]3CO)CC(=O)NCC4=CC=CC=C4F	YAXGDUBZOVIXTE-WEMWZYORSA-N	https://www.ebi.ac.uk/unichem/rest/inchikey/YAXGDUBZOVIXTE-WEMWZYORSA-N	54647982	https://pubchem.ncbi.nlm.nih.gov/compound/54647982
284	BRD-K68264559-001-07-6					MLI, no correlation					97.3	ACCEPT		5-bromo-N-(4,5-dihydro-1H-imidazol-2-yl)quinoxalin-6-amine		C1CN=C(N1)NC2=C(C3=NC=CN=C3C=C2)Br	XYLJNLCSTIOKRM-UHFFFAOYSA-N	https://www.ebi.ac.uk/unichem/rest/inchikey/XYLJNLCSTIOKRM-UHFFFAOYSA-N	2435	https://pubchem.ncbi.nlm.nih.gov/compound/2435
285	BRD-K69147598-001-01-8					MLI, no correlation					83.71	ACCEPT		1-[(2R,3R)-2-[[(4-fluorophenyl)sulfonyl-methylamino]methyl]-5-[(2R)-1-hydroxypropan-2-yl]-3-methyl-6-oxo-2,3,4,7-tetrahydro-1,5-benzoxazonin-9-yl]-3-phenylurea		C[C@@H]1CN(C(=O)CC2=C(C=CC(=C2)NC(=O)NC3=CC=CC=C3)O[C@H]1CN(C)S(=O)(=O)C4=CC=C(C=C4)F)[C@H](C)CO	WWNAWZZZIRHUSD-CJYOKPGZSA-N	https://www.ebi.ac.uk/unichem/rest/inchikey/WWNAWZZZIRHUSD-CJYOKPGZSA-N	44504156	https://pubchem.ncbi.nlm.nih.gov/compound/44504156
286	BRD-K69343050-001-02-2					MLI, no correlation					81.37	ACCEPT		N-[[(8R,9R)-6-[(2S)-1-hydroxypropan-2-yl]-8-methyl-5-oxo-10-oxa-1,6,14,15-tetrazabicyclo[10.3.0]pentadeca-12,14-dien-9-yl]methyl]-N,2-dimethylbenzenesulfonamide		C[C@@H]1CN(C(=O)CCCN2C(=CN=N2)CO[C@H]1CN(C)S(=O)(=O)C3=CC=CC=C3C)[C@@H](C)CO	PKTOTAWSKYPRKJ-DYXWJJEUSA-N	https://www.ebi.ac.uk/unichem/rest/inchikey/PKTOTAWSKYPRKJ-DYXWJJEUSA-N	44505534	https://pubchem.ncbi.nlm.nih.gov/compound/44505534
287	BRD-K69431670-001-01-7					MLI, no correlation					92.05	ACCEPT		2-methylpropyl N-[[(8S,9S)-6-[(2S)-1-hydroxypropan-2-yl]-8-methyl-5-oxo-10-oxa-1,6,13,14-tetrazabicyclo[10.2.1]pentadeca-12(15),13-dien-9-yl]methyl]-N-methylcarbamate		C[C@H]1CN(C(=O)CCCN2C=C(CO[C@@H]1CN(C)C(=O)OCC(C)C)N=N2)[C@@H](C)CO	UOJDQXZVAPFQKD-JENIJYKNSA-N	https://www.ebi.ac.uk/unichem/rest/inchikey/UOJDQXZVAPFQKD-JENIJYKNSA-N	44505762	https://pubchem.ncbi.nlm.nih.gov/compound/44505762
288	BRD-K71353148-001-01-3					MLI, no correlation					92.65	ACCEPT		(8S,9S)-6-[(2R)-1-hydroxypropan-2-yl]-8-methyl-9-[[methyl-[[2-(trifluoromethyl)phenyl]methyl]amino]methyl]-10-oxa-1,6,14,15-tetrazabicyclo[10.3.0]pentadeca-12,14-dien-5-one		C[C@H]1CN(C(=O)CCCN2C(=CN=N2)CO[C@@H]1CN(C)CC3=CC=CC=C3C(F)(F)F)[C@H](C)CO	QZCZRKJJOTUXQW-NJNPRVFISA-N	https://www.ebi.ac.uk/unichem/rest/inchikey/QZCZRKJJOTUXQW-NJNPRVFISA-N	44505660	https://pubchem.ncbi.nlm.nih.gov/compound/44505660
289	BRD-K71919076-001-01-7					MLI, no correlation					88.2	ACCEPT		N-[(2R,3S)-2-[[cyclohexylmethyl(methyl)amino]methyl]-5-[(2S)-1-hydroxypropan-2-yl]-3-methyl-6-oxo-3,4-dihydro-2H-1,5-benzoxazocin-8-yl]cyclopropanecarboxamide		C[C@H]1CN(C(=O)C2=C(C=CC(=C2)NC(=O)C3CC3)O[C@H]1CN(C)CC4CCCCC4)[C@@H](C)CO	RZKDUVXCVDUJNN-MHPIHPPYSA-N	https://www.ebi.ac.uk/unichem/rest/inchikey/RZKDUVXCVDUJNN-MHPIHPPYSA-N	44493856	https://pubchem.ncbi.nlm.nih.gov/compound/44493856
290	BRD-K72157761-001-02-1					MLI, no correlation					88.39	ACCEPT		N-[[(8S,9S)-6-[(2S)-1-hydroxypropan-2-yl]-8-methyl-5-oxo-10-oxa-1,6,13,14-tetrazabicyclo[10.2.1]pentadeca-12(15),13-dien-9-yl]methyl]-4-methoxy-N-methylbenzenesulfonamide		C[C@H]1CN(C(=O)CCCN2C=C(CO[C@@H]1CN(C)S(=O)(=O)C3=CC=C(C=C3)OC)N=N2)[C@@H](C)CO	AWVASGRLDZTAAI-NPPFBWRTSA-N	https://www.ebi.ac.uk/unichem/rest/inchikey/AWVASGRLDZTAAI-NPPFBWRTSA-N	44505939	https://pubchem.ncbi.nlm.nih.gov/compound/44505939
291	BRD-K72347310-001-01-6					MLI, no correlation					91.67	ACCEPT		2-[(2S,3S,6R)-3-[[2-(dimethylamino)acetyl]amino]-2-(hydroxymethyl)-3,6-dihydro-2H-pyran-6-yl]-N-[(2-methoxyphenyl)methyl]acetamide		CN(C)CC(=O)N[C@H]1C=C[C@H](O[C@@H]1CO)CC(=O)NCC2=CC=CC=C2OC	YJKUDHPPBXQQCK-XYJFISCASA-N	https://www.ebi.ac.uk/unichem/rest/inchikey/YJKUDHPPBXQQCK-XYJFISCASA-N	54638435	https://pubchem.ncbi.nlm.nih.gov/compound/54638435
292	BRD-K72773058-001-01-9					MLI, no correlation					95.96	ACCEPT		3-(1,3-benzodioxol-5-yl)-1-[[(8S,9R)-6-[(2S)-1-hydroxypropan-2-yl]-8-methyl-5-oxo-10-oxa-1,6,13,14-tetrazabicyclo[10.2.1]pentadeca-12(15),13-dien-9-yl]methyl]-1-methylurea		C[C@H]1CN(C(=O)CCCN2C=C(CO[C@H]1CN(C)C(=O)NC3=CC4=C(C=C3)OCO4)N=N2)[C@@H](C)CO	DEGZSTUNWMGQCY-HOIFWPIMSA-N	https://www.ebi.ac.uk/unichem/rest/inchikey/DEGZSTUNWMGQCY-HOIFWPIMSA-N	44484525	https://pubchem.ncbi.nlm.nih.gov/compound/44484525
293	BRD-K73083501-001-01-5					MLI, no correlation					86.81	ACCEPT		N-[[(4S,5S)-2-[(2R)-1-hydroxypropan-2-yl]-4-methyl-1,1-dioxo-8-(2-phenylethynyl)-4,5-dihydro-3H-6,1lambda6,2-benzoxathiazocin-5-yl]methyl]-N-methylpropanamide		CCC(=O)N(C)C[C@@H]1[C@H](CN(S(=O)(=O)C2=C(O1)C=C(C=C2)C#CC3=CC=CC=C3)[C@H](C)CO)C	RTCSRSPLRRSOHD-DCLXLUIPSA-N	https://www.ebi.ac.uk/unichem/rest/inchikey/RTCSRSPLRRSOHD-DCLXLUIPSA-N	54619779	https://pubchem.ncbi.nlm.nih.gov/compound/54619779
294	BRD-K73562260-001-01-9					MLI, no correlation					93.63	ACCEPT		3-(3,5-dimethyl-1,2-oxazol-4-yl)-1-[[(8S,9S)-6-[(2S)-1-hydroxypropan-2-yl]-8-methyl-5-oxo-10-oxa-1,6,13,14-tetrazabicyclo[10.2.1]pentadeca-12(15),13-dien-9-yl]methyl]-1-methylurea		C[C@H]1CN(C(=O)CCCN2C=C(CO[C@@H]1CN(C)C(=O)NC3=C(ON=C3C)C)N=N2)[C@@H](C)CO	ZMFVFBQYBHAIKE-YZVOILCLSA-N	https://www.ebi.ac.uk/unichem/rest/inchikey/ZMFVFBQYBHAIKE-YZVOILCLSA-N	44484527	https://pubchem.ncbi.nlm.nih.gov/compound/44484527
295	BRD-K74568880-001-01-5					MLI, no correlation					82.79	ACCEPT		2-[(2R,3R,6R)-2-(hydroxymethyl)-3-[(3-methoxyphenyl)carbamoylamino]-3,6-dihydro-2H-pyran-6-yl]-N-(pyrimidin-4-ylmethyl)acetamide		COC1=CC=CC(=C1)NC(=O)N[C@@H]2C=C[C@H](O[C@H]2CO)CC(=O)NCC3=NC=NC=C3	IZDDEQQHNYWURQ-OTWHNJEPSA-N	https://www.ebi.ac.uk/unichem/rest/inchikey/IZDDEQQHNYWURQ-OTWHNJEPSA-N	54641358	https://pubchem.ncbi.nlm.nih.gov/compound/54641358
296	BRD-K74755318-001-02-8					MLI, no correlation					86.52	ACCEPT		(8S,9S)-9-[(dimethylamino)methyl]-6-[(2R)-1-hydroxypropan-2-yl]-8-methyl-10-oxa-1,6,14,15-tetrazabicyclo[10.3.0]pentadeca-12,14-dien-5-one		C[C@H]1CN(C(=O)CCCN2C(=CN=N2)CO[C@@H]1CN(C)C)[C@H](C)CO	PFQPPSPXSKCUPO-SQWLQELKSA-N	https://www.ebi.ac.uk/unichem/rest/inchikey/PFQPPSPXSKCUPO-SQWLQELKSA-N	44489278	https://pubchem.ncbi.nlm.nih.gov/compound/44489278
297	BRD-K75073374-001-02-6					MLI, no correlation					84.91	ACCEPT		N-[[(8R,9R)-6-[(2R)-1-hydroxypropan-2-yl]-8-methyl-5-oxo-10-oxa-1,6,13,14-tetrazabicyclo[10.2.1]pentadeca-12(15),13-dien-9-yl]methyl]-N-methylmethanesulfonamide		C[C@@H]1CN(C(=O)CCCN2C=C(CO[C@H]1CN(C)S(=O)(=O)C)N=N2)[C@H](C)CO	PUHFBKBPROGAIN-FMKPAKJESA-N	https://www.ebi.ac.uk/unichem/rest/inchikey/PUHFBKBPROGAIN-FMKPAKJESA-N	44505745	https://pubchem.ncbi.nlm.nih.gov/compound/44505745
298	BRD-K75136523-001-01-3					MLI, no correlation					88.81	ACCEPT		N-cyclohexyl-2-[(2S,3R,6S)-2-(hydroxymethyl)-3-(propylcarbamoylamino)-3,6-dihydro-2H-pyran-6-yl]acetamide		CCCNC(=O)N[C@@H]1C=C[C@@H](O[C@@H]1CO)CC(=O)NC2CCCCC2	KRKFLLVHIFIBNR-BZUAXINKSA-N	https://www.ebi.ac.uk/unichem/rest/inchikey/KRKFLLVHIFIBNR-BZUAXINKSA-N	54639957	https://pubchem.ncbi.nlm.nih.gov/compound/54639957
299	BRD-K75514760-001-01-3					MLI, no correlation					90.67	ACCEPT		methyl 2-[(2S,3S,6S)-3-benzamido-2-(hydroxymethyl)-3,6-dihydro-2H-pyran-6-yl]acetate		COC(=O)C[C@H]1C=C[C@@H]([C@H](O1)CO)NC(=O)C2=CC=CC=C2	GVTOYTHYWUUIIC-HZSPNIEDSA-N	https://www.ebi.ac.uk/unichem/rest/inchikey/GVTOYTHYWUUIIC-HZSPNIEDSA-N	54640625	https://pubchem.ncbi.nlm.nih.gov/compound/54640625
300	BRD-K75755028-001-02-8					MLI, no correlation					82.07	ACCEPT		N-[[(8R,9R)-6-[(2R)-1-hydroxypropan-2-yl]-8-methyl-5-oxo-10-oxa-1,6,14,15-tetrazabicyclo[10.3.0]pentadeca-12,14-dien-9-yl]methyl]-N-methyl-5-phenyl-1,2-oxazole-3-carboxamide		C[C@@H]1CN(C(=O)CCCN2C(=CN=N2)CO[C@H]1CN(C)C(=O)C3=NOC(=C3)C4=CC=CC=C4)[C@H](C)CO	DZRIWTKXHLXUTO-IECBHUPTSA-N	https://www.ebi.ac.uk/unichem/rest/inchikey/DZRIWTKXHLXUTO-IECBHUPTSA-N	44505387	https://pubchem.ncbi.nlm.nih.gov/compound/44505387
301	BRD-K75807957-001-01-4					MLI, no correlation					81.64	ACCEPT		N-[(1S,3S,4aS,9aR)-1-(hydroxymethyl)-3-[2-oxo-2-(pyridin-2-ylmethylamino)ethyl]-3,4,4a,9a-tetrahydro-1H-pyrano[3,4-b][1]benzofuran-6-yl]-2-cyclopropylacetamide		C1CC1CC(=O)NC2=CC3=C(C=C2)O[C@@H]4[C@H]3C[C@H](O[C@H]4CO)CC(=O)NCC5=CC=CC=N5	XVGJFJFVLUTQTK-XZFMWLAQSA-N	https://www.ebi.ac.uk/unichem/rest/inchikey/XVGJFJFVLUTQTK-XZFMWLAQSA-N	54647494	https://pubchem.ncbi.nlm.nih.gov/compound/54647494
302	BRD-K75844781-001-01-9					MLI, no correlation					93.61	ACCEPT		1-(3-chlorophenyl)piperazine		C1CN(CCN1)C2=CC(=CC=C2)Cl	VHFVKMTVMIZMIK-UHFFFAOYSA-N	https://www.ebi.ac.uk/unichem/rest/inchikey/VHFVKMTVMIZMIK-UHFFFAOYSA-N	1355	https://pubchem.ncbi.nlm.nih.gov/compound/1355
303	BRD-K76449854-001-01-8					MLI, no correlation					93.67	ACCEPT		N-[[(3R,9R,10S)-16-(cyclohexanecarbonylamino)-12-[(2R)-1-hydroxypropan-2-yl]-3,10-dimethyl-13-oxo-2,8-dioxa-12-azabicyclo[12.4.0]octadeca-1(14),15,17-trien-9-yl]methyl]-N-methylpyridine-4-carboxamide		C[C@@H]1CCCCO[C@H]([C@H](CN(C(=O)C2=C(O1)C=CC(=C2)NC(=O)C3CCCCC3)[C@H](C)CO)C)CN(C)C(=O)C4=CC=NC=C4	OQPYQZIBKYAWRE-GSDPCRBASA-N	https://www.ebi.ac.uk/unichem/rest/inchikey/OQPYQZIBKYAWRE-GSDPCRBASA-N	44501993	https://pubchem.ncbi.nlm.nih.gov/compound/44501993
304	BRD-K76544773-001-01-4					MLI, no correlation					53.24	ACCEPT		1-cyclohexyl-3-[(3S,9R,10R)-9-[(dimethylamino)methyl]-12-[(2S)-1-hydroxypropan-2-yl]-3,10-dimethyl-13-oxo-2,8-dioxa-12-azabicyclo[12.4.0]octadeca-1(14),15,17-trien-16-yl]urea		C[C@H]1CCCCO[C@H]([C@@H](CN(C(=O)C2=C(O1)C=CC(=C2)NC(=O)NC3CCCCC3)[C@@H](C)CO)C)CN(C)C	VUABGABXFJSUSX-FZVPRWPTSA-N	https://www.ebi.ac.uk/unichem/rest/inchikey/VUABGABXFJSUSX-FZVPRWPTSA-N	49843221	https://pubchem.ncbi.nlm.nih.gov/compound/49843221
305	BRD-K78245984-001-01-1					MLI, no correlation					43.96	ACCEPT		2-[(2S,3R,6R)-3-[(4-fluorophenyl)sulfonylamino]-2-(hydroxymethyl)-3,6-dihydro-2H-pyran-6-yl]-N-(pyrimidin-4-ylmethyl)acetamide		C1=C[C@H]([C@H](O[C@@H]1CC(=O)NCC2=NC=NC=C2)CO)NS(=O)(=O)C3=CC=C(C=C3)F	NDIHUDUSPABKLT-CGTJXYLNSA-N	https://www.ebi.ac.uk/unichem/rest/inchikey/NDIHUDUSPABKLT-CGTJXYLNSA-N	54639374	https://pubchem.ncbi.nlm.nih.gov/compound/54639374
306	BRD-K79355010-001-01-5					MLI, no correlation					83.06	ACCEPT		N-[(3S,9R,10S)-12-[(2R)-1-hydroxypropan-2-yl]-3,10-dimethyl-9-[[methyl(pyridin-4-ylmethyl)amino]methyl]-13-oxo-2,8-dioxa-12-azabicyclo[12.4.0]octadeca-1(14),15,17-trien-16-yl]pyridine-4-carboxamide		C[C@H]1CCCCO[C@H]([C@H](CN(C(=O)C2=C(O1)C=CC(=C2)NC(=O)C3=CC=NC=C3)[C@H](C)CO)C)CN(C)CC4=CC=NC=C4	ZCWFLIQXFDCFQH-FBIDWWCOSA-N	https://www.ebi.ac.uk/unichem/rest/inchikey/ZCWFLIQXFDCFQH-FBIDWWCOSA-N	44493589	https://pubchem.ncbi.nlm.nih.gov/compound/44493589
307	BRD-K79954583-001-01-2					MLI, no correlation					71.98	ACCEPT		1-(1,3-benzodioxol-5-yl)-3-[(3S,9R,10R)-12-[(2R)-1-hydroxypropan-2-yl]-3,10-dimethyl-9-(methylaminomethyl)-13-oxo-2,8-dioxa-12-azabicyclo[12.4.0]octadeca-1(14),15,17-trien-16-yl]urea		C[C@H]1CCCCO[C@H]([C@@H](CN(C(=O)C2=C(O1)C=CC(=C2)NC(=O)NC3=CC4=C(C=C3)OCO4)[C@H](C)CO)C)CNC	DZFCVSNNMFSZPA-MCWPVZSCSA-N	https://www.ebi.ac.uk/unichem/rest/inchikey/DZFCVSNNMFSZPA-MCWPVZSCSA-N	44616911	https://pubchem.ncbi.nlm.nih.gov/compound/44616911
308	BRD-K80298065-001-01-8					MLI, no correlation					93.82	ACCEPT		1-[[(2S,3R)-5-[(2S)-1-hydroxypropan-2-yl]-3-methyl-8-[(4-methylphenyl)sulfonylamino]-6-oxo-3,4-dihydro-2H-1,5-benzoxazocin-2-yl]methyl]-1-methyl-3-propan-2-ylurea		C[C@@H]1CN(C(=O)C2=C(C=CC(=C2)NS(=O)(=O)C3=CC=C(C=C3)C)O[C@@H]1CN(C)C(=O)NC(C)C)[C@@H](C)CO	HJQIIGSKSQOFKI-OHUGHZGNSA-N	https://www.ebi.ac.uk/unichem/rest/inchikey/HJQIIGSKSQOFKI-OHUGHZGNSA-N	44486686	https://pubchem.ncbi.nlm.nih.gov/compound/44486686
309	BRD-K81647747-001-01-1					MLI, no correlation					88.13	ACCEPT		N-[(3R,9R,10R)-9-[(dimethylamino)methyl]-12-[(2S)-1-hydroxypropan-2-yl]-3,10-dimethyl-13-oxo-2,8-dioxa-12-azabicyclo[12.4.0]octadeca-1(14),15,17-trien-16-yl]-2-phenylacetamide		C[C@@H]1CCCCO[C@H]([C@@H](CN(C(=O)C2=C(O1)C=CC(=C2)NC(=O)CC3=CC=CC=C3)[C@@H](C)CO)C)CN(C)C	ZJHDPNYYPDHDNF-HZTMJRFTSA-N	https://www.ebi.ac.uk/unichem/rest/inchikey/ZJHDPNYYPDHDNF-HZTMJRFTSA-N	44490394	https://pubchem.ncbi.nlm.nih.gov/compound/44490394
310	BRD-K81882789-001-01-3					MLI, no correlation					88.94	ACCEPT		N-[(2S,4aS,12aS)-2-[2-[[(3S)-1-benzylpyrrolidin-3-yl]amino]-2-oxoethyl]-5-methyl-6-oxo-2,3,4,4a,12,12a-hexahydropyrano[2,3-c][1,5]benzoxazocin-8-yl]-3,4-difluorobenzamide		CN1[C@H]2CC[C@H](O[C@@H]2COC3=C(C1=O)C=C(C=C3)NC(=O)C4=CC(=C(C=C4)F)F)CC(=O)N[C@H]5CCN(C5)CC6=CC=CC=C6	UWMJOJNRDSZDAZ-BALKIKAKSA-N	https://www.ebi.ac.uk/unichem/rest/inchikey/UWMJOJNRDSZDAZ-BALKIKAKSA-N	54654326	https://pubchem.ncbi.nlm.nih.gov/compound/54654326
311	BRD-K81939454-001-01-5					MLI, no correlation					85.65	ACCEPT		N-[(3S,9S,10S)-12-[(2R)-1-hydroxypropan-2-yl]-3,10-dimethyl-9-(methylaminomethyl)-13-oxo-2,8-dioxa-12-azabicyclo[12.4.0]octadeca-1(14),15,17-trien-16-yl]benzenesulfonamide		C[C@H]1CCCCO[C@@H]([C@H](CN(C(=O)C2=C(O1)C=CC(=C2)NS(=O)(=O)C3=CC=CC=C3)[C@H](C)CO)C)CNC	JLURSCHFCUHCJF-JLFWUPFSSA-N	https://www.ebi.ac.uk/unichem/rest/inchikey/JLURSCHFCUHCJF-JLFWUPFSSA-N	44490355	https://pubchem.ncbi.nlm.nih.gov/compound/44490355
312	BRD-K81954574-001-01-9					MLI, no correlation					84.02	ACCEPT		N-[(3-fluorophenyl)methyl]-2-[(2R,5R,6R)-6-(hydroxymethyl)-5-[(2-morpholin-4-ylacetyl)amino]oxan-2-yl]acetamide		C1C[C@H]([C@@H](O[C@H]1CC(=O)NCC2=CC(=CC=C2)F)CO)NC(=O)CN3CCOCC3	ZEQYNXCYKJRRAG-QRVBRYPASA-N	https://www.ebi.ac.uk/unichem/rest/inchikey/ZEQYNXCYKJRRAG-QRVBRYPASA-N	54638559	https://pubchem.ncbi.nlm.nih.gov/compound/54638559
313	BRD-K82696158-001-01-9					MLI, no correlation					94.36	ACCEPT		1-[(4S,7S,8R)-8-methoxy-4,7,10-trimethyl-11-oxo-2-oxa-5,10-diazabicyclo[10.4.0]hexadeca-1(12),13,15-trien-14-yl]-3-phenylurea		C[C@H]1CN[C@H](COC2=C(C=C(C=C2)NC(=O)NC3=CC=CC=C3)C(=O)N(C[C@@H]1OC)C)C	VMZAIKVTLMIHQJ-HOIFWPIMSA-N	https://www.ebi.ac.uk/unichem/rest/inchikey/VMZAIKVTLMIHQJ-HOIFWPIMSA-N	54634239	https://pubchem.ncbi.nlm.nih.gov/compound/54634239
314	BRD-K82922770-001-01-7					MLI, no correlation					76.5	ACCEPT		1-[(2S,3S)-2-[[cyclopropylmethyl(methyl)amino]methyl]-5-[(2R)-1-hydroxypropan-2-yl]-3-methyl-6-oxo-2,3,4,7-tetrahydro-1,5-benzoxazonin-9-yl]-3-(3,5-dimethyl-1,2-oxazol-4-yl)urea		C[C@H]1CN(C(=O)CC2=C(C=CC(=C2)NC(=O)NC3=C(ON=C3C)C)O[C@@H]1CN(C)CC4CC4)[C@H](C)CO	RRKRQZMEMKUNGW-OBWXTZQISA-N	https://www.ebi.ac.uk/unichem/rest/inchikey/RRKRQZMEMKUNGW-OBWXTZQISA-N	44618461	https://pubchem.ncbi.nlm.nih.gov/compound/44618461
315	BRD-K86379744-001-01-9					MLI, no correlation					95.33	ACCEPT		2-[(1S,3R,4aS,9aR)-6-[(4-fluorophenyl)sulfonylamino]-1-(hydroxymethyl)-3,4,4a,9a-tetrahydro-1H-pyrano[3,4-b][1]benzofuran-3-yl]-N-cyclohexylacetamide		C1CCC(CC1)NC(=O)C[C@H]2C[C@@H]3[C@H]([C@@H](O2)CO)OC4=C3C=C(C=C4)NS(=O)(=O)C5=CC=C(C=C5)F	SGAJFFANPLXWDT-WUHHYYHUSA-N	https://www.ebi.ac.uk/unichem/rest/inchikey/SGAJFFANPLXWDT-WUHHYYHUSA-N	54646667	https://pubchem.ncbi.nlm.nih.gov/compound/54646667
316	BRD-K87203858-001-01-2					MLI, no correlation					76.23	ACCEPT		2-[(1S,3R,4aR,9aS)-6-[(4-fluorophenyl)carbamoylamino]-1-(hydroxymethyl)-3,4,4a,9a-tetrahydro-1H-pyrano[3,4-b][1]benzofuran-3-yl]acetic acid		C1[C@@H](O[C@H]([C@@H]2[C@H]1C3=C(O2)C=CC(=C3)NC(=O)NC4=CC=C(C=C4)F)CO)CC(=O)O	MPRUPAINZQILBH-BIJSTVTOSA-N	https://www.ebi.ac.uk/unichem/rest/inchikey/MPRUPAINZQILBH-BIJSTVTOSA-N	54647969	https://pubchem.ncbi.nlm.nih.gov/compound/54647969
317	BRD-K87532481-001-01-9					MLI, no correlation					83.52	ACCEPT		1-[(3R,9R,10R)-9-[(dimethylamino)methyl]-12-[(2S)-1-hydroxypropan-2-yl]-3,10-dimethyl-13-oxo-2,8-dioxa-12-azabicyclo[12.4.0]octadeca-1(14),15,17-trien-16-yl]-3-(4-fluorophenyl)urea		C[C@@H]1CCCCO[C@H]([C@@H](CN(C(=O)C2=C(O1)C=CC(=C2)NC(=O)NC3=CC=C(C=C3)F)[C@@H](C)CO)C)CN(C)C	DYIGNVBEUCFAEB-LLTQPOKBSA-N	https://www.ebi.ac.uk/unichem/rest/inchikey/DYIGNVBEUCFAEB-LLTQPOKBSA-N	44490944	https://pubchem.ncbi.nlm.nih.gov/compound/44490944
318	BRD-K87804315-001-01-4					MLI, no correlation					79.36	ACCEPT		N-[(2S,3R)-4-[(2-chlorophenyl)methyl-[(2S)-1-hydroxypropan-2-yl]amino]-2-methoxy-3-methylbutyl]-N,4-dimethylbenzenesulfonamide		CC1=CC=C(C=C1)S(=O)(=O)N(C)C[C@H]([C@H](C)CN(CC2=CC=CC=C2Cl)[C@@H](C)CO)OC	OWPXWWCVMFAFIQ-JXALWOEJSA-N	https://www.ebi.ac.uk/unichem/rest/inchikey/OWPXWWCVMFAFIQ-JXALWOEJSA-N	54648990	https://pubchem.ncbi.nlm.nih.gov/compound/54648990
319	BRD-K87885716-001-01-8					MLI, no correlation					94.53	ACCEPT		3-(2,4-dimethoxyphenyl)-1-[[(10R,11R)-13-[(2S)-1-hydroxypropan-2-yl]-11,16-dimethyl-14-oxo-9-oxa-13,16-diazatetracyclo[13.7.0.02,7.017,22]docosa-1(15),2,4,6,17,19,21-heptaen-10-yl]methyl]-1-methylurea		C[C@@H]1CN(C(=O)C2=C(C3=CC=CC=C3CO[C@H]1CN(C)C(=O)NC4=C(C=C(C=C4)OC)OC)C5=CC=CC=C5N2C)[C@@H](C)CO	NTGYADANNGAILP-UDKTZTBJSA-N	https://www.ebi.ac.uk/unichem/rest/inchikey/NTGYADANNGAILP-UDKTZTBJSA-N	56835283	https://pubchem.ncbi.nlm.nih.gov/compound/56835283
320	BRD-K87926172-001-01-7					MLI, no correlation					61.69	ACCEPT		methyl 2-[(1S,3S,4aS,9aR)-1-(hydroxymethyl)-6-[[4-(trifluoromethyl)phenyl]carbamoylamino]-3,4,4a,9a-tetrahydro-1H-pyrano[3,4-b][1]benzofuran-3-yl]acetate		COC(=O)C[C@@H]1C[C@@H]2[C@H]([C@@H](O1)CO)OC3=C2C=C(C=C3)NC(=O)NC4=CC=C(C=C4)C(F)(F)F	MSQUSFAFSKSPPL-WRGRXTPVSA-N	https://www.ebi.ac.uk/unichem/rest/inchikey/MSQUSFAFSKSPPL-WRGRXTPVSA-N	54647577	https://pubchem.ncbi.nlm.nih.gov/compound/54647577
321	BRD-K88035364-001-01-4					MLI, no correlation					94.88	ACCEPT		3-(2-fluorophenyl)-1-[[(8S,9R)-6-[(2S)-1-hydroxypropan-2-yl]-8-methyl-5-oxo-10-oxa-1,6,14,15-tetrazabicyclo[10.3.0]pentadeca-12,14-dien-9-yl]methyl]-1-methylurea		C[C@H]1CN(C(=O)CCCN2C(=CN=N2)CO[C@H]1CN(C)C(=O)NC3=CC=CC=C3F)[C@@H](C)CO	HYXYHDZNHQRBPW-FIKGOQFSSA-N	https://www.ebi.ac.uk/unichem/rest/inchikey/HYXYHDZNHQRBPW-FIKGOQFSSA-N	44493070	https://pubchem.ncbi.nlm.nih.gov/compound/44493070
322	BRD-K88402291-001-02-2					MLI, no correlation					93.85	ACCEPT		(2S,3S,4S)-2-cyano-3-[4-(2-fluorophenyl)phenyl]-4-(hydroxymethyl)-N-propylazetidine-1-carboxamide		CCCNC(=O)N1[C@@H]([C@H]([C@H]1C#N)C2=CC=C(C=C2)C3=CC=CC=C3F)CO	NYKFFZXKZNVNOG-AQNXPRMDSA-N	https://www.ebi.ac.uk/unichem/rest/inchikey/NYKFFZXKZNVNOG-AQNXPRMDSA-N	54649963	https://pubchem.ncbi.nlm.nih.gov/compound/54649963
323	BRD-K88662980-001-02-7					MLI, no correlation					85.63	ACCEPT		(4-methoxyphenyl) N-[[(8S,9S)-6-[(2R)-1-hydroxypropan-2-yl]-8-methyl-5-oxo-10-oxa-1,6,14,15-tetrazabicyclo[10.3.0]pentadeca-12,14-dien-9-yl]methyl]-N-methylcarbamate		C[C@H]1CN(C(=O)CCCN2C(=CN=N2)CO[C@@H]1CN(C)C(=O)OC3=CC=C(C=C3)OC)[C@H](C)CO	DYYSINDAYMXOAQ-NJNPRVFISA-N	https://www.ebi.ac.uk/unichem/rest/inchikey/DYYSINDAYMXOAQ-NJNPRVFISA-N	44498544	https://pubchem.ncbi.nlm.nih.gov/compound/44498544
324	BRD-K90259198-003-07-1					MLI, no correlation					98.44	ACCEPT		N-(6-aminohexyl)-5-chloronaphthalene-1-sulfonamide		C1=CC2=C(C=CC=C2Cl)C(=C1)S(=O)(=O)NCCCCCCN	IDEHCMNLNCJQST-UHFFFAOYSA-N	https://www.ebi.ac.uk/unichem/rest/inchikey/IDEHCMNLNCJQST-UHFFFAOYSA-N	5681	https://pubchem.ncbi.nlm.nih.gov/compound/5681
325	BRD-K90646778-001-01-4					MLI, no correlation					85.73	ACCEPT		N-[(3R,9S,10S)-9-[[benzoyl(methyl)amino]methyl]-12-[(2R)-1-hydroxypropan-2-yl]-3,10-dimethyl-13-oxo-2,8-dioxa-12-azabicyclo[12.4.0]octadeca-1(14),15,17-trien-16-yl]benzamide		C[C@@H]1CCCCO[C@@H]([C@H](CN(C(=O)C2=C(O1)C=CC(=C2)NC(=O)C3=CC=CC=C3)[C@H](C)CO)C)CN(C)C(=O)C4=CC=CC=C4	ZQNJSJYLLBSSCW-ZJXZHUIYSA-N	https://www.ebi.ac.uk/unichem/rest/inchikey/ZQNJSJYLLBSSCW-ZJXZHUIYSA-N	44502701	https://pubchem.ncbi.nlm.nih.gov/compound/44502701
326	BRD-K91924645-001-01-5					MLI, no correlation					89.27	ACCEPT		2-[(2S,3R,6S)-3-[(2-fluorophenyl)sulfonylamino]-2-(hydroxymethyl)-3,6-dihydro-2H-pyran-6-yl]-N-(3-morpholin-4-ylpropyl)acetamide		C1COCCN1CCCNC(=O)C[C@H]2C=C[C@H]([C@H](O2)CO)NS(=O)(=O)C3=CC=CC=C3F	XLDWFJCTUAPIOT-BHIYHBOVSA-N	https://www.ebi.ac.uk/unichem/rest/inchikey/XLDWFJCTUAPIOT-BHIYHBOVSA-N	54638456	https://pubchem.ncbi.nlm.nih.gov/compound/54638456
327	BRD-K92456318-001-01-3					MLI, no correlation					83.35	ACCEPT		4-chloro-N-[(3S,9S,10S)-9-[(dimethylamino)methyl]-12-[(2S)-1-hydroxypropan-2-yl]-3,10-dimethyl-13-oxo-2,8-dioxa-12-azabicyclo[12.4.0]octadeca-1(14),15,17-trien-16-yl]benzenesulfonamide		C[C@H]1CCCCO[C@@H]([C@H](CN(C(=O)C2=C(O1)C=CC(=C2)NS(=O)(=O)C3=CC=C(C=C3)Cl)[C@@H](C)CO)C)CN(C)C	GOBHPVUGCFRQAG-MIUQQGMZSA-N	https://www.ebi.ac.uk/unichem/rest/inchikey/GOBHPVUGCFRQAG-MIUQQGMZSA-N	44494962	https://pubchem.ncbi.nlm.nih.gov/compound/44494962
328	BRD-K93461745-001-01-5					MLI, no correlation					97.05	ACCEPT		8-[4-(4-pyrimidin-2-ylpiperazin-1-yl)butyl]-8-azaspiro[4.5]decane-7,9-dione		C1CCC2(C1)CC(=O)N(C(=O)C2)CCCCN3CCN(CC3)C4=NC=CC=N4	QWCRAEMEVRGPNT-UHFFFAOYSA-N	https://www.ebi.ac.uk/unichem/rest/inchikey/QWCRAEMEVRGPNT-UHFFFAOYSA-N	2477	https://pubchem.ncbi.nlm.nih.gov/compound/2477
329	BRD-K93615384-001-01-2					MLI, no correlation					81.99	ACCEPT		N-[(3S,9R,10S)-12-[(2S)-1-hydroxypropan-2-yl]-3,10-dimethyl-9-(methylaminomethyl)-13-oxo-2,8-dioxa-12-azabicyclo[12.4.0]octadeca-1(14),15,17-trien-16-yl]cyclohexanecarboxamide		C[C@H]1CCCCO[C@H]([C@H](CN(C(=O)C2=C(O1)C=CC(=C2)NC(=O)C3CCCCC3)[C@@H](C)CO)C)CNC	JMPHEZKYQLUQMM-LFYAFONDSA-N	https://www.ebi.ac.uk/unichem/rest/inchikey/JMPHEZKYQLUQMM-LFYAFONDSA-N	44493115	https://pubchem.ncbi.nlm.nih.gov/compound/44493115
330	BRD-K94411351-001-01-4					MLI, no correlation					84.53	ACCEPT		3-fluoro-N-[(2S,3R,6R)-2-(hydroxymethyl)-6-(2-morpholin-4-yl-2-oxoethyl)oxan-3-yl]benzamide		C1C[C@H]([C@H](O[C@H]1CC(=O)N2CCOCC2)CO)NC(=O)C3=CC(=CC=C3)F	BVKYPNZNGBYIEE-BRWVUGGUSA-N	https://www.ebi.ac.uk/unichem/rest/inchikey/BVKYPNZNGBYIEE-BRWVUGGUSA-N	54640536	https://pubchem.ncbi.nlm.nih.gov/compound/54640536
331	BRD-K94452277-001-01-9					MLI, no correlation					88.54	ACCEPT		2-fluoro-N-[(2S,3R,6R)-2-(hydroxymethyl)-6-[2-(4-pyridin-3-yltriazol-1-yl)ethyl]oxan-3-yl]benzamide		C1C[C@H]([C@H](O[C@H]1CCN2C=C(N=N2)C3=CN=CC=C3)CO)NC(=O)C4=CC=CC=C4F	USSZBVMKFITLQI-OZOXKJRCSA-N	https://www.ebi.ac.uk/unichem/rest/inchikey/USSZBVMKFITLQI-OZOXKJRCSA-N	54639668	https://pubchem.ncbi.nlm.nih.gov/compound/54639668
332	BRD-K94711641-001-01-7					MLI, no correlation					89.42	ACCEPT		N-[(2R,3R,6R)-6-[2-(cyclobutylamino)-2-oxoethyl]-2-(hydroxymethyl)-3,6-dihydro-2H-pyran-3-yl]cyclopropanecarboxamide		C1CC(C1)NC(=O)C[C@@H]2C=C[C@H]([C@@H](O2)CO)NC(=O)C3CC3	RGLUKSSVDYQFDC-MJBXVCDLSA-N	https://www.ebi.ac.uk/unichem/rest/inchikey/RGLUKSSVDYQFDC-MJBXVCDLSA-N	54638945	https://pubchem.ncbi.nlm.nih.gov/compound/54638945
333	BRD-K95449954-001-01-4					MLI, no correlation					92.65	ACCEPT		2-[(1R,3R,4aS,9aR)-1-(hydroxymethyl)-6-(methanesulfonamido)-3,4,4a,9a-tetrahydro-1H-pyrano[3,4-b][1]benzofuran-3-yl]-N-propylacetamide		CCCNC(=O)C[C@H]1C[C@@H]2[C@H]([C@H](O1)CO)OC3=C2C=C(C=C3)NS(=O)(=O)C	XIBRYEMUGCVBEH-DPHWQOANSA-N	https://www.ebi.ac.uk/unichem/rest/inchikey/XIBRYEMUGCVBEH-DPHWQOANSA-N	54647929	https://pubchem.ncbi.nlm.nih.gov/compound/54647929
334	BRD-K95927760-001-01-3					MLI, no correlation					86.91	ACCEPT		N-[(2S,3R,6R)-2-(hydroxymethyl)-6-[2-oxo-2-[[(1S)-1-phenylethyl]amino]ethyl]oxan-3-yl]cyclobutanecarboxamide		C[C@@H](C1=CC=CC=C1)NC(=O)C[C@H]2CC[C@H]([C@H](O2)CO)NC(=O)C3CCC3	PHXITHQOKRDDQC-JEDBISTDSA-N	https://www.ebi.ac.uk/unichem/rest/inchikey/PHXITHQOKRDDQC-JEDBISTDSA-N	54640546	https://pubchem.ncbi.nlm.nih.gov/compound/54640546
335	BRD-K96020117-001-01-6					MLI, no correlation					90.87	ACCEPT		N-[(2R,4aR,12aR)-5-methyl-6-oxo-2-[2-oxo-2-(2-pyridin-4-ylethylamino)ethyl]-2,3,4,4a,12,12a-hexahydropyrano[2,3-c][1,5]benzoxazocin-8-yl]-2-methoxybenzamide		CN1[C@@H]2CC[C@@H](O[C@H]2COC3=C(C1=O)C=C(C=C3)NC(=O)C4=CC=CC=C4OC)CC(=O)NCCC5=CC=NC=C5	PQVOHAVDCPBJEV-OKEQGEBHSA-N	https://www.ebi.ac.uk/unichem/rest/inchikey/PQVOHAVDCPBJEV-OKEQGEBHSA-N	54654582	https://pubchem.ncbi.nlm.nih.gov/compound/54654582
336	BRD-K96970199-001-01-3					MLI, no correlation					92.95	ACCEPT		N-[[(4S,5R)-2-[(2S)-1-hydroxypropan-2-yl]-4-methyl-1,1-dioxo-8-[(E)-prop-1-enyl]-4,5-dihydro-3H-6,1lambda6,2-benzoxathiazocin-5-yl]methyl]-N-methylbenzamide		C/C=C/C1=CC2=C(C=C1)S(=O)(=O)N(C[C@@H]([C@@H](O2)CN(C)C(=O)C3=CC=CC=C3)C)[C@@H](C)CO	BEUJQTDXAJTLJD-PKZJSCAISA-N	https://www.ebi.ac.uk/unichem/rest/inchikey/BEUJQTDXAJTLJD-PKZJSCAISA-N	54619238	https://pubchem.ncbi.nlm.nih.gov/compound/54619238
337	BRD-K97758158-001-01-0					MLI, no correlation					92.05	ACCEPT		N-[(1S,3R,4aR,9aS)-3-[2-(dimethylamino)-2-oxoethyl]-1-(hydroxymethyl)-3,4,4a,9a-tetrahydro-1H-pyrano[3,4-b][1]benzofuran-6-yl]-2-cyclopropylacetamide		CN(C)C(=O)C[C@H]1C[C@H]2[C@@H]([C@@H](O1)CO)OC3=C2C=C(C=C3)NC(=O)CC4CC4	PPHZKQYZEIZDOF-GXLIZGDTSA-N	https://www.ebi.ac.uk/unichem/rest/inchikey/PPHZKQYZEIZDOF-GXLIZGDTSA-N	54646557	https://pubchem.ncbi.nlm.nih.gov/compound/54646557
338	BRD-A34806832-001-10-0					MLI, correlation					100	ACCEPT		5-[(3S,10R,13R,14S,17R)-14-hydroxy-10,13-dimethyl-3-[(2R,3R,4R,5R,6S)-3,4,5-trihydroxy-6-methyloxan-2-yl]oxy-1,2,3,6,7,8,9,11,12,15,16,17-dodecahydrocyclopenta[a]phenanthren-17-yl]pyran-2-one		C[C@H]1[C@@H]([C@H]([C@H]([C@@H](O1)O[C@H]2CC[C@@]3(C4CC[C@@]5([C@H](CC[C@@]5(C4CCC3=C2)O)C6=COC(=O)C=C6)C)C)O)O)O	MYEJFUXQJGHEQK-BVLCKXLMSA-N	https://www.ebi.ac.uk/unichem/rest/inchikey/MYEJFUXQJGHEQK-BVLCKXLMSA-N	9828429	https://pubchem.ncbi.nlm.nih.gov/compound/9828429
339	BRD-A40022950-001-02-9					MLI, correlation					100	ACCEPT		[(10S,13R)-16-acetyloxy-14-hydroxy-10,13-dimethyl-17-(5-oxo-2H-furan-3-yl)-1,2,3,4,5,6,7,8,9,11,12,15,16,17-tetradecahydrocyclopenta[a]phenanthren-3-yl] acetate		CC(=O)OC1CC[C@]2(C(C1)CCC3C2CC[C@]4(C3(CC(C4C5=CC(=O)OC5)OC(=O)C)O)C)C	ANNNOIZFDGPVNC-HTXXBGPISA-N	https://www.ebi.ac.uk/unichem/rest/inchikey/ANNNOIZFDGPVNC-HTXXBGPISA-N	6708551	https://pubchem.ncbi.nlm.nih.gov/compound/6708551
340	BRD-A52660433-066-02-1					MLI, correlation					76.09	ACCEPT		12-cyclohexyl-1,4-diazatetracyclo[7.6.1.05,16.010,15]hexadeca-9(16),10(15),11,13-tetraene		C1CCC(CC1)C2=CC3=C(C=C2)N4CCNC5C4=C3CCC5	AUXCHYJDVJZEPG-UHFFFAOYSA-N	https://www.ebi.ac.uk/unichem/rest/inchikey/AUXCHYJDVJZEPG-UHFFFAOYSA-N	160020	https://pubchem.ncbi.nlm.nih.gov/compound/160020
341	BRD-A53134341-001-03-2					MLI, correlation					71.19	ACCEPT		6-(benzenesulfinyl)tetrazolo[1,5-b]pyridazine		C1=CC=C(C=C1)S(=O)C2=NN3C(=NN=N3)C=C2	JFSXSNSCPNFCDM-UHFFFAOYSA-N	https://www.ebi.ac.uk/unichem/rest/inchikey/JFSXSNSCPNFCDM-UHFFFAOYSA-N	3906779	https://pubchem.ncbi.nlm.nih.gov/compound/3906779
342	BRD-A69950438-001-11-0					MLI, correlation					81.71	ACCEPT		16,17-dimethoxy-5,7-dioxa-13-azapentacyclo[11.8.0.02,10.04,8.015,20]henicosa-2,4(8),9,15(20),16,18-hexaene		COC1=C(C2=C(CC3C4=CC5=C(C=C4CCN3C2)OCO5)C=C1)OC	VZTUIEROBZXUFA-UHFFFAOYSA-N	https://www.ebi.ac.uk/unichem/rest/inchikey/VZTUIEROBZXUFA-UHFFFAOYSA-N	34458	https://pubchem.ncbi.nlm.nih.gov/compound/34458
343	BRD-A71001587-001-03-4					MLI, correlation					100	ACCEPT		[(1S,2R,4S,7S,8S,12S,15S,19R)-19-acetyloxy-7-(furan-3-yl)-1,8,12,16,16-pentamethyl-5-oxo-3,6-dioxapentacyclo[9.8.0.02,4.02,8.012,17]nonadecan-15-yl] acetate		CC(=O)O[C@H]1CC[C@@]2(C3CC[C@]4([C@@H](OC(=O)[C@@H]5[C@@]4([C@@]3([C@@H](CC2C1(C)C)OC(=O)C)C)O5)C6=COC=C6)C)C	LCTHKUJMKQOYDY-ZYIGBFDLSA-N	https://www.ebi.ac.uk/unichem/rest/inchikey/LCTHKUJMKQOYDY-ZYIGBFDLSA-N	6708506	https://pubchem.ncbi.nlm.nih.gov/compound/6708506
344	BRD-A72703248-001-04-3					MLI, correlation					100	ACCEPT		1-[2-(4-methoxyphenyl)-2-[3-(4-methoxyphenyl)propoxy]ethyl]imidazole		COC1=CC=C(C=C1)CCCOC(CN2C=CN=C2)C3=CC=C(C=C3)OC	HLMBXBGDBBCYII-UHFFFAOYSA-N	https://www.ebi.ac.uk/unichem/rest/inchikey/HLMBXBGDBBCYII-UHFFFAOYSA-N	104956	https://pubchem.ncbi.nlm.nih.gov/compound/104956
345	BRD-A89434049-001-02-1					MLI, correlation					100	ACCEPT		3-[(11R)-3,11,14-trihydroxy-10,13-dimethyl-1,2,3,4,5,6,7,8,9,11,12,15,16,17-tetradecahydrocyclopenta[a]phenanthren-17-yl]-2H-furan-5-one		CC12CCC(CC1CCC3C2[C@@H](CC4(C3(CCC4C5=CC(=O)OC5)O)C)O)O	FLMSQRUGSHIKCT-CDDJPJPASA-N	https://www.ebi.ac.uk/unichem/rest/inchikey/FLMSQRUGSHIKCT-CDDJPJPASA-N	6708600	https://pubchem.ncbi.nlm.nih.gov/compound/6708600
346	BRD-K00882769-001-08-9					MLI, correlation					68.52	ACCEPT		(E)-3-(2,4-dichlorophenyl)-1-pyridin-3-ylprop-2-en-1-one		C1=CC(=CN=C1)C(=O)/C=C/C2=C(C=C(C=C2)Cl)Cl	GSUZIMIJGDPDAB-GQCTYLIASA-N	https://www.ebi.ac.uk/unichem/rest/inchikey/GSUZIMIJGDPDAB-GQCTYLIASA-N	7514876	https://pubchem.ncbi.nlm.nih.gov/compound/7514876
347	BRD-K01169312-001-15-8					MLI, correlation					88.57	ACCEPT		2-chloro-12-(4-methoxyphenyl)sulfonylquinoxalino[2,3-b][1,4]benzoxazine		COC1=CC=C(C=C1)S(=O)(=O)N2C3=C(C=CC(=C3)Cl)OC4=NC5=CC=CC=C5N=C42	NOINQIQOKCGVPO-UHFFFAOYSA-N	https://www.ebi.ac.uk/unichem/rest/inchikey/NOINQIQOKCGVPO-UHFFFAOYSA-N	1211576	https://pubchem.ncbi.nlm.nih.gov/compound/1211576
348	BRD-K01292756-001-06-0					MLI, correlation					84.96	ACCEPT		3-[1-[4,4-bis(4-fluorophenyl)butyl]piperidin-4-yl]-1H-benzimidazol-2-one		C1CN(CCC1N2C3=CC=CC=C3NC2=O)CCCC(C4=CC=C(C=C4)F)C5=CC=C(C=C5)F	YVUQSNJEYSNKRX-UHFFFAOYSA-N	https://www.ebi.ac.uk/unichem/rest/inchikey/YVUQSNJEYSNKRX-UHFFFAOYSA-N	16362	https://pubchem.ncbi.nlm.nih.gov/compound/16362
349	BRD-K01359264-001-01-3					MLI, correlation					100	ACCEPT		2-[(1S,3R,4aR,9aS)-6-[[2-(dimethylamino)acetyl]amino]-1-(hydroxymethyl)-3,4,4a,9a-tetrahydro-1H-pyrano[3,4-b][1]benzofuran-3-yl]-N-[(2-methoxyphenyl)methyl]acetamide		CN(C)CC(=O)NC1=CC2=C(C=C1)O[C@H]3[C@@H]2C[C@@H](O[C@H]3CO)CC(=O)NCC4=CC=CC=C4OC	YCZDHCVCWSKGTE-ZCXMQSQVSA-N	https://www.ebi.ac.uk/unichem/rest/inchikey/YCZDHCVCWSKGTE-ZCXMQSQVSA-N	54646679	https://pubchem.ncbi.nlm.nih.gov/compound/54646679
350	BRD-K02407574-001-04-8					MLI, correlation					81.39	ACCEPT		methyl N-(6-butyl-1H-benzimidazol-2-yl)carbamate		CCCCC1=CC2=C(C=C1)N=C(N2)NC(=O)OC	YRWLZFXJFBZBEY-UHFFFAOYSA-N	https://www.ebi.ac.uk/unichem/rest/inchikey/YRWLZFXJFBZBEY-UHFFFAOYSA-N	26596	https://pubchem.ncbi.nlm.nih.gov/compound/26596
351	BRD-K02516751-001-01-7					MLI, correlation					84.81	ACCEPT		N-[(1R,3S,4aS,9aR)-1-(hydroxymethyl)-3-[2-oxo-2-[[(1R)-1-phenylethyl]amino]ethyl]-3,4,4a,9a-tetrahydro-1H-pyrano[3,4-b][1]benzofuran-6-yl]pyridine-3-carboxamide		C[C@H](C1=CC=CC=C1)NC(=O)C[C@@H]2C[C@@H]3[C@H]([C@H](O2)CO)OC4=C3C=C(C=C4)NC(=O)C5=CN=CC=C5	SNGIXDWGPLKZOT-QEJRMIRFSA-N	https://www.ebi.ac.uk/unichem/rest/inchikey/SNGIXDWGPLKZOT-QEJRMIRFSA-N	54646644	https://pubchem.ncbi.nlm.nih.gov/compound/54646644
352	BRD-K02772399-001-09-9					MLI, correlation					100	ACCEPT				CC1=NN(C(=O)C\1=C\C=C\C1CCCCC1)C1CCCCC1	BKVFPELZVBMSDH-DWRJGLHPSA-N	https://www.ebi.ac.uk/unichem/rest/inchikey/BKVFPELZVBMSDH-DWRJGLHPSA-N		https://pubchem.ncbi.nlm.nih.gov/compound/
353	BRD-K02788568-001-01-5					MLI, correlation					80.5	ACCEPT		2-[(1S,3S,4aS,9aR)-1-(hydroxymethyl)-6-(methanesulfonamido)-3,4,4a,9a-tetrahydro-1H-pyrano[3,4-b][1]benzofuran-3-yl]-N-[(4-phenoxyphenyl)methyl]acetamide		CS(=O)(=O)NC1=CC2=C(C=C1)O[C@@H]3[C@H]2C[C@H](O[C@H]3CO)CC(=O)NCC4=CC=C(C=C4)OC5=CC=CC=C5	DXWDIHWCVARGHC-AJWNWGNMSA-N	https://www.ebi.ac.uk/unichem/rest/inchikey/DXWDIHWCVARGHC-AJWNWGNMSA-N	54647166	https://pubchem.ncbi.nlm.nih.gov/compound/54647166
354	BRD-K03842655-001-03-9					MLI, correlation					77.9	ACCEPT		(1S,2R,5S,6S,8R,9S,10R,12S,15R,16S,25R,27S,28R)-21-chloro-15,16,33,33-tetramethyl-24-methylidene-10-prop-1-en-2-yl-7,11,32-trioxa-18-azadecacyclo[25.4.2.02,16.05,15.06,8.06,12.017,31.019,30.022,29.025,28]tritriaconta-17(31),19,21,29-tetraene-5,9,28-triol		CC(=C)[C@@H]1[C@@H]([C@@H]2[C@@]3(O2)[C@@H](O1)CC[C@]4([C@]3(CC[C@@H]5[C@@]4(C6=C7[C@H]5OC([C@H]8C[C@H]9[C@@]8(C1=C7C(=CC(=C1CC9=C)Cl)N6)O)(C)C)C)O)C)O	JDUWHZOLEDOQSR-JKPSMKLGSA-N	https://www.ebi.ac.uk/unichem/rest/inchikey/JDUWHZOLEDOQSR-JKPSMKLGSA-N	6610243	https://pubchem.ncbi.nlm.nih.gov/compound/6610243
355	BRD-K04776289-001-01-6					MLI, correlation					83.58	ACCEPT		N-[(1S,3S,4aS,9aR)-3-[2-(cyclohexylamino)-2-oxoethyl]-1-(hydroxymethyl)-3,4,4a,9a-tetrahydro-1H-pyrano[3,4-b][1]benzofuran-6-yl]-1,3-benzodioxole-5-carboxamide		C1CCC(CC1)NC(=O)C[C@@H]2C[C@@H]3[C@H]([C@@H](O2)CO)OC4=C3C=C(C=C4)NC(=O)C5=CC6=C(C=C5)OCO6	VAJXXPPWCPTEHE-GCMLAXDWSA-N	https://www.ebi.ac.uk/unichem/rest/inchikey/VAJXXPPWCPTEHE-GCMLAXDWSA-N	54646447	https://pubchem.ncbi.nlm.nih.gov/compound/54646447
356	BRD-K06426971-001-02-7					MLI, correlation					60.29	ACCEPT		2-methyl-5-(4-methylanilino)-1,3-benzothiazole-4,7-dione		CC1=CC=C(C=C1)NC2=CC(=O)C3=C(C2=O)N=C(S3)C	HFPLHASLIOXVGS-UHFFFAOYSA-N	https://www.ebi.ac.uk/unichem/rest/inchikey/HFPLHASLIOXVGS-UHFFFAOYSA-N	481747	https://pubchem.ncbi.nlm.nih.gov/compound/481747
357	BRD-K06543683-001-03-6					MLI, correlation					85.44	ACCEPT		3-[3-[4-(1-methylindol-3-yl)-2,5-dioxopyrrol-3-yl]indol-1-yl]propyl carbamimidothioate		CN1C=C(C2=CC=CC=C21)C3=C(C(=O)NC3=O)C4=CN(C5=CC=CC=C54)CCCSC(=N)N	DSXXEELGXBCYNQ-UHFFFAOYSA-N	https://www.ebi.ac.uk/unichem/rest/inchikey/DSXXEELGXBCYNQ-UHFFFAOYSA-N	5083	https://pubchem.ncbi.nlm.nih.gov/compound/5083
358	BRD-K06624861-001-01-2					MLI, correlation					82.68	ACCEPT		N-[(1S,3R,4aR,9aS)-1-(hydroxymethyl)-3-(2-oxo-2-piperidin-1-ylethyl)-3,4,4a,9a-tetrahydro-1H-pyrano[3,4-b][1]benzofuran-6-yl]-3-methoxybenzenesulfonamide		COC1=CC(=CC=C1)S(=O)(=O)NC2=CC3=C(C=C2)O[C@H]4[C@@H]3C[C@@H](O[C@H]4CO)CC(=O)N5CCCCC5	RXCSFWYPJHKPEM-IXVWUCSXSA-N	https://www.ebi.ac.uk/unichem/rest/inchikey/RXCSFWYPJHKPEM-IXVWUCSXSA-N	54646565	https://pubchem.ncbi.nlm.nih.gov/compound/54646565
359	BRD-K08078237-001-06-5					MLI, correlation					81.95	ACCEPT		(1S,14S)-9,20,21,25-tetramethoxy-15,30-dimethyl-7,23-dioxa-15,30-diazaheptacyclo[22.6.2.23,6.18,12.114,18.027,31.022,33]hexatriaconta-3(36),4,6(35),8,10,12(34),18,20,22(33),24,26,31-dodecaene		CN1CCC2=CC(=C3C=C2[C@@H]1CC4=CC=C(C=C4)OC5=C(C=CC(=C5)C[C@H]6C7=C(O3)C(=C(C=C7CCN6C)OC)OC)OC)OC	WVTKBKWTSCPRNU-KYJUHHDHSA-N	https://www.ebi.ac.uk/unichem/rest/inchikey/WVTKBKWTSCPRNU-KYJUHHDHSA-N	73078	https://pubchem.ncbi.nlm.nih.gov/compound/73078
360	BRD-K11927976-050-04-5					MLI, correlation					100	ACCEPT		10-(3-aminopropyl)-3,4-dimethylacridin-9-one		CC1=C(C2=C(C=C1)C(=O)C3=CC=CC=C3N2CCCN)C	CFPDEQBPNROZDC-UHFFFAOYSA-N	https://www.ebi.ac.uk/unichem/rest/inchikey/CFPDEQBPNROZDC-UHFFFAOYSA-N	9799509	https://pubchem.ncbi.nlm.nih.gov/compound/9799509
361	BRD-K12309677-001-01-6					MLI, correlation					77.29	ACCEPT		2-[(1R,3R,4aS,9aR)-6-(cyclohexylcarbamoylamino)-1-(hydroxymethyl)-3,4,4a,9a-tetrahydro-1H-pyrano[3,4-b][1]benzofuran-3-yl]-N-[(1S)-1-phenylethyl]acetamide		C[C@@H](C1=CC=CC=C1)NC(=O)C[C@H]2C[C@@H]3[C@H]([C@H](O2)CO)OC4=C3C=C(C=C4)NC(=O)NC5CCCCC5	CGDALBMFLMENHX-BKVGYGFLSA-N	https://www.ebi.ac.uk/unichem/rest/inchikey/CGDALBMFLMENHX-BKVGYGFLSA-N	54646488	https://pubchem.ncbi.nlm.nih.gov/compound/54646488
362	BRD-K13265046-001-02-1					MLI, correlation					100	ACCEPT		(5aR,8aR,9R)-4-hydroxy-9-(3,4,5-trimethoxyphenyl)-5a,6,8a,9-tetrahydro-5H-[2]benzofuro[5,6-f][1,3]benzodioxol-8-one		COC1=CC(=CC(=C1OC)OC)[C@H]2[C@@H]3[C@@H](CC4=C(C5=C(C=C24)OCO5)O)COC3=O	HLBPOYVRLSXWJJ-PDSMFRHLSA-N	https://www.ebi.ac.uk/unichem/rest/inchikey/HLBPOYVRLSXWJJ-PDSMFRHLSA-N	92122	https://pubchem.ncbi.nlm.nih.gov/compound/92122
363	BRD-K14618467-001-05-3					MLI, correlation					91.29	ACCEPT		[4-[[4-(1-benzothiophen-2-yl)pyrimidin-2-yl]amino]phenyl]-(4-pyrrolidin-1-ylpiperidin-1-yl)methanone		C1CCN(C1)C2CCN(CC2)C(=O)C3=CC=C(C=C3)NC4=NC=CC(=N4)C5=CC6=CC=CC=C6S5	BWZJBXAPRCVCKQ-UHFFFAOYSA-N	https://www.ebi.ac.uk/unichem/rest/inchikey/BWZJBXAPRCVCKQ-UHFFFAOYSA-N	9549298	https://pubchem.ncbi.nlm.nih.gov/compound/9549298
364	BRD-K15236933-001-01-8					MLI, correlation					82.61	ACCEPT		2-[(1S,3R,4aS,9aR)-1-(hydroxymethyl)-6-(methanesulfonamido)-3,4,4a,9a-tetrahydro-1H-pyrano[3,4-b][1]benzofuran-3-yl]-N-[(4-phenoxyphenyl)methyl]acetamide		CS(=O)(=O)NC1=CC2=C(C=C1)O[C@@H]3[C@H]2C[C@@H](O[C@H]3CO)CC(=O)NCC4=CC=C(C=C4)OC5=CC=CC=C5	DXWDIHWCVARGHC-PWKYGKGFSA-N	https://www.ebi.ac.uk/unichem/rest/inchikey/DXWDIHWCVARGHC-PWKYGKGFSA-N	54647168	https://pubchem.ncbi.nlm.nih.gov/compound/54647168
365	BRD-K16410418-001-04-6					MLI, correlation					95.2	ACCEPT		2-[(1S,3S,4aS,9aR)-6-(dimethylamino)-1-(hydroxymethyl)-3,4,4a,9a-tetrahydro-1H-pyrano[3,4-b][1]benzofuran-3-yl]-N-[(4-phenoxyphenyl)methyl]acetamide		CN(C)C1=CC2=C(C=C1)O[C@@H]3[C@H]2C[C@H](O[C@H]3CO)CC(=O)NCC4=CC=C(C=C4)OC5=CC=CC=C5	MRJCPWMBHXTRFB-HGAMEBRSSA-N	https://www.ebi.ac.uk/unichem/rest/inchikey/MRJCPWMBHXTRFB-HGAMEBRSSA-N	54646219	https://pubchem.ncbi.nlm.nih.gov/compound/54646219
366	BRD-K16485616-001-01-4					MLI, correlation					80.42	ACCEPT		N-(2-aminophenyl)-4-[[(4-pyridin-3-ylpyrimidin-2-yl)amino]methyl]benzamide		C1=CC=C(C(=C1)N)NC(=O)C2=CC=C(C=C2)CNC3=NC=CC(=N3)C4=CN=CC=C4	HRNLUBSXIHFDHP-UHFFFAOYSA-N	https://www.ebi.ac.uk/unichem/rest/inchikey/HRNLUBSXIHFDHP-UHFFFAOYSA-N	9865515	https://pubchem.ncbi.nlm.nih.gov/compound/9865515
367	BRD-K16956545-001-01-0					MLI, correlation					78.91	ACCEPT		N-[(1R,3S,4aR,9aS)-1-(hydroxymethyl)-3-[2-oxo-2-[(4-phenoxyphenyl)methylamino]ethyl]-3,4,4a,9a-tetrahydro-1H-pyrano[3,4-b][1]benzofuran-6-yl]-1,3-benzodioxole-5-carboxamide		C1[C@H](O[C@@H]([C@@H]2[C@H]1C3=C(O2)C=CC(=C3)NC(=O)C4=CC5=C(C=C4)OCO5)CO)CC(=O)NCC6=CC=C(C=C6)OC7=CC=CC=C7	HZYAIKCNCGBDKG-WGJGVDRFSA-N	https://www.ebi.ac.uk/unichem/rest/inchikey/HZYAIKCNCGBDKG-WGJGVDRFSA-N	54645915	https://pubchem.ncbi.nlm.nih.gov/compound/54645915
368	BRD-K17299182-001-01-2					MLI, correlation					85.45	ACCEPT		N-[(1S,3S,4aR,9aS)-1-(hydroxymethyl)-3-[2-(4-methylpiperazin-1-yl)-2-oxoethyl]-3,4,4a,9a-tetrahydro-1H-pyrano[3,4-b][1]benzofuran-6-yl]-1,3-benzodioxole-5-carboxamide		CN1CCN(CC1)C(=O)C[C@@H]2C[C@H]3[C@@H]([C@@H](O2)CO)OC4=C3C=C(C=C4)NC(=O)C5=CC6=C(C=C5)OCO6	WXTNJIBEBHTDAA-DZVUWMEYSA-N	https://www.ebi.ac.uk/unichem/rest/inchikey/WXTNJIBEBHTDAA-DZVUWMEYSA-N	54646527	https://pubchem.ncbi.nlm.nih.gov/compound/54646527
369	BRD-K17743125-001-01-9					MLI, correlation					79.25	ACCEPT		(E)-N-hydroxy-3-[3-(phenylsulfamoyl)phenyl]prop-2-enamide		C1=CC=C(C=C1)NS(=O)(=O)C2=CC=CC(=C2)/C=C/C(=O)NO	NCNRHFGMJRPRSK-MDZDMXLPSA-N	https://www.ebi.ac.uk/unichem/rest/inchikey/NCNRHFGMJRPRSK-MDZDMXLPSA-N	6918638	https://pubchem.ncbi.nlm.nih.gov/compound/6918638
370	BRD-K18619710-001-15-9					MLI, correlation					92.05	ACCEPT		3-[(3S,5R,8R,9S,10S,12R,13S,14S,17R)-3,12,14-trihydroxy-10,13-dimethyl-1,2,3,4,5,6,7,8,9,11,12,15,16,17-tetradecahydrocyclopenta[a]phenanthren-17-yl]-2H-furan-5-one		C[C@]12CC[C@@H](C[C@H]1CC[C@@H]3[C@@H]2C[C@H]([C@]4([C@@]3(CC[C@@H]4C5=CC(=O)OC5)O)C)O)O	SHIBSTMRCDJXLN-KCZCNTNESA-N	https://www.ebi.ac.uk/unichem/rest/inchikey/SHIBSTMRCDJXLN-KCZCNTNESA-N	15478	https://pubchem.ncbi.nlm.nih.gov/compound/15478
371	BRD-K19808762-001-01-6					MLI, correlation					76.07	ACCEPT		N-[(1R,3R,4aR,9aS)-3-[2-(cyclohexylamino)-2-oxoethyl]-1-(hydroxymethyl)-3,4,4a,9a-tetrahydro-1H-pyrano[3,4-b][1]benzofuran-6-yl]-1,3-benzodioxole-5-carboxamide		C1CCC(CC1)NC(=O)C[C@H]2C[C@H]3[C@@H]([C@H](O2)CO)OC4=C3C=C(C=C4)NC(=O)C5=CC6=C(C=C5)OCO6	VAJXXPPWCPTEHE-HXMVMFLPSA-N	https://www.ebi.ac.uk/unichem/rest/inchikey/VAJXXPPWCPTEHE-HXMVMFLPSA-N	54646446	https://pubchem.ncbi.nlm.nih.gov/compound/54646446
372	BRD-K19876534-001-02-8					MLI, correlation					100	ACCEPT		2-[(1S,3S,4aS,9aR)-6-[(4-fluorophenyl)sulfonylamino]-1-(hydroxymethyl)-3,4,4a,9a-tetrahydro-1H-pyrano[3,4-b][1]benzofuran-3-yl]-N-[(4-phenoxyphenyl)methyl]acetamide		C1[C@H](O[C@H]([C@H]2[C@@H]1C3=C(O2)C=CC(=C3)NS(=O)(=O)C4=CC=C(C=C4)F)CO)CC(=O)NCC5=CC=C(C=C5)OC6=CC=CC=C6	BHEWHBNGLCOXBN-MDCLPFIVSA-N	https://www.ebi.ac.uk/unichem/rest/inchikey/BHEWHBNGLCOXBN-MDCLPFIVSA-N	54646516	https://pubchem.ncbi.nlm.nih.gov/compound/54646516
373	BRD-K21360345-001-08-9					MLI, correlation					84.14	ACCEPT		1-(2-chloro-4-nitrophenyl)-4-(2-methoxyphenyl)piperazine		COC1=CC=CC=C1N2CCN(CC2)C3=C(C=C(C=C3)[N+](=O)[O-])Cl	APGNCGQMAUPNGB-UHFFFAOYSA-N	https://www.ebi.ac.uk/unichem/rest/inchikey/APGNCGQMAUPNGB-UHFFFAOYSA-N	4780145	https://pubchem.ncbi.nlm.nih.gov/compound/4780145
374	BRD-K21680192-300-07-8					MLI, correlation					100	ACCEPT		1,4-dihydroxy-5,8-bis[2-(2-hydroxyethylamino)ethylamino]anthracene-9,10-dione		C1=CC(=C2C(=C1NCCNCCO)C(=O)C3=C(C=CC(=C3C2=O)O)O)NCCNCCO	KKZJGLLVHKMTCM-UHFFFAOYSA-N	https://www.ebi.ac.uk/unichem/rest/inchikey/KKZJGLLVHKMTCM-UHFFFAOYSA-N	4212	https://pubchem.ncbi.nlm.nih.gov/compound/4212
375	BRD-K22788622-001-01-5					MLI, correlation					100	ACCEPT		4-[(4R,5R)-2-[(2R)-1-hydroxypropan-2-yl]-4-methyl-5-[[methyl(pyridin-2-ylmethyl)amino]methyl]-1,1-dioxo-4,5-dihydro-3H-6,1lambda6,2-benzoxathiazocin-8-yl]benzonitrile		C[C@@H]1CN(S(=O)(=O)C2=C(C=C(C=C2)C3=CC=C(C=C3)C#N)O[C@H]1CN(C)CC4=CC=CC=N4)[C@H](C)CO	JOUFKROXUSGCKL-GNMOFYLKSA-N	https://www.ebi.ac.uk/unichem/rest/inchikey/JOUFKROXUSGCKL-GNMOFYLKSA-N	54620034	https://pubchem.ncbi.nlm.nih.gov/compound/54620034
376	BRD-K24132293-001-28-9					MLI, correlation					80.39	ACCEPT		1-[(E)-3-(3,4,5-trimethoxyphenyl)prop-2-enoyl]-2,3-dihydropyridin-6-one		COC1=CC(=CC(=C1OC)OC)/C=C/C(=O)N2CCC=CC2=O	VABYUUZNAVQNPG-BQYQJAHWSA-N	https://www.ebi.ac.uk/unichem/rest/inchikey/VABYUUZNAVQNPG-BQYQJAHWSA-N	637858	https://pubchem.ncbi.nlm.nih.gov/compound/637858
377	BRD-K26997899-001-03-9					MLI, correlation					81.53	ACCEPT		(5-methoxy-1H-indol-2-yl)-phenylmethanone		COC1=CC2=C(C=C1)NC(=C2)C(=O)C3=CC=CC=C3	ICMIJSRDISNKOC-UHFFFAOYSA-N	https://www.ebi.ac.uk/unichem/rest/inchikey/ICMIJSRDISNKOC-UHFFFAOYSA-N	3921152	https://pubchem.ncbi.nlm.nih.gov/compound/3921152
378	BRD-K27627436-001-08-9					MLI, correlation					89.5	ACCEPT		3-(4-chlorophenyl)-1-pyridin-3-ylprop-2-en-1-one		C1=CC(=CN=C1)C(=O)C=CC2=CC=C(C=C2)Cl	FSCXVFQUEGRJLW-UHFFFAOYSA-N	https://www.ebi.ac.uk/unichem/rest/inchikey/FSCXVFQUEGRJLW-UHFFFAOYSA-N	4050154	https://pubchem.ncbi.nlm.nih.gov/compound/4050154
379	BRD-K27839561-001-01-4					MLI, correlation					75.09	ACCEPT		N-[(1S,3S,4aS,9aR)-3-[2-(3,4-dihydro-1H-isoquinolin-2-yl)-2-oxoethyl]-1-(hydroxymethyl)-3,4,4a,9a-tetrahydro-1H-pyrano[3,4-b][1]benzofuran-6-yl]-2-(dimethylamino)acetamide		CN(C)CC(=O)NC1=CC2=C(C=C1)O[C@@H]3[C@H]2C[C@H](O[C@H]3CO)CC(=O)N4CCC5=CC=CC=C5C4	AJOHYGOUUFRWKL-MWLAQPAQSA-N	https://www.ebi.ac.uk/unichem/rest/inchikey/AJOHYGOUUFRWKL-MWLAQPAQSA-N	54646681	https://pubchem.ncbi.nlm.nih.gov/compound/54646681
380	BRD-K27993001-001-01-7					MLI, correlation					82.52	ACCEPT		N-[(1R,3S,4aS,9aR)-1-(hydroxymethyl)-3-[2-(4-methylpiperazin-1-yl)-2-oxoethyl]-3,4,4a,9a-tetrahydro-1H-pyrano[3,4-b][1]benzofuran-6-yl]-1,3-benzodioxole-5-carboxamide		CN1CCN(CC1)C(=O)C[C@@H]2C[C@@H]3[C@H]([C@H](O2)CO)OC4=C3C=C(C=C4)NC(=O)C5=CC6=C(C=C5)OCO6	WXTNJIBEBHTDAA-DCCOOJGFSA-N	https://www.ebi.ac.uk/unichem/rest/inchikey/WXTNJIBEBHTDAA-DCCOOJGFSA-N	54646528	https://pubchem.ncbi.nlm.nih.gov/compound/54646528
381	BRD-K28738219-001-11-2					MLI, correlation					87.75	ACCEPT		methyl 6-[2-(5-chloro-2-methoxyanilino)-2-oxoethyl]thieno[2,3-b]pyrrole-5-carboxylate		COC1=C(C=C(C=C1)Cl)NC(=O)CN2C(=CC3=C2SC=C3)C(=O)OC	CKWUGNRHDNXSCY-UHFFFAOYSA-N	https://www.ebi.ac.uk/unichem/rest/inchikey/CKWUGNRHDNXSCY-UHFFFAOYSA-N	3243554	https://pubchem.ncbi.nlm.nih.gov/compound/3243554
382	BRD-K28907958-001-04-3					MLI, correlation					81.27	ACCEPT		6-[3-(1-adamantyl)-4-hydroxyphenyl]naphthalene-2-carboxylic acid		C1C2CC3CC1CC(C2)(C3)C4=C(C=CC(=C4)C5=CC6=C(C=C5)C=C(C=C6)C(=O)O)O	LDGIHZJOIQSHPB-UHFFFAOYSA-N	https://www.ebi.ac.uk/unichem/rest/inchikey/LDGIHZJOIQSHPB-UHFFFAOYSA-N	135411	https://pubchem.ncbi.nlm.nih.gov/compound/135411
383	BRD-K30867024-001-01-1					MLI, correlation					87.09	ACCEPT		N-[3-[2-(dimethylamino)ethoxy]-4-methoxyphenyl]-4-[2-methyl-4-(5-methyl-1,2,4-oxadiazol-3-yl)phenyl]benzamide		CC1=C(C=CC(=C1)C2=NOC(=N2)C)C3=CC=C(C=C3)C(=O)NC4=CC(=C(C=C4)OC)OCCN(C)C	JRNUKVFYILMMLX-UHFFFAOYSA-N	https://www.ebi.ac.uk/unichem/rest/inchikey/JRNUKVFYILMMLX-UHFFFAOYSA-N	3292447	https://pubchem.ncbi.nlm.nih.gov/compound/3292447
384	BRD-K31342827-001-06-2					MLI, correlation					90.36	ACCEPT		3-[1-[3-(dimethylamino)propyl]indol-3-yl]-4-(1H-indol-3-yl)pyrrole-2,5-dione		CN(C)CCCN1C=C(C2=CC=CC=C21)C3=C(C(=O)NC3=O)C4=CNC5=CC=CC=C54	QMGUOJYZJKLOLH-UHFFFAOYSA-N	https://www.ebi.ac.uk/unichem/rest/inchikey/QMGUOJYZJKLOLH-UHFFFAOYSA-N	2396	https://pubchem.ncbi.nlm.nih.gov/compound/2396
385	BRD-K34898609-001-01-5					MLI, correlation					89.35	ACCEPT		N-[(1S,3R,4aR,9aS)-1-(hydroxymethyl)-3-[2-oxo-2-[(4-phenoxyphenyl)methylamino]ethyl]-3,4,4a,9a-tetrahydro-1H-pyrano[3,4-b][1]benzofuran-6-yl]oxane-4-carboxamide		C1COCCC1C(=O)NC2=CC3=C(C=C2)O[C@H]4[C@@H]3C[C@@H](O[C@H]4CO)CC(=O)NCC5=CC=C(C=C5)OC6=CC=CC=C6	MARYDHBQWVLAFX-LCZYSZMCSA-N	https://www.ebi.ac.uk/unichem/rest/inchikey/MARYDHBQWVLAFX-LCZYSZMCSA-N	54646445	https://pubchem.ncbi.nlm.nih.gov/compound/54646445
386	BRD-K35708212-331-05-6					MLI, correlation					100	ACCEPT		3-[(1R,3S,5S,8R,9S,10R,11R,13R,14S,17R)-1,5,11,14-tetrahydroxy-10-(hydroxymethyl)-13-methyl-3-[(2R,3R,4R,5R,6S)-3,4,5-trihydroxy-6-methyloxan-2-yl]oxy-2,3,4,6,7,8,9,11,12,15,16,17-dodecahydro-1H-cyclopenta[a]phenanthren-17-yl]-2H-furan-5-one		C[C@H]1[C@@H]([C@H]([C@H]([C@@H](O1)O[C@H]2C[C@H]([C@@]3([C@@H]4[C@@H](CC[C@@]3(C2)O)[C@]5(CC[C@@H]([C@]5(C[C@H]4O)C)C6=CC(=O)OC6)O)CO)O)O)O)O	LPMXVESGRSUGHW-HBYQJFLCSA-N	https://www.ebi.ac.uk/unichem/rest/inchikey/LPMXVESGRSUGHW-HBYQJFLCSA-N	439501	https://pubchem.ncbi.nlm.nih.gov/compound/439501
387	BRD-K36007650-001-07-9					MLI, correlation					76.25	ACCEPT		(2S)-2-amino-N-[(2S,3S,4R,5R)-5-[6-(dimethylamino)purin-9-yl]-4-hydroxy-2-(hydroxymethyl)oxolan-3-yl]-3-(4-methoxyphenyl)propanamide		CN(C)C1=NC=NC2=C1N=CN2[C@H]3[C@@H]([C@@H]([C@H](O3)CO)NC(=O)[C@H](CC4=CC=C(C=C4)OC)N)O	RXWNCPJZOCPEPQ-NVWDDTSBSA-N	https://www.ebi.ac.uk/unichem/rest/inchikey/RXWNCPJZOCPEPQ-NVWDDTSBSA-N	439530	https://pubchem.ncbi.nlm.nih.gov/compound/439530
388	BRD-K37865504-001-01-7					MLI, correlation					80.81	ACCEPT		N,N-dimethyl-5-[(4-phenylphenyl)methyl]tetrazole-1-carboxamide		CN(C)C(=O)N1C(=NN=N1)CC2=CC=C(C=C2)C3=CC=CC=C3	GZNIYOXWFCDBBJ-UHFFFAOYSA-N	https://www.ebi.ac.uk/unichem/rest/inchikey/GZNIYOXWFCDBBJ-UHFFFAOYSA-N	11507802	https://pubchem.ncbi.nlm.nih.gov/compound/11507802
389	BRD-K39484304-001-17-9					MLI, correlation					100	ACCEPT		(1S,2S,4S,5S,7R,8R,9S,11S,13S)-8-hydroxy-1-methyl-7-propan-2-yl-3,6,10,16-tetraoxaheptacyclo[11.7.0.02,4.02,9.05,7.09,11.014,18]icos-14(18)-en-17-one		CC(C)[C@@]12[C@@H](O1)[C@H]3[C@@]4(O3)[C@]5(CCC6=C([C@@H]5C[C@H]7[C@]4([C@@H]2O)O7)COC6=O)C	DFBIRQPKNDILPW-CIVMWXNOSA-N	https://www.ebi.ac.uk/unichem/rest/inchikey/DFBIRQPKNDILPW-CIVMWXNOSA-N	107985	https://pubchem.ncbi.nlm.nih.gov/compound/107985
390	BRD-K42074118-001-01-7					MLI, correlation					80.03	ACCEPT		N-[(1S,3S,4aR,9aS)-1-(hydroxymethyl)-3-(2-oxo-2-piperidin-1-ylethyl)-3,4,4a,9a-tetrahydro-1H-pyrano[3,4-b][1]benzofuran-6-yl]-3-methoxybenzenesulfonamide		COC1=CC(=CC=C1)S(=O)(=O)NC2=CC3=C(C=C2)O[C@H]4[C@@H]3C[C@H](O[C@H]4CO)CC(=O)N5CCCCC5	RXCSFWYPJHKPEM-SFUHPXFESA-N	https://www.ebi.ac.uk/unichem/rest/inchikey/RXCSFWYPJHKPEM-SFUHPXFESA-N	54646563	https://pubchem.ncbi.nlm.nih.gov/compound/54646563
391	BRD-K43280198-001-09-9					MLI, correlation					100	ACCEPT		(E)-1-(4-nitrophenyl)-3-pyridin-3-ylprop-2-en-1-one		C1=CC(=CN=C1)/C=C/C(=O)C2=CC=C(C=C2)[N+](=O)[O-]	WLZFHTNWGNZEBU-FPYGCLRLSA-N	https://www.ebi.ac.uk/unichem/rest/inchikey/WLZFHTNWGNZEBU-FPYGCLRLSA-N	6005618	https://pubchem.ncbi.nlm.nih.gov/compound/6005618
392	BRD-K43389675-003-23-9					MLI, correlation					83.63	ACCEPT		(7S,9S)-9-acetyl-7-[(2R,4S,5S,6S)-4-amino-5-hydroxy-6-methyloxan-2-yl]oxy-6,9,11-trihydroxy-4-methoxy-8,10-dihydro-7H-tetracene-5,12-dione		C[C@H]1[C@H]([C@H](C[C@@H](O1)O[C@H]2C[C@@](CC3=C2C(=C4C(=C3O)C(=O)C5=C(C4=O)C(=CC=C5)OC)O)(C(=O)C)O)N)O	STQGQHZAVUOBTE-VGBVRHCVSA-N	https://www.ebi.ac.uk/unichem/rest/inchikey/STQGQHZAVUOBTE-VGBVRHCVSA-N	30323	https://pubchem.ncbi.nlm.nih.gov/compound/30323
393	BRD-K44309363-003-02-1					MLI, correlation					77.42	ACCEPT		5-O-[3-(4,4-diphenylpiperidin-1-yl)propyl] 3-O-methyl (4R)-2,6-dimethyl-4-(3-nitrophenyl)-1,4-dihydropyridine-3,5-dicarboxylate		CC1=C([C@H](C(=C(N1)C)C(=O)OCCCN2CCC(CC2)(C3=CC=CC=C3)C4=CC=CC=C4)C5=CC(=CC=C5)[N+](=O)[O-])C(=O)OC	SVJMLYUFVDMUHP-MGBGTMOVSA-N	https://www.ebi.ac.uk/unichem/rest/inchikey/SVJMLYUFVDMUHP-MGBGTMOVSA-N	6918097	https://pubchem.ncbi.nlm.nih.gov/compound/6918097
394	BRD-K44657322-001-01-9					MLI, correlation					85.43	ACCEPT		2-[(1S,3S,4aR,9aS)-6-(cyclohexylcarbamoylamino)-1-(hydroxymethyl)-3,4,4a,9a-tetrahydro-1H-pyrano[3,4-b][1]benzofuran-3-yl]-N-[(1S)-1-phenylethyl]acetamide		C[C@@H](C1=CC=CC=C1)NC(=O)C[C@@H]2C[C@H]3[C@@H]([C@@H](O2)CO)OC4=C3C=C(C=C4)NC(=O)NC5CCCCC5	CGDALBMFLMENHX-KANRPKHKSA-N	https://www.ebi.ac.uk/unichem/rest/inchikey/CGDALBMFLMENHX-KANRPKHKSA-N	54646489	https://pubchem.ncbi.nlm.nih.gov/compound/54646489
395	BRD-K44781836-001-01-6					MLI, correlation					88.02	ACCEPT		N-[(1R,3S,4aS,9aR)-1-(hydroxymethyl)-3-[2-oxo-2-[(4-phenoxyphenyl)methylamino]ethyl]-3,4,4a,9a-tetrahydro-1H-pyrano[3,4-b][1]benzofuran-6-yl]oxane-4-carboxamide		C1COCCC1C(=O)NC2=CC3=C(C=C2)O[C@@H]4[C@H]3C[C@H](O[C@@H]4CO)CC(=O)NCC5=CC=C(C=C5)OC6=CC=CC=C6	MARYDHBQWVLAFX-WLMIUQNOSA-N	https://www.ebi.ac.uk/unichem/rest/inchikey/MARYDHBQWVLAFX-WLMIUQNOSA-N	54646444	https://pubchem.ncbi.nlm.nih.gov/compound/54646444
396	BRD-K45662124-001-01-8					MLI, correlation					100	ACCEPT		3-[(3-fluorophenyl)methyl]-8-[4-(4-fluorophenyl)-4-oxobutyl]-1-phenyl-1,3,8-triazaspiro[4.5]decan-4-one		C1CN(CCC12C(=O)N(CN2C3=CC=CC=C3)CC4=CC(=CC=C4)F)CCCC(=O)C5=CC=C(C=C5)F	DXZKTRNEOISOCA-UHFFFAOYSA-N	https://www.ebi.ac.uk/unichem/rest/inchikey/DXZKTRNEOISOCA-UHFFFAOYSA-N	3248000	https://pubchem.ncbi.nlm.nih.gov/compound/3248000
397	BRD-K46184370-001-01-3					MLI, correlation					84.18	ACCEPT		N-[(1R,3S,4aS,9aR)-1-(hydroxymethyl)-3-[2-oxo-2-[[(1S)-1-phenylethyl]amino]ethyl]-3,4,4a,9a-tetrahydro-1H-pyrano[3,4-b][1]benzofuran-6-yl]pyridine-3-carboxamide		C[C@@H](C1=CC=CC=C1)NC(=O)C[C@@H]2C[C@@H]3[C@H]([C@H](O2)CO)OC4=C3C=C(C=C4)NC(=O)C5=CN=CC=C5	SNGIXDWGPLKZOT-VRTJCWFZSA-N	https://www.ebi.ac.uk/unichem/rest/inchikey/SNGIXDWGPLKZOT-VRTJCWFZSA-N	54646645	https://pubchem.ncbi.nlm.nih.gov/compound/54646645
398	BRD-K47869605-001-32-0					MLI, correlation					84.35	ACCEPT		5-hydroxy-9-(3,4,5-trimethoxyphenyl)-5a,6,8a,9-tetrahydro-5H-[2]benzofuro[5,6-f][1,3]benzodioxol-8-one		COC1=CC(=CC(=C1OC)OC)C2C3C(COC3=O)C(C4=CC5=C(C=C24)OCO5)O	YJGVMLPVUAXIQN-UHFFFAOYSA-N	https://www.ebi.ac.uk/unichem/rest/inchikey/YJGVMLPVUAXIQN-UHFFFAOYSA-N	4865	https://pubchem.ncbi.nlm.nih.gov/compound/4865
399	BRD-K48714854-001-01-0					MLI, correlation					100	ACCEPT		2-[(1R,3S,4aR,9aS)-1-(hydroxymethyl)-6-[(2-pyridin-4-ylacetyl)amino]-3,4,4a,9a-tetrahydro-1H-pyrano[3,4-b][1]benzofuran-3-yl]-N-(pyridin-2-ylmethyl)acetamide		C1[C@H](O[C@@H]([C@@H]2[C@H]1C3=C(O2)C=CC(=C3)NC(=O)CC4=CC=NC=C4)CO)CC(=O)NCC5=CC=CC=N5	NURZYHIHZDJTSB-YRGRZTQCSA-N	https://www.ebi.ac.uk/unichem/rest/inchikey/NURZYHIHZDJTSB-YRGRZTQCSA-N	54646567	https://pubchem.ncbi.nlm.nih.gov/compound/54646567
400	BRD-K48905682-001-11-1					MLI, correlation					61.83	ACCEPT		2-[(7-methoxy-4-methylquinazolin-2-yl)amino]-4,5-dimethyl-1H-pyrimidin-6-one		CC1=C(N=C(NC1=O)NC2=NC(=C3C=CC(=CC3=N2)OC)C)C	QQJIYKXTEMDJFM-UHFFFAOYSA-N	https://www.ebi.ac.uk/unichem/rest/inchikey/QQJIYKXTEMDJFM-UHFFFAOYSA-N	135444382	https://pubchem.ncbi.nlm.nih.gov/compound/135444382
401	BRD-K50721666-001-10-9					MLI, correlation					100	ACCEPT		4,6-dimethyl-3-[(E)-3-naphthalen-1-ylprop-2-enoyl]-1H-pyridin-2-one		CC1=CC(=C(C(=O)N1)C(=O)/C=C/C2=CC=CC3=CC=CC=C32)C	LTUAOGFECIPAMP-ZHACJKMWSA-N	https://www.ebi.ac.uk/unichem/rest/inchikey/LTUAOGFECIPAMP-ZHACJKMWSA-N	5719932	https://pubchem.ncbi.nlm.nih.gov/compound/5719932
402	BRD-K51034923-001-01-4					MLI, correlation					86.65	ACCEPT		N-[(1S,3R,4aS,9aR)-1-(hydroxymethyl)-3-(2-oxo-2-piperidin-1-ylethyl)-3,4,4a,9a-tetrahydro-1H-pyrano[3,4-b][1]benzofuran-6-yl]-3-methoxybenzenesulfonamide		COC1=CC(=CC=C1)S(=O)(=O)NC2=CC3=C(C=C2)O[C@@H]4[C@H]3C[C@@H](O[C@H]4CO)CC(=O)N5CCCCC5	RXCSFWYPJHKPEM-WUHHYYHUSA-N	https://www.ebi.ac.uk/unichem/rest/inchikey/RXCSFWYPJHKPEM-WUHHYYHUSA-N	54646561	https://pubchem.ncbi.nlm.nih.gov/compound/54646561
403	BRD-K51318897-001-17-9					MLI, correlation					89.1	ACCEPT		methyl N-(6-phenylsulfanyl-1H-benzimidazol-2-yl)carbamate		COC(=O)NC1=NC2=C(N1)C=C(C=C2)SC3=CC=CC=C3	HDDSHPAODJUKPD-UHFFFAOYSA-N	https://www.ebi.ac.uk/unichem/rest/inchikey/HDDSHPAODJUKPD-UHFFFAOYSA-N	3334	https://pubchem.ncbi.nlm.nih.gov/compound/3334
404	BRD-K52313696-001-01-6					MLI, correlation					80.37	ACCEPT		4-acetamido-N-(2-aminophenyl)benzamide		CC(=O)NC1=CC=C(C=C1)C(=O)NC2=CC=CC=C2N	VAZAPHZUAVEOMC-UHFFFAOYSA-N	https://www.ebi.ac.uk/unichem/rest/inchikey/VAZAPHZUAVEOMC-UHFFFAOYSA-N	2746	https://pubchem.ncbi.nlm.nih.gov/compound/2746
405	BRD-K52656828-001-01-9					MLI, correlation					100	ACCEPT		2-[(1R,3R,4aR,9aS)-6-[[2-(dimethylamino)acetyl]amino]-1-(hydroxymethyl)-3,4,4a,9a-tetrahydro-1H-pyrano[3,4-b][1]benzofuran-3-yl]-N-cyclohexylacetamide		CN(C)CC(=O)NC1=CC2=C(C=C1)O[C@H]3[C@@H]2C[C@@H](O[C@@H]3CO)CC(=O)NC4CCCCC4	KRQAAGOFZVBHDO-ISYUWZRGSA-N	https://www.ebi.ac.uk/unichem/rest/inchikey/KRQAAGOFZVBHDO-ISYUWZRGSA-N	54646492	https://pubchem.ncbi.nlm.nih.gov/compound/54646492
406	BRD-K53046450-001-01-7					MLI, correlation					84.75	ACCEPT		N-[(1S,3R,4aR,9aS)-3-[2-[(4-chlorophenyl)methylamino]-2-oxoethyl]-1-(hydroxymethyl)-3,4,4a,9a-tetrahydro-1H-pyrano[3,4-b][1]benzofuran-6-yl]-2-cyclopropylacetamide		C1CC1CC(=O)NC2=CC3=C(C=C2)O[C@H]4[C@@H]3C[C@@H](O[C@H]4CO)CC(=O)NCC5=CC=C(C=C5)Cl	LDGCPXKMKGRZSF-BCHMZHATSA-N	https://www.ebi.ac.uk/unichem/rest/inchikey/LDGCPXKMKGRZSF-BCHMZHATSA-N	54646719	https://pubchem.ncbi.nlm.nih.gov/compound/54646719
407	BRD-K53842605-001-08-9					MLI, correlation					87.04	ACCEPT		3-chloro-N-[3-[(3-chloro-4-nitrobenzoyl)amino]-2,2-dimethylpropyl]-4-nitrobenzamide		CC(C)(CNC(=O)C1=CC(=C(C=C1)[N+](=O)[O-])Cl)CNC(=O)C2=CC(=C(C=C2)[N+](=O)[O-])Cl	QMUXASORLUENRK-UHFFFAOYSA-N	https://www.ebi.ac.uk/unichem/rest/inchikey/QMUXASORLUENRK-UHFFFAOYSA-N	1746062	https://pubchem.ncbi.nlm.nih.gov/compound/1746062
408	BRD-K54324353-001-06-9					MLI, correlation					78.61	ACCEPT		2-chloro-1-[2,5-dimethyl-1-(3-morpholin-4-ylsulfonylphenyl)pyrrol-3-yl]ethanone		CC1=CC(=C(N1C2=CC(=CC=C2)S(=O)(=O)N3CCOCC3)C)C(=O)CCl	AQGQGXJINFPOMP-UHFFFAOYSA-N	https://www.ebi.ac.uk/unichem/rest/inchikey/AQGQGXJINFPOMP-UHFFFAOYSA-N	2366620	https://pubchem.ncbi.nlm.nih.gov/compound/2366620
409	BRD-K54595917-001-01-9					MLI, correlation					90.07	ACCEPT		2-[(1S,3R,4aS,9aR)-1-(hydroxymethyl)-6-[(3-methoxyphenyl)sulfonylamino]-3,4,4a,9a-tetrahydro-1H-pyrano[3,4-b][1]benzofuran-3-yl]-N-[(4-chlorophenyl)methyl]acetamide		COC1=CC(=CC=C1)S(=O)(=O)NC2=CC3=C(C=C2)O[C@@H]4[C@H]3C[C@@H](O[C@H]4CO)CC(=O)NCC5=CC=C(C=C5)Cl	XHFXJTPXFPIUNX-HWMSKCLUSA-N	https://www.ebi.ac.uk/unichem/rest/inchikey/XHFXJTPXFPIUNX-HWMSKCLUSA-N	54646722	https://pubchem.ncbi.nlm.nih.gov/compound/54646722
410	BRD-K57022684-001-01-2					MLI, correlation					83.36	ACCEPT		N-[(1R,3S,4aR,9aS)-1-(hydroxymethyl)-3-[2-oxo-2-[(4-phenoxyphenyl)methylamino]ethyl]-3,4,4a,9a-tetrahydro-1H-pyrano[3,4-b][1]benzofuran-6-yl]oxane-4-carboxamide		C1COCCC1C(=O)NC2=CC3=C(C=C2)O[C@H]4[C@@H]3C[C@H](O[C@@H]4CO)CC(=O)NCC5=CC=C(C=C5)OC6=CC=CC=C6	MARYDHBQWVLAFX-OVIZOQQBSA-N	https://www.ebi.ac.uk/unichem/rest/inchikey/MARYDHBQWVLAFX-OVIZOQQBSA-N	54646440	https://pubchem.ncbi.nlm.nih.gov/compound/54646440
411	BRD-K59333713-003-02-0					MLI, correlation					80.72	ACCEPT		5-O-[3-(4,4-diphenylpiperidin-1-yl)propyl] 3-O-methyl (4S)-2,6-dimethyl-4-(3-nitrophenyl)-1,4-dihydropyridine-3,5-dicarboxylate		CC1=C([C@@H](C(=C(N1)C)C(=O)OCCCN2CCC(CC2)(C3=CC=CC=C3)C4=CC=CC=C4)C5=CC(=CC=C5)[N+](=O)[O-])C(=O)OC	SVJMLYUFVDMUHP-XIFFEERXSA-N	https://www.ebi.ac.uk/unichem/rest/inchikey/SVJMLYUFVDMUHP-XIFFEERXSA-N	60602	https://pubchem.ncbi.nlm.nih.gov/compound/60602
412	BRD-K59534645-001-01-2					MLI, correlation					82.3	ACCEPT		2-[(1R,3R,4aS,9aR)-1-(hydroxymethyl)-6-[(3-methoxyphenyl)sulfonylamino]-3,4,4a,9a-tetrahydro-1H-pyrano[3,4-b][1]benzofuran-3-yl]-N-[(4-chlorophenyl)methyl]acetamide		COC1=CC(=CC=C1)S(=O)(=O)NC2=CC3=C(C=C2)O[C@@H]4[C@H]3C[C@@H](O[C@@H]4CO)CC(=O)NCC5=CC=C(C=C5)Cl	XHFXJTPXFPIUNX-BTBRWJRTSA-N	https://www.ebi.ac.uk/unichem/rest/inchikey/XHFXJTPXFPIUNX-BTBRWJRTSA-N	54646723	https://pubchem.ncbi.nlm.nih.gov/compound/54646723
413	BRD-K61415887-001-09-9					MLI, correlation					83.07	ACCEPT		4,6-dichloro-2-phenylpyridazin-3-one		C1=CC=C(C=C1)N2C(=O)C(=CC(=N2)Cl)Cl	SPBXHODOBMVHQL-UHFFFAOYSA-N	https://www.ebi.ac.uk/unichem/rest/inchikey/SPBXHODOBMVHQL-UHFFFAOYSA-N	561606	https://pubchem.ncbi.nlm.nih.gov/compound/561606
414	BRD-K61734568-003-02-1					MLI, correlation					100	ACCEPT		2-[3-(2,3-dichlorophenoxy)propylamino]ethanol		C1=CC(=C(C(=C1)Cl)Cl)OCCCNCCO	QVEIRCZEBQRCTR-UHFFFAOYSA-N	https://www.ebi.ac.uk/unichem/rest/inchikey/QVEIRCZEBQRCTR-UHFFFAOYSA-N	2250975	https://pubchem.ncbi.nlm.nih.gov/compound/2250975
415	BRD-K62221994-001-01-8					MLI, correlation					82.31	ACCEPT		propan-2-yl 3-[[benzyl(methyl)amino]methyl]-7-[(2,6-difluorophenyl)methyl]-2-[4-(2-methylpropanoylamino)phenyl]-4-oxothieno[2,3-b]pyridine-5-carboxylate		CC(C)C(=O)NC1=CC=C(C=C1)C2=C(C3=C(S2)N(C=C(C3=O)C(=O)OC(C)C)CC4=C(C=CC=C4F)F)CN(C)CC5=CC=CC=C5	RANJJVIMTOIWIN-UHFFFAOYSA-N	https://www.ebi.ac.uk/unichem/rest/inchikey/RANJJVIMTOIWIN-UHFFFAOYSA-N	9874838	https://pubchem.ncbi.nlm.nih.gov/compound/9874838
416	BRD-K62289640-003-05-9					MLI, correlation					100	ACCEPT		[(1R,4aS,10aR)-1,4a-dimethyl-7-propan-2-yl-2,3,4,9,10,10a-hexahydrophenanthren-1-yl]methanamine		CC(C)C1=CC2=C(C=C1)[C@]3(CCC[C@@]([C@@H]3CC2)(C)CN)C	JVVXZOOGOGPDRZ-SLFFLAALSA-N	https://www.ebi.ac.uk/unichem/rest/inchikey/JVVXZOOGOGPDRZ-SLFFLAALSA-N	62034	https://pubchem.ncbi.nlm.nih.gov/compound/62034
417	BRD-K63606607-001-01-8					MLI, correlation					100	ACCEPT		5-[(3S,5R,8R,9S,10S,13R,14S,17R)-3,14-dihydroxy-10,13-dimethyl-1,2,3,4,5,6,7,8,9,11,12,15,16,17-tetradecahydrocyclopenta[a]phenanthren-17-yl]pyran-2-one		C[C@]12CC[C@@H](C[C@H]1CC[C@@H]3[C@@H]2CC[C@]4([C@@]3(CC[C@@H]4C5=COC(=O)C=C5)O)C)O	QEEBRPGZBVVINN-BMPKRDENSA-N	https://www.ebi.ac.uk/unichem/rest/inchikey/QEEBRPGZBVVINN-BMPKRDENSA-N	9547215	https://pubchem.ncbi.nlm.nih.gov/compound/9547215
418	BRD-K64040351-001-01-7					MLI, correlation					83.12	ACCEPT		N-[(2R,4aR,12aR)-2-[2-(2,3-dihydro-1H-inden-2-ylamino)-2-oxoethyl]-5-methyl-6-oxo-2,3,4,4a,12,12a-hexahydropyrano[2,3-c][1,5]benzoxazocin-8-yl]-4-(trifluoromethyl)benzamide		CN1[C@@H]2CC[C@@H](O[C@H]2COC3=C(C1=O)C=C(C=C3)NC(=O)C4=CC=C(C=C4)C(F)(F)F)CC(=O)NC5CC6=CC=CC=C6C5	CCWJWXJNOLFYBD-NLFWHDTNSA-N	https://www.ebi.ac.uk/unichem/rest/inchikey/CCWJWXJNOLFYBD-NLFWHDTNSA-N	54654291	https://pubchem.ncbi.nlm.nih.gov/compound/54654291
419	BRD-K64069148-001-11-9					MLI, correlation					100	ACCEPT		(E)-1-(4-hydroxyphenyl)-3-[4-[(4-methyl-1,2,4-triazol-3-yl)sulfanyl]-3-nitrophenyl]prop-2-en-1-one		CN1C=NN=C1SC2=C(C=C(C=C2)/C=C/C(=O)C3=CC=C(C=C3)O)[N+](=O)[O-]	PVHHKNYFQPGGSN-KRXBUXKQSA-N	https://www.ebi.ac.uk/unichem/rest/inchikey/PVHHKNYFQPGGSN-KRXBUXKQSA-N	5975988	https://pubchem.ncbi.nlm.nih.gov/compound/5975988
420	BRD-K66052559-001-01-0					MLI, correlation					77.58	ACCEPT		N-[(1R,3S,4aR,9aS)-3-[2-(3,4-dihydro-1H-isoquinolin-2-yl)-2-oxoethyl]-1-(hydroxymethyl)-3,4,4a,9a-tetrahydro-1H-pyrano[3,4-b][1]benzofuran-6-yl]-2-(dimethylamino)acetamide		CN(C)CC(=O)NC1=CC2=C(C=C1)O[C@H]3[C@@H]2C[C@H](O[C@@H]3CO)CC(=O)N4CCC5=CC=CC=C5C4	AJOHYGOUUFRWKL-YRGRZTQCSA-N	https://www.ebi.ac.uk/unichem/rest/inchikey/AJOHYGOUUFRWKL-YRGRZTQCSA-N	54646682	https://pubchem.ncbi.nlm.nih.gov/compound/54646682
421	BRD-K66344816-001-01-0					MLI, correlation					83.2	ACCEPT		2-[(1S,3S,4aS,9aR)-1-(hydroxymethyl)-6-[(2-pyridin-4-ylacetyl)amino]-3,4,4a,9a-tetrahydro-1H-pyrano[3,4-b][1]benzofuran-3-yl]-N-(pyridin-2-ylmethyl)acetamide		C1[C@H](O[C@H]([C@H]2[C@@H]1C3=C(O2)C=CC(=C3)NC(=O)CC4=CC=NC=C4)CO)CC(=O)NCC5=CC=CC=N5	NURZYHIHZDJTSB-MWLAQPAQSA-N	https://www.ebi.ac.uk/unichem/rest/inchikey/NURZYHIHZDJTSB-MWLAQPAQSA-N	54646566	https://pubchem.ncbi.nlm.nih.gov/compound/54646566
422	BRD-K66898851-001-06-0					MLI, correlation					65.5	ACCEPT		24-methyl-5,7,18,20-tetraoxa-24-azoniahexacyclo[11.11.0.02,10.04,8.014,22.017,21]tetracosa-1(24),2,4(8),9,11,13,15,17(21),22-nonaene		C[N+]1=C2C(=C3C=CC4=C(C3=C1)OCO4)C=CC5=CC6=C(C=C52)OCO6	INVGWHRKADIJHF-UHFFFAOYSA-N	https://www.ebi.ac.uk/unichem/rest/inchikey/INVGWHRKADIJHF-UHFFFAOYSA-N	5154	https://pubchem.ncbi.nlm.nih.gov/compound/5154
423	BRD-K67236950-001-01-3					MLI, correlation					58.24	ACCEPT		(3S)-2-[(S)-tert-butylsulfinyl]-N-ethyl-3-(2-hydroxyethyl)-4-[3-(3-methoxyphenyl)phenyl]-1,3-dihydropyrrolo[3,4-c]pyridine-6-carboxamide		CCNC(=O)C1=NC(=C2[C@@H](N(CC2=C1)[S@@](=O)C(C)(C)C)CCO)C3=CC=CC(=C3)C4=CC(=CC=C4)OC	YHQIULRSPQCSKT-RSUXDYMJSA-N	https://www.ebi.ac.uk/unichem/rest/inchikey/YHQIULRSPQCSKT-RSUXDYMJSA-N	54649403	https://pubchem.ncbi.nlm.nih.gov/compound/54649403
424	BRD-K67774729-001-02-1					MLI, correlation					89.81	ACCEPT		N-[(1S,3R,4aS,9aR)-1-(hydroxymethyl)-3-[2-oxo-2-[(4-phenoxyphenyl)methylamino]ethyl]-3,4,4a,9a-tetrahydro-1H-pyrano[3,4-b][1]benzofuran-6-yl]-1,3-benzodioxole-5-carboxamide		C1[C@@H](O[C@H]([C@H]2[C@@H]1C3=C(O2)C=CC(=C3)NC(=O)C4=CC5=C(C=C4)OCO5)CO)CC(=O)NCC6=CC=C(C=C6)OC7=CC=CC=C7	HZYAIKCNCGBDKG-AMMNGQDBSA-N	https://www.ebi.ac.uk/unichem/rest/inchikey/HZYAIKCNCGBDKG-AMMNGQDBSA-N	54645916	https://pubchem.ncbi.nlm.nih.gov/compound/54645916
425	BRD-K68143200-001-15-9					MLI, correlation					76.91	ACCEPT		2,3-bis(2-hydroxyethylsulfanyl)naphthalene-1,4-dione		C1=CC=C2C(=C1)C(=O)C(=C(C2=O)SCCO)SCCO	MAASHDQFQDDECQ-UHFFFAOYSA-N	https://www.ebi.ac.uk/unichem/rest/inchikey/MAASHDQFQDDECQ-UHFFFAOYSA-N	262093	https://pubchem.ncbi.nlm.nih.gov/compound/262093
426	BRD-K68302437-001-01-5					MLI, correlation					84.42	ACCEPT		N-[(1R,3R,4aS,9aR)-1-(hydroxymethyl)-3-(2-oxo-2-piperidin-1-ylethyl)-3,4,4a,9a-tetrahydro-1H-pyrano[3,4-b][1]benzofuran-6-yl]-3-methoxybenzenesulfonamide		COC1=CC(=CC=C1)S(=O)(=O)NC2=CC3=C(C=C2)O[C@@H]4[C@H]3C[C@@H](O[C@@H]4CO)CC(=O)N5CCCCC5	RXCSFWYPJHKPEM-OLTCJGHMSA-N	https://www.ebi.ac.uk/unichem/rest/inchikey/RXCSFWYPJHKPEM-OLTCJGHMSA-N	54646562	https://pubchem.ncbi.nlm.nih.gov/compound/54646562
427	BRD-K69740426-001-11-7					MLI, correlation					88.21	ACCEPT		4-[5-(4-ethoxyphenyl)-1,2-oxazol-3-yl]-N-(3-methoxyphenyl)butanamide		CCOC1=CC=C(C=C1)C2=CC(=NO2)CCCC(=O)NC3=CC(=CC=C3)OC	MGSHIAIRIYECSG-UHFFFAOYSA-N	https://www.ebi.ac.uk/unichem/rest/inchikey/MGSHIAIRIYECSG-UHFFFAOYSA-N	5308704	https://pubchem.ncbi.nlm.nih.gov/compound/5308704
428	BRD-K69806016-001-01-3					MLI, correlation					83.52	ACCEPT		N-[(1S,3R,4aS,9aR)-3-[2-(cyclohexylamino)-2-oxoethyl]-1-(hydroxymethyl)-3,4,4a,9a-tetrahydro-1H-pyrano[3,4-b][1]benzofuran-6-yl]-1,3-benzodioxole-5-carboxamide		C1CCC(CC1)NC(=O)C[C@H]2C[C@@H]3[C@H]([C@@H](O2)CO)OC4=C3C=C(C=C4)NC(=O)C5=CC6=C(C=C5)OCO6	VAJXXPPWCPTEHE-ZPNKKQCCSA-N	https://www.ebi.ac.uk/unichem/rest/inchikey/VAJXXPPWCPTEHE-ZPNKKQCCSA-N	54646448	https://pubchem.ncbi.nlm.nih.gov/compound/54646448
429	BRD-K70510768-001-10-9					MLI, correlation					100	ACCEPT		(E)-1-(2-bromophenyl)-3-(2-nitrophenyl)prop-2-en-1-one		C1=CC=C(C(=C1)/C=C/C(=O)C2=CC=CC=C2Br)[N+](=O)[O-]	OVCQEXNEMJEJRT-MDZDMXLPSA-N	https://www.ebi.ac.uk/unichem/rest/inchikey/OVCQEXNEMJEJRT-MDZDMXLPSA-N	5841297	https://pubchem.ncbi.nlm.nih.gov/compound/5841297
430	BRD-K71259673-001-01-5					MLI, correlation					86.08	ACCEPT		N-[(1S,3S,4aR,9aS)-1-(hydroxymethyl)-3-[2-oxo-2-[(4-phenoxyphenyl)methylamino]ethyl]-3,4,4a,9a-tetrahydro-1H-pyrano[3,4-b][1]benzofuran-6-yl]oxane-4-carboxamide		C1COCCC1C(=O)NC2=CC3=C(C=C2)O[C@H]4[C@@H]3C[C@H](O[C@H]4CO)CC(=O)NCC5=CC=C(C=C5)OC6=CC=CC=C6	MARYDHBQWVLAFX-YTXOVJPBSA-N	https://www.ebi.ac.uk/unichem/rest/inchikey/MARYDHBQWVLAFX-YTXOVJPBSA-N	54646443	https://pubchem.ncbi.nlm.nih.gov/compound/54646443
431	BRD-K71485313-001-01-2					MLI, correlation					79.61	ACCEPT		2-[(1S,3R,4aR,9aS)-6-(cyclohexylcarbamoylamino)-1-(hydroxymethyl)-3,4,4a,9a-tetrahydro-1H-pyrano[3,4-b][1]benzofuran-3-yl]-N-[(1S)-1-phenylethyl]acetamide		C[C@@H](C1=CC=CC=C1)NC(=O)C[C@H]2C[C@H]3[C@@H]([C@@H](O2)CO)OC4=C3C=C(C=C4)NC(=O)NC5CCCCC5	CGDALBMFLMENHX-WOADYHPTSA-N	https://www.ebi.ac.uk/unichem/rest/inchikey/CGDALBMFLMENHX-WOADYHPTSA-N	54646491	https://pubchem.ncbi.nlm.nih.gov/compound/54646491
432	BRD-K72875756-001-01-7					MLI, correlation					100	ACCEPT		2-[(1S,3R,4aS,9aR)-1-(hydroxymethyl)-6-[(2-pyridin-4-ylacetyl)amino]-3,4,4a,9a-tetrahydro-1H-pyrano[3,4-b][1]benzofuran-3-yl]-N-(pyridin-2-ylmethyl)acetamide		C1[C@@H](O[C@H]([C@H]2[C@@H]1C3=C(O2)C=CC(=C3)NC(=O)CC4=CC=NC=C4)CO)CC(=O)NCC5=CC=CC=N5	NURZYHIHZDJTSB-LQZFSELZSA-N	https://www.ebi.ac.uk/unichem/rest/inchikey/NURZYHIHZDJTSB-LQZFSELZSA-N	54646568	https://pubchem.ncbi.nlm.nih.gov/compound/54646568
433	BRD-K73395020-001-02-3					MLI, correlation					76.09	ACCEPT		(2R)-N-hydroxy-3-methyl-2-[(4-phenylphenyl)sulfonyl-propan-2-yloxyamino]butanamide		CC(C)[C@H](C(=O)NO)N(OC(C)C)S(=O)(=O)C1=CC=C(C=C1)C2=CC=CC=C2	DGZZVIWCMGVHGV-LJQANCHMSA-N	https://www.ebi.ac.uk/unichem/rest/inchikey/DGZZVIWCMGVHGV-LJQANCHMSA-N	11292680	https://pubchem.ncbi.nlm.nih.gov/compound/11292680
434	BRD-K74681953-001-13-9					MLI, correlation					77.95	ACCEPT		2-chloro-N-(2-methyl-6-oxo-5H-benzo[b][1,4]benzoxazepin-8-yl)acetamide		CC1=CC2=C(C=C1)NC(=O)C3=C(O2)C=CC(=C3)NC(=O)CCl	MCYVKFXWVMREIA-UHFFFAOYSA-N	https://www.ebi.ac.uk/unichem/rest/inchikey/MCYVKFXWVMREIA-UHFFFAOYSA-N	3744539	https://pubchem.ncbi.nlm.nih.gov/compound/3744539
435	BRD-K74902280-001-01-2					MLI, correlation					87.63	ACCEPT		2-[(1R,3S,4aR,9aS)-1-(hydroxymethyl)-6-[(3-methoxyphenyl)sulfonylamino]-3,4,4a,9a-tetrahydro-1H-pyrano[3,4-b][1]benzofuran-3-yl]-N-[(4-chlorophenyl)methyl]acetamide		COC1=CC(=CC=C1)S(=O)(=O)NC2=CC3=C(C=C2)O[C@H]4[C@@H]3C[C@H](O[C@@H]4CO)CC(=O)NCC5=CC=C(C=C5)Cl	XHFXJTPXFPIUNX-IXMDGTTKSA-N	https://www.ebi.ac.uk/unichem/rest/inchikey/XHFXJTPXFPIUNX-IXMDGTTKSA-N	54646721	https://pubchem.ncbi.nlm.nih.gov/compound/54646721
436	BRD-K75627148-001-02-4					MLI, correlation					89.22	ACCEPT		2-[(1S,3R,4aS,9aR)-6-[(4-fluorophenyl)sulfonylamino]-1-(hydroxymethyl)-3,4,4a,9a-tetrahydro-1H-pyrano[3,4-b][1]benzofuran-3-yl]-N-[(4-phenoxyphenyl)methyl]acetamide		C1[C@@H](O[C@H]([C@H]2[C@@H]1C3=C(O2)C=CC(=C3)NS(=O)(=O)C4=CC=C(C=C4)F)CO)CC(=O)NCC5=CC=C(C=C5)OC6=CC=CC=C6	BHEWHBNGLCOXBN-VNUFNPPTSA-N	https://www.ebi.ac.uk/unichem/rest/inchikey/BHEWHBNGLCOXBN-VNUFNPPTSA-N	54646518	https://pubchem.ncbi.nlm.nih.gov/compound/54646518
437	BRD-K76674262-001-02-5					MLI, correlation					100	ACCEPT		1-O-[(2S,3S,6R)-4-methoxy-16,18-dioxa-10-azapentacyclo[11.7.0.02,6.06,10.015,19]icosa-1(20),4,13,15(19)-tetraen-3-yl] 4-O-methyl (2R)-2-hydroxy-2-(4-hydroxy-4-methylpentyl)butanedioate		CC(C)(CCC[C@@](CC(=O)OC)(C(=O)O[C@H]1[C@H]2C3=CC4=C(C=C3CCN5[C@@]2(CCC5)C=C1OC)OCO4)O)O	HYFHYPWGAURHIV-JFIAXGOJSA-N	https://www.ebi.ac.uk/unichem/rest/inchikey/HYFHYPWGAURHIV-JFIAXGOJSA-N	285033	https://pubchem.ncbi.nlm.nih.gov/compound/285033
438	BRD-K76840893-003-02-5					MLI, correlation					86.19	ACCEPT		1-(5-chloro-1H-indol-3-yl)-N-[2-[2-(cyclopropylmethoxy)phenoxy]ethyl]-2-methylpropan-2-amine		CC(C)(CC1=CNC2=C1C=C(C=C2)Cl)NCCOC3=CC=CC=C3OCC4CC4	XLZHXAXXJVKTFM-UHFFFAOYSA-N	https://www.ebi.ac.uk/unichem/rest/inchikey/XLZHXAXXJVKTFM-UHFFFAOYSA-N	3894573	https://pubchem.ncbi.nlm.nih.gov/compound/3894573
439	BRD-K78701355-001-11-9					MLI, correlation					90.15	ACCEPT		(1,3-dioxoisoindol-2-yl) 2,5-dimethoxybenzenesulfonate		COC1=CC(=C(C=C1)OC)S(=O)(=O)ON2C(=O)C3=CC=CC=C3C2=O	USKUFPIZNUIYMV-UHFFFAOYSA-N	https://www.ebi.ac.uk/unichem/rest/inchikey/USKUFPIZNUIYMV-UHFFFAOYSA-N	2201555	https://pubchem.ncbi.nlm.nih.gov/compound/2201555
440	BRD-K78867378-001-15-9					MLI, correlation					81.69	ACCEPT		4-chloro-1-methyl-3-nitroquinolin-2-one		CN1C2=CC=CC=C2C(=C(C1=O)[N+](=O)[O-])Cl	KPDOVJBEKCRATD-UHFFFAOYSA-N	https://www.ebi.ac.uk/unichem/rest/inchikey/KPDOVJBEKCRATD-UHFFFAOYSA-N	701939	https://pubchem.ncbi.nlm.nih.gov/compound/701939
441	BRD-K79927100-001-01-2					MLI, correlation					80.41	ACCEPT		2-[(1R,3S,4aS,9aR)-6-(cyclohexylcarbamoylamino)-1-(hydroxymethyl)-3,4,4a,9a-tetrahydro-1H-pyrano[3,4-b][1]benzofuran-3-yl]-N-[(1S)-1-phenylethyl]acetamide		C[C@@H](C1=CC=CC=C1)NC(=O)C[C@@H]2C[C@@H]3[C@H]([C@H](O2)CO)OC4=C3C=C(C=C4)NC(=O)NC5CCCCC5	CGDALBMFLMENHX-WIAMOBPISA-N	https://www.ebi.ac.uk/unichem/rest/inchikey/CGDALBMFLMENHX-WIAMOBPISA-N	54646490	https://pubchem.ncbi.nlm.nih.gov/compound/54646490
442	BRD-K84595254-001-10-5					MLI, correlation					100	ACCEPT		(3S,5S,8R,9S,10S,13R,14S,17R)-3,5,14-trihydroxy-13-methyl-17-(5-oxo-2H-furan-3-yl)-2,3,4,6,7,8,9,11,12,15,16,17-dodecahydro-1H-cyclopenta[a]phenanthrene-10-carbaldehyde		C[C@]12CC[C@H]3[C@H]([C@]1(CC[C@@H]2C4=CC(=O)OC4)O)CC[C@]5([C@@]3(CC[C@@H](C5)O)C=O)O	ODJLBQGVINUMMR-HZXDTFASSA-N	https://www.ebi.ac.uk/unichem/rest/inchikey/ODJLBQGVINUMMR-HZXDTFASSA-N	6185	https://pubchem.ncbi.nlm.nih.gov/compound/6185
443	BRD-K85242441-001-01-6					MLI, correlation					83.78	ACCEPT		N-[(1S,3R,4aR,9aS)-1-(hydroxymethyl)-3-[2-(4-methylpiperazin-1-yl)-2-oxoethyl]-3,4,4a,9a-tetrahydro-1H-pyrano[3,4-b][1]benzofuran-6-yl]-1,3-benzodioxole-5-carboxamide		CN1CCN(CC1)C(=O)C[C@H]2C[C@H]3[C@@H]([C@@H](O2)CO)OC4=C3C=C(C=C4)NC(=O)C5=CC6=C(C=C5)OCO6	WXTNJIBEBHTDAA-ODQDCYGBSA-N	https://www.ebi.ac.uk/unichem/rest/inchikey/WXTNJIBEBHTDAA-ODQDCYGBSA-N	54646529	https://pubchem.ncbi.nlm.nih.gov/compound/54646529
444	BRD-K87089311-001-01-6					MLI, correlation					85.64	ACCEPT		2-[(1S,3R,4aS,9aR)-6-(benzenesulfonamido)-1-(hydroxymethyl)-3,4,4a,9a-tetrahydro-1H-pyrano[3,4-b][1]benzofuran-3-yl]-N-(2-methoxyethyl)acetamide		COCCNC(=O)C[C@H]1C[C@@H]2[C@H]([C@@H](O1)CO)OC3=C2C=C(C=C3)NS(=O)(=O)C4=CC=CC=C4	GQLDDSCVBIFPRR-CTZMOBNVSA-N	https://www.ebi.ac.uk/unichem/rest/inchikey/GQLDDSCVBIFPRR-CTZMOBNVSA-N	54646605	https://pubchem.ncbi.nlm.nih.gov/compound/54646605
445	BRD-K87904882-003-03-7					MLI, correlation					100	ACCEPT		1,2-dimethoxy-12-methyl-[1,3]benzodioxolo[5,6-c]phenanthridin-12-ium		C[N+]1=C2C(=C3C=CC(=C(C3=C1)OC)OC)C=CC4=CC5=C(C=C42)OCO5	LLEJIEBFSOEYIV-UHFFFAOYSA-N	https://www.ebi.ac.uk/unichem/rest/inchikey/LLEJIEBFSOEYIV-UHFFFAOYSA-N	2703	https://pubchem.ncbi.nlm.nih.gov/compound/2703
446	BRD-K88282786-001-03-8					MLI, correlation					95.15	ACCEPT		[(11R)-2-methyl-11-(morpholin-4-ylmethyl)-9-oxa-1-azatricyclo[6.3.1.04,12]dodeca-2,4(12),5,7-tetraen-3-yl]-naphthalen-1-ylmethanone		CC1=C(C2=C3N1[C@@H](COC3=CC=C2)CN4CCOCC4)C(=O)C5=CC=CC6=CC=CC=C65	HQVHOQAKMCMIIM-HXUWFJFHSA-N	https://www.ebi.ac.uk/unichem/rest/inchikey/HQVHOQAKMCMIIM-HXUWFJFHSA-N	5311501	https://pubchem.ncbi.nlm.nih.gov/compound/5311501
447	BRD-K88677950-001-03-9					MLI, correlation					84.08	ACCEPT		N-(cyclopropylmethoxy)-3,4,5-trifluoro-2-(4-iodo-2-methylanilino)benzamide		CC1=C(C=CC(=C1)I)NC2=C(C(=C(C=C2C(=O)NOCC3CC3)F)F)F	UHAXDAKQGVISBZ-UHFFFAOYSA-N	https://www.ebi.ac.uk/unichem/rest/inchikey/UHAXDAKQGVISBZ-UHFFFAOYSA-N	9956637	https://pubchem.ncbi.nlm.nih.gov/compound/9956637
448	BRD-K91370081-001-17-8					MLI, correlation					100	ACCEPT		[(2R,3S,4S)-4-hydroxy-2-[(4-methoxyphenyl)methyl]pyrrolidin-3-yl] acetate		CC(=O)O[C@@H]1[C@H](CN[C@@H]1CC2=CC=C(C=C2)OC)O	YKJYKKNCCRKFSL-RDBSUJKOSA-N	https://www.ebi.ac.uk/unichem/rest/inchikey/YKJYKKNCCRKFSL-RDBSUJKOSA-N	253602	https://pubchem.ncbi.nlm.nih.gov/compound/253602
449	BRD-K92093830-003-32-4					MLI, correlation					78.41	ACCEPT		(7S,9S)-7-[(2R,4S,5S,6S)-4-amino-5-hydroxy-6-methyloxan-2-yl]oxy-6,9,11-trihydroxy-9-(2-hydroxyacetyl)-4-methoxy-8,10-dihydro-7H-tetracene-5,12-dione		C[C@H]1[C@H]([C@H](C[C@@H](O1)O[C@H]2C[C@@](CC3=C2C(=C4C(=C3O)C(=O)C5=C(C4=O)C(=CC=C5)OC)O)(C(=O)CO)O)N)O	AOJJSUZBOXZQNB-TZSSRYMLSA-N	https://www.ebi.ac.uk/unichem/rest/inchikey/AOJJSUZBOXZQNB-TZSSRYMLSA-N	31703	https://pubchem.ncbi.nlm.nih.gov/compound/31703
450	BRD-K93104606-001-02-7					MLI, correlation					100	ACCEPT		(8S,9S)-6-[(2R)-1-hydroxypropan-2-yl]-9-[[(4-methoxyphenyl)methyl-methylamino]methyl]-8-methyl-10-oxa-1,6,14,15-tetrazabicyclo[10.3.0]pentadeca-12,14-dien-5-one		C[C@H]1CN(C(=O)CCCN2C(=CN=N2)CO[C@@H]1CN(C)CC3=CC=C(C=C3)OC)[C@H](C)CO	VZSMXRDPAZDIAR-YCRNBWNJSA-N	https://www.ebi.ac.uk/unichem/rest/inchikey/VZSMXRDPAZDIAR-YCRNBWNJSA-N	44497719	https://pubchem.ncbi.nlm.nih.gov/compound/44497719
451	BRD-K93754473-001-09-4					MLI, correlation					100	ACCEPT		2-[4-[(Z)-1,2-diphenylbut-1-enyl]phenoxy]-N,N-dimethylethanamine		CC/C(=C(\C1=CC=CC=C1)/C2=CC=C(C=C2)OCCN(C)C)/C3=CC=CC=C3	NKANXQFJJICGDU-QPLCGJKRSA-N	https://www.ebi.ac.uk/unichem/rest/inchikey/NKANXQFJJICGDU-QPLCGJKRSA-N	2733526	https://pubchem.ncbi.nlm.nih.gov/compound/2733526
452	BRD-K95926324-001-01-4					MLI, correlation					79.1	ACCEPT		2-[(1S,3S,4aS,9aR)-6-(benzenesulfonamido)-1-(hydroxymethyl)-3,4,4a,9a-tetrahydro-1H-pyrano[3,4-b][1]benzofuran-3-yl]-N-(2-methoxyethyl)acetamide		COCCNC(=O)C[C@@H]1C[C@@H]2[C@H]([C@@H](O1)CO)OC3=C2C=C(C=C3)NS(=O)(=O)C4=CC=CC=C4	GQLDDSCVBIFPRR-RAQQXGOJSA-N	https://www.ebi.ac.uk/unichem/rest/inchikey/GQLDDSCVBIFPRR-RAQQXGOJSA-N	54646603	https://pubchem.ncbi.nlm.nih.gov/compound/54646603
453	BRD-K96721928-001-01-8					MLI, correlation					79.7	ACCEPT		2-[(1R,3S,4aR,9aS)-6-(benzenesulfonamido)-1-(hydroxymethyl)-3,4,4a,9a-tetrahydro-1H-pyrano[3,4-b][1]benzofuran-3-yl]-N-(2-methoxyethyl)acetamide		COCCNC(=O)C[C@@H]1C[C@H]2[C@@H]([C@H](O1)CO)OC3=C2C=C(C=C3)NS(=O)(=O)C4=CC=CC=C4	GQLDDSCVBIFPRR-DLBBVRJLSA-N	https://www.ebi.ac.uk/unichem/rest/inchikey/GQLDDSCVBIFPRR-DLBBVRJLSA-N	54646604	https://pubchem.ncbi.nlm.nih.gov/compound/54646604
454	BRD-K98842254-001-01-4					MLI, correlation					86.56	ACCEPT		2-[(1R,3R,4aR,9aS)-1-(hydroxymethyl)-6-[(3-methoxyphenyl)sulfonylamino]-3,4,4a,9a-tetrahydro-1H-pyrano[3,4-b][1]benzofuran-3-yl]-N-[(4-chlorophenyl)methyl]acetamide		COC1=CC(=CC=C1)S(=O)(=O)NC2=CC3=C(C=C2)O[C@H]4[C@@H]3C[C@@H](O[C@@H]4CO)CC(=O)NCC5=CC=C(C=C5)Cl	XHFXJTPXFPIUNX-XILASOBOSA-N	https://www.ebi.ac.uk/unichem/rest/inchikey/XHFXJTPXFPIUNX-XILASOBOSA-N	54646720	https://pubchem.ncbi.nlm.nih.gov/compound/54646720
455	BRD-K00010974-001-01-9	PF-6274484					Y				97.63	ACCEPT		N-[4-(3-chloro-4-fluoroanilino)-7-methoxyquinazolin-6-yl]prop-2-enamide		COC1=C(C=C2C(=C1)N=CN=C2NC3=CC(=C(C=C3)F)Cl)NC(=O)C=C	TUYDDIWQXWTNSW-UHFFFAOYSA-N	https://www.ebi.ac.uk/unichem/rest/inchikey/TUYDDIWQXWTNSW-UHFFFAOYSA-N	74766099	https://pubchem.ncbi.nlm.nih.gov/compound/74766099
456	BRD-K57169635-001-06-9	PF-299804					Y				97.66	ACCEPT		(E)-N-[4-(3-chloro-4-fluoroanilino)-7-methoxyquinazolin-6-yl]-4-piperidin-1-ylbut-2-enamide		COC1=C(C=C2C(=C1)N=CN=C2NC3=CC(=C(C=C3)F)Cl)NC(=O)/C=C/CN4CCCCC4	LVXJQMNHJWSHET-AATRIKPKSA-N	https://www.ebi.ac.uk/unichem/rest/inchikey/LVXJQMNHJWSHET-AATRIKPKSA-N	11511120	https://pubchem.ncbi.nlm.nih.gov/compound/11511120
457	BRD-K00010975-001-01-9	FIIN-2					Y				68.8	ACCEPT		N-[4-[[3-(3,5-dimethoxyphenyl)-7-[4-(4-methylpiperazin-1-yl)anilino]-2-oxo-4H-pyrimido[4,5-d]pyrimidin-1-yl]methyl]phenyl]prop-2-enamide		CN1CCN(CC1)C2=CC=C(C=C2)NC3=NC=C4CN(C(=O)N(C4=N3)CC5=CC=C(C=C5)NC(=O)C=C)C6=CC(=CC(=C6)OC)OC	DVBPRWJMHURKHP-UHFFFAOYSA-N	https://www.ebi.ac.uk/unichem/rest/inchikey/DVBPRWJMHURKHP-UHFFFAOYSA-N	91825767	https://pubchem.ncbi.nlm.nih.gov/compound/91825767
458	BRD-K66175015-001-19-9	Afatinib					Y				97.49	ACCEPT		(E)-N-[4-(3-chloro-4-fluoroanilino)-7-[(3S)-oxolan-3-yl]oxyquinazolin-6-yl]-4-(dimethylamino)but-2-enamide		CN(C)C/C=C/C(=O)NC1=C(C=C2C(=C1)C(=NC=N2)NC3=CC(=C(C=C3)F)Cl)O[C@H]4CCOC4	ULXXDDBFHOBEHA-CWDCEQMOSA-N	https://www.ebi.ac.uk/unichem/rest/inchikey/ULXXDDBFHOBEHA-CWDCEQMOSA-N	10184653	https://pubchem.ncbi.nlm.nih.gov/compound/10184653
459	BRD-K96889205-001-05-9	ARS-1620					Y				94.5	ACCEPT		1-[4-[6-chloro-8-fluoro-7-(2-fluoro-6-hydroxyphenyl)quinazolin-4-yl]piperazin-1-yl]prop-2-en-1-one		C=CC(=O)N1CCN(CC1)C2=NC=NC3=C(C(=C(C=C32)Cl)C4=C(C=CC=C4F)O)F	ZRPZPNYZFSJUPA-UHFFFAOYSA-N	https://www.ebi.ac.uk/unichem/rest/inchikey/ZRPZPNYZFSJUPA-UHFFFAOYSA-N	137003167	https://pubchem.ncbi.nlm.nih.gov/compound/137003167
460	BRD-K50168500-300-10-9	Canertinib					Y				96.1	ACCEPT		N-[4-(3-chloro-4-fluoroanilino)-7-(3-morpholin-4-ylpropoxy)quinazolin-6-yl]prop-2-enamide		C=CC(=O)NC1=C(C=C2C(=C1)C(=NC=N2)NC3=CC(=C(C=C3)F)Cl)OCCCN4CCOCC4	OMZCMEYTWSXEPZ-UHFFFAOYSA-N	https://www.ebi.ac.uk/unichem/rest/inchikey/OMZCMEYTWSXEPZ-UHFFFAOYSA-N	156414	https://pubchem.ncbi.nlm.nih.gov/compound/156414
461	BRD-K66401437-001-05-9	THZ1					Y				92.27	ACCEPT		N-[3-[[5-chloro-4-(1H-indol-3-yl)pyrimidin-2-yl]amino]phenyl]-4-[[(E)-4-(dimethylamino)but-2-enoyl]amino]benzamide		CN(C)C/C=C/C(=O)NC1=CC=C(C=C1)C(=O)NC2=CC=CC(=C2)NC3=NC=C(C(=N3)C4=CNC5=CC=CC=C54)Cl	OBJNFLYHUXWUPF-IZZDOVSWSA-N	https://www.ebi.ac.uk/unichem/rest/inchikey/OBJNFLYHUXWUPF-IZZDOVSWSA-N	73602827	https://pubchem.ncbi.nlm.nih.gov/compound/73602827
462	BRD-K75708657-001-04-9	JNK-IN-8					Y				92.7	ACCEPT		3-[[(E)-4-(dimethylamino)but-2-enoyl]amino]-N-[3-methyl-4-[(4-pyridin-3-ylpyrimidin-2-yl)amino]phenyl]benzamide		CC1=C(C=CC(=C1)NC(=O)C2=CC(=CC=C2)NC(=O)/C=C/CN(C)C)NC3=NC=CC(=N3)C4=CN=CC=C4	GJFCSAPFHAXMSF-UXBLZVDNSA-N	https://www.ebi.ac.uk/unichem/rest/inchikey/GJFCSAPFHAXMSF-UXBLZVDNSA-N	57340686	https://pubchem.ncbi.nlm.nih.gov/compound/57340686
463	BRD-K48443249-001-01-0	CNX-774					Y				95.58	ACCEPT		4-[4-[[5-fluoro-4-[3-(prop-2-enoylamino)anilino]pyrimidin-2-yl]amino]phenoxy]-N-methylpyridine-2-carboxamide		CNC(=O)C1=NC=CC(=C1)OC2=CC=C(C=C2)NC3=NC=C(C(=N3)NC4=CC(=CC=C4)NC(=O)C=C)F	VVLHQJDAUIPZFH-UHFFFAOYSA-N	https://www.ebi.ac.uk/unichem/rest/inchikey/VVLHQJDAUIPZFH-UHFFFAOYSA-N	59174579	https://pubchem.ncbi.nlm.nih.gov/compound/59174579
464	BRD-K42805893-001-07-9	Osimertinib					Y				87	ACCEPT		N-[2-[2-(dimethylamino)ethyl-methylamino]-4-methoxy-5-[[4-(1-methylindol-3-yl)pyrimidin-2-yl]amino]phenyl]prop-2-enamide		CN1C=C(C2=CC=CC=C21)C3=NC(=NC=C3)NC4=C(C=C(C(=C4)NC(=O)C=C)N(C)CCN(C)C)OC	DUYJMQONPNNFPI-UHFFFAOYSA-N	https://www.ebi.ac.uk/unichem/rest/inchikey/DUYJMQONPNNFPI-UHFFFAOYSA-N	71496458	https://pubchem.ncbi.nlm.nih.gov/compound/71496458
465	BRD-K85606544-001-01-8	Neratinib					Y				98.1	ACCEPT		(E)-N-[4-[3-chloro-4-(pyridin-2-ylmethoxy)anilino]-3-cyano-7-ethoxyquinolin-6-yl]-4-(dimethylamino)but-2-enamide		CCOC1=C(C=C2C(=C1)N=CC(=C2NC3=CC(=C(C=C3)OCC4=CC=CC=N4)Cl)C#N)NC(=O)/C=C/CN(C)C	JWNPDZNEKVCWMY-VQHVLOKHSA-N	https://www.ebi.ac.uk/unichem/rest/inchikey/JWNPDZNEKVCWMY-VQHVLOKHSA-N	9915743	https://pubchem.ncbi.nlm.nih.gov/compound/9915743
466	BRD-K70301465-001-13-9	Ibrutinib					Y				98.53	ACCEPT		1-[(3R)-3-[4-amino-3-(4-phenoxyphenyl)pyrazolo[3,4-d]pyrimidin-1-yl]piperidin-1-yl]prop-2-en-1-one		C=CC(=O)N1CCC[C@H](C1)N2C3=NC=NC(=C3C(=N2)C4=CC=C(C=C4)OC5=CC=CC=C5)N	XYFPWWZEPKGCCK-GOSISDBHSA-N	https://www.ebi.ac.uk/unichem/rest/inchikey/XYFPWWZEPKGCCK-GOSISDBHSA-N	24821094	https://pubchem.ncbi.nlm.nih.gov/compound/24821094
467	BRD-K72420232-001-01-6	WZ-4002					Y				97.76	ACCEPT		N-[3-[5-chloro-2-[2-methoxy-4-(4-methylpiperazin-1-yl)anilino]pyrimidin-4-yl]oxyphenyl]prop-2-enamide		CN1CCN(CC1)C2=CC(=C(C=C2)NC3=NC=C(C(=N3)OC4=CC=CC(=C4)NC(=O)C=C)Cl)OC	ITTRLTNMFYIYPA-UHFFFAOYSA-N	https://www.ebi.ac.uk/unichem/rest/inchikey/ITTRLTNMFYIYPA-UHFFFAOYSA-N	44607530	https://pubchem.ncbi.nlm.nih.gov/compound/44607530
468	BRD-K30233223-001-03-1	A-485						Next-generation KAT inhibitor		H	99.1	ACCEPT		N-[(4-fluorophenyl)methyl]-2-[(3R)-6-(methylcarbamoylamino)-2',4'-dioxospiro[1,2-dihydroindene-3,5'-1,3-oxazolidine]-3'-yl]-N-[(2S)-1,1,1-trifluoropropan-2-yl]acetamide		O=C(O1)N(CC(N(CC2=CC=C(F)C=C2)[C@@H](C)C(F)(F)F)=O)C([C@@]31CCC4=CC(NC(NC)=O)=CC=C43)=O	VRVJKILQRBSEAG-LFPIHBKWSA-N	https://www.ebi.ac.uk/unichem/rest/inchikey/VRVJKILQRBSEAG-LFPIHBKWSA-N	118958122	https://pubchem.ncbi.nlm.nih.gov/compound/118958122
469	BRD-K70471716-001-01-6	A-486						Next-generation KAT inhibitor	Y	H	98.35	ACCEPT		N-[(4-fluorophenyl)methyl]-2-[(3R)-5-(methylcarbamoylamino)-2',4'-dioxospiro[1,2-dihydroindene-3,5'-1,3-oxazolidine]-3'-yl]-N-[(2S)-1,1,1-trifluoropropan-2-yl]acetamide		O=C(O1)N(CC(N(CC2=CC=C(F)C=C2)[C@@H](C)C(F)(F)F)=O)C([C@@]31CCC4=CC=C(NC(NC)=O)C=C43)=O	MTTJOZOOUCZVHO-LFPIHBKWSA-N	https://www.ebi.ac.uk/unichem/rest/inchikey/MTTJOZOOUCZVHO-LFPIHBKWSA-N	137332060	https://pubchem.ncbi.nlm.nih.gov/compound/137332060
470	BRD-K06947605-001-02-9	WM-8014						Next-generation KAT inhibitor		H	98.85	ACCEPT		N'-(benzenesulfonyl)-2-fluoro-3-methyl-5-phenylbenzohydrazide		O=C(NNS(=O)(C1=CC=CC=C1)=O)C2=CC(C3=CC=CC=C3)=CC(C)=C2F	PHHZKBMVRPULAW-UHFFFAOYSA-N	https://www.ebi.ac.uk/unichem/rest/inchikey/PHHZKBMVRPULAW-UHFFFAOYSA-N	133053564	https://pubchem.ncbi.nlm.nih.gov/compound/133053564
471	BRD-K44818970-001-03-8	WM-1119						Next-generation KAT inhibitor		H	95.9	ACCEPT		3-fluoro-N'-(2-fluorophenyl)sulfonyl-5-pyridin-2-ylbenzohydrazide		O=C(NNS(=O)(C1=C(F)C=CC=C1)=O)C2=CC(C3=NC=CC=C3)=CC(F)=C2	QLXULUNLCRKWRD-UHFFFAOYSA-N	https://www.ebi.ac.uk/unichem/rest/inchikey/QLXULUNLCRKWRD-UHFFFAOYSA-N	133080719	https://pubchem.ncbi.nlm.nih.gov/compound/133080719
472	BRD-K83668486-001-02-8	WM-2474						Next-generation KAT inhibitor	Y	H	97.79	ACCEPT		N'-(benzenesulfonyl)-2-fluoro-5-pyridazin-4-ylbenzohydrazide		O=C(NNS(=O)(C1=CC=CC=C1)=O)C2=CC(C3=CC=NN=C3)=CC=C2F	WYMCVPPNOFFNGE-UHFFFAOYSA-N	https://www.ebi.ac.uk/unichem/rest/inchikey/WYMCVPPNOFFNGE-UHFFFAOYSA-N	131750228	https://pubchem.ncbi.nlm.nih.gov/compound/131750228
473	BRD-K00010616-001-01-9	Lys-CoA						Historical KAT inhibitor	Y	H			Prepared in water	[[(3R)-4-[[3-[2-[2-[[(5S)-5-acetamido-6-amino-6-oxohexyl]amino]-2-oxoethyl]sulfanylethylamino]-3-oxopropyl]amino]-3-hydroxy-2,2-dimethyl-4-oxobutoxy]-hydroxyphosphoryl] [(2R,3S,4R,5R)-5-(6-aminopurin-9-yl)-4-hydroxy-3-phosphonooxyoxolan-2-yl]methyl hydrogen phosphate;2,2,2-trifluoroacetic acid		CC(=O)N[C@@H](CCCCNC(=O)CSCCNC(=O)CCNC(=O)[C@@H](C(C)(C)COP(=O)(O)OP(=O)(O)OC[C@@H]1[C@H]([C@H]([C@@H](O1)N2C=NC3=C(N=CN=C32)N)O)OP(=O)(O)O)O)C(=O)N.C(=O)(C(F)(F)F)O	SGCAYGMHHNOYEY-JPBLFTSTSA-N	https://www.ebi.ac.uk/unichem/rest/inchikey/SGCAYGMHHNOYEY-JPBLFTSTSA-N	129316182	https://pubchem.ncbi.nlm.nih.gov/compound/129316182
474	BRD-K00010609-001-01-9	Garcinol						Historical KAT inhibitor		L	72.39	ACCEPT	Purity > 95% (vendor); likely oxidized impurities detected in-house; potentially unstable in solution	(1S,3Z,5R,7R)-3-[(3,4-dihydroxyphenyl)-hydroxymethylidene]-6,6-dimethyl-5,7-bis(3-methylbut-2-enyl)-1-[(2S)-5-methyl-2-prop-1-en-2-ylhex-4-enyl]bicyclo[3.3.1]nonane-2,4,9-trione		C/C(C)=C\C[C@@H]1C[C@]2(C[C@@H](C(C)=C)C/C=C(C)\C)C(/C(C([C@@](C1(C)C)(C/C=C(C)\C)C2=O)=O)=C(O)\C3=CC(O)=C(O)C=C3)=O	DTTONLKLWRTCAB-BZSUNBQASA-N	https://www.ebi.ac.uk/unichem/rest/inchikey/DTTONLKLWRTCAB-BZSUNBQASA-N	5281560	https://pubchem.ncbi.nlm.nih.gov/compound/5281560
475	BRD-K00010608-001-01-9	Isogarcinol						Historical KAT inhibitor		L	96.25	ACCEPT		(1S,3S,9R,11R)-7-(3,4-dihydroxybenzoyl)-4,4,10,10-tetramethyl-3,9,11-tris(3-methylbut-2-enyl)-5-oxatricyclo[7.3.1.01,6]tridec-6-ene-8,13-dione		CC(C)([C@](C1=O)(C2=O)C/C=C(C)\C)[C@@H](C[C@]31C[C@@H](C(C)(OC3=C2C(C4=CC(O)=C(C=C4)O)=O)C)C/C=C(C)\C)C/C=C(C)\C	KXTNVBQRLRYVCO-LPSZMIQCSA-N	https://www.ebi.ac.uk/unichem/rest/inchikey/KXTNVBQRLRYVCO-LPSZMIQCSA-N	11135781	https://pubchem.ncbi.nlm.nih.gov/compound/11135781
476	BRD-K34917660-001-01-9	Dahlin-JMC2015-6a						Historical KAT inhibitor		L	85	ACCEPT	Purity > 85% (vendor); potentially unstable in solution	3-[4-[(4-bromophenyl)sulfonylamino]-1-hydroxynaphthalen-2-yl]sulfanylpropanoic acid		OC1=C(SCCC(O)=O)C=C(NS(C2=CC=C(Br)C=C2)(=O)=O)C3=CC=CC=C31	GRISDDUMMRDKDQ-UHFFFAOYSA-N	https://www.ebi.ac.uk/unichem/rest/inchikey/GRISDDUMMRDKDQ-UHFFFAOYSA-N	24320099	https://pubchem.ncbi.nlm.nih.gov/compound/24320099
477	BRD-K86727142-001-17-9	Embellin			Y			Historical KAT inhibitor		L	92.9	ACCEPT		2,5-dihydroxy-3-undecylcyclohexa-2,5-diene-1,4-dione		CCCCCCCCCCCC1=C(O)C(C=C(O)C1=O)=O	IRSFLDGTOHBADP-UHFFFAOYSA-N	https://www.ebi.ac.uk/unichem/rest/inchikey/IRSFLDGTOHBADP-UHFFFAOYSA-N	3218	https://pubchem.ncbi.nlm.nih.gov/compound/3218
478	BRD-K03816923-001-11-9	Rottlerin						Historical KAT inhibitor		L	96.33	ACCEPT		1-[6-[(3-acetyl-2,4,6-trihydroxy-5-methylphenyl)methyl]-5,7-dihydroxy-2,2-dimethylchromen-8-yl]-3-phenylprop-2-en-1-one		CC1=C(C(=C(C(=C1O)C(=O)C)O)CC2=C(C3=C(C(=C2O)C(=O)C=CC4=CC=CC=C4)OC(C=C3)(C)C)O)O	DEZFNHCVIZBHBI-UHFFFAOYSA-N	https://www.ebi.ac.uk/unichem/rest/inchikey/DEZFNHCVIZBHBI-UHFFFAOYSA-N	5103	https://pubchem.ncbi.nlm.nih.gov/compound/5103
479	BRD-K03109492-001-06-9	NSC-663284			Y			Historical KAT inhibitor		L	96.43	ACCEPT		6-chloro-7-(2-morpholin-4-ylethylamino)quinoline-5,8-dione		ClC1=C(C(C2=C(C1=O)C=CC=N2)=O)NCCN3CCOCC3	BMKPVDQDJQWBPD-UHFFFAOYSA-N	https://www.ebi.ac.uk/unichem/rest/inchikey/BMKPVDQDJQWBPD-UHFFFAOYSA-N	379077	https://pubchem.ncbi.nlm.nih.gov/compound/379077
480	BRD-K28061410-001-10-9	Beta-lapachone			Y			Historical KAT inhibitor		L	96.82	ACCEPT		2,2-dimethyl-3,4-dihydrobenzo[h]chromene-5,6-dione		CC1(CCC2=C(C3=CC=CC=C3C(C2=O)=O)O1)C	QZPQTZZNNJUOLS-UHFFFAOYSA-N	https://www.ebi.ac.uk/unichem/rest/inchikey/QZPQTZZNNJUOLS-UHFFFAOYSA-N	3885	https://pubchem.ncbi.nlm.nih.gov/compound/3885
481	BRD-K21342287-001-04-9	L002			Y			Historical KAT inhibitor		L	96.61	ACCEPT		[(3,5-dimethyl-4-oxocyclohexa-2,5-dien-1-ylidene)amino] 4-methoxybenzenesulfonate		COC1=CC=C(S(=O)(O/N=C2C=C(C(C(C)=C\2)=O)C)=O)C=C1	VEWFTYOFWIXCIO-UHFFFAOYSA-N	https://www.ebi.ac.uk/unichem/rest/inchikey/VEWFTYOFWIXCIO-UHFFFAOYSA-N	2221149	https://pubchem.ncbi.nlm.nih.gov/compound/2221149
482	BRD-K07572174-001-45-9	Curcumin						Historical KAT inhibitor		L	92.6	ACCEPT		(1E,6E)-1,7-bis(4-hydroxy-3-methoxyphenyl)hepta-1,6-diene-3,5-dione		COC1=C(O)C=CC(/C=C/C(CC(/C=C/C2=CC(OC)=C(O)C=C2)=O)=O)=C1	VFLDPWHFBUODDF-FCXRPNKRSA-N	https://www.ebi.ac.uk/unichem/rest/inchikey/VFLDPWHFBUODDF-FCXRPNKRSA-N	969516	https://pubchem.ncbi.nlm.nih.gov/compound/969516
483	BRD-K54059547-003-02-9	CPTH2						Historical KAT inhibitor		L	87.67	ACCEPT		4-(4-chlorophenyl)-N-(cyclopentylideneamino)-1,3-thiazol-2-amine		ClC1=CC=C(C2=CSC(N/N=C3CCCC/3)=N2)C=C1	YYTHPXHGWSAKIZ-UHFFFAOYSA-N	https://www.ebi.ac.uk/unichem/rest/inchikey/YYTHPXHGWSAKIZ-UHFFFAOYSA-N	25193530	https://pubchem.ncbi.nlm.nih.gov/compound/25193530
484	BRD-K83114635-001-04-9	Windorphen			Y			Historical KAT inhibitor		L	97.03	ACCEPT		(Z)-3-chloro-2,3-bis(4-methoxyphenyl)prop-2-enal		COC1=CC=C(/C(Cl)=C(C2=CC=C(C=C2)OC)/C=O)C=C1	VNRALGZMXHFBPG-WUKNDPDISA-N	https://www.ebi.ac.uk/unichem/rest/inchikey/VNRALGZMXHFBPG-WUKNDPDISA-N	735820	https://pubchem.ncbi.nlm.nih.gov/compound/735820
485	BRD-K00010614-001-01-9	Windorphen-NC						Historical KAT inhibitor	Y	L	99.42	ACCEPT		(E)-3-chloro-2,3-bis(4-methoxyphenyl)prop-2-enal		Cl/C(C1=CC=C(OC)C=C1)=C(C([H])=O)\C2=CC=C(OC)C=C2	VNRALGZMXHFBPG-MSUUIHNZSA-N	https://www.ebi.ac.uk/unichem/rest/inchikey/VNRALGZMXHFBPG-MSUUIHNZSA-N	735821	https://pubchem.ncbi.nlm.nih.gov/compound/735821
486	BRD-K36137799-001-07-9	Plumbagin			Y			Historical KAT inhibitor		L	99.29	ACCEPT		4,5-dihydroxynaphthalene-1,2-dione		O=C1C(O)=CC(C2=C(O)C=CC=C21)=O	AQMHLTLDUPBBEF-UHFFFAOYSA-N	https://www.ebi.ac.uk/unichem/rest/inchikey/AQMHLTLDUPBBEF-UHFFFAOYSA-N	21035	https://pubchem.ncbi.nlm.nih.gov/compound/21035
487	BRD-K66989831-001-06-9	Anacardic acid						Historical KAT inhibitor		L	97.99	ACCEPT		2-hydroxy-6-pentadecylbenzoic acid		CCCCCCCCCCCCCCCC1=C(C(=CC=C1)O)C(=O)O	ADFWQBGTDJIESE-UHFFFAOYSA-N	https://www.ebi.ac.uk/unichem/rest/inchikey/ADFWQBGTDJIESE-UHFFFAOYSA-N	167551	https://pubchem.ncbi.nlm.nih.gov/compound/167551
488	BRD-K19202888-001-05-9	C646						Historical KAT inhibitor		L	97.48	ACCEPT		4-[(4Z)-4-[[5-(4,5-dimethyl-2-nitrophenyl)furan-2-yl]methylidene]-3-methyl-5-oxopyrazol-1-yl]benzoic acid		CC1=NN(C2=CC=C(C(O)=O)C=C2)C(/C1=C\C3=CC=C(C4=CC(C)=C(C=C4[N+]([O-])=O)C)O3)=O	HEKJYZZSCQBJGB-UNOMPAQXSA-N	https://www.ebi.ac.uk/unichem/rest/inchikey/HEKJYZZSCQBJGB-UNOMPAQXSA-N	1285941	https://pubchem.ncbi.nlm.nih.gov/compound/1285941
489	BRD-K55591206-001-21-5	EGCG						Historical KAT inhibitor		L	98.56	ACCEPT		[(2R,3R)-5,7-dihydroxy-2-(3,4,5-trihydroxyphenyl)-3,4-dihydro-2H-chromen-3-yl] 3,4,5-trihydroxybenzoate		OC1=CC2=C(C[C@H]([C@@H](C3=CC(O)=C(C(O)=C3)O)O2)OC(C4=CC(O)=C(O)C(O)=C4)=O)C(O)=C1	WMBWREPUVVBILR-WIYYLYMNSA-N	https://www.ebi.ac.uk/unichem/rest/inchikey/WMBWREPUVVBILR-WIYYLYMNSA-N	65064	https://pubchem.ncbi.nlm.nih.gov/compound/65064
490	BRD-K93329612-001-02-9	NU-9056			Y			Historical KAT inhibitor		L	97.16	ACCEPT		5-(1,2-thiazol-5-yldisulfanyl)-1,2-thiazole		C1(SSC2=CC=NS2)=CC=NS1	MLRAMCAHIWHWRM-UHFFFAOYSA-N	https://www.ebi.ac.uk/unichem/rest/inchikey/MLRAMCAHIWHWRM-UHFFFAOYSA-N	72201043	https://pubchem.ncbi.nlm.nih.gov/compound/72201043
491	BRD-K00010610-001-01-9	HAT Inhibitor II						Historical KAT inhibitor		L	97.36	ACCEPT		(6E)-2,6-bis[(3-bromo-4-hydroxyphenyl)methylidene]cyclohexan-1-one		BrC1=C(C=CC(/C=C2CCC/C(C\2=O)=C\C3=CC(Br)=C(C=C3)O)=C1)O	YOLKEKNTCBWPSD-OZMOGXRNSA-N	https://www.ebi.ac.uk/unichem/rest/inchikey/YOLKEKNTCBWPSD-OZMOGXRNSA-N	154804715	https://pubchem.ncbi.nlm.nih.gov/compound/154804715
492	BRD-A04674939-001-10-9	Rtt109 Inhibitor						Historical KAT inhibitor		L	98.62	ACCEPT		N-[(2-chloro-6-fluorophenyl)methyl]-2-(2,5-dioxo-4-phenyl-4-propylimidazolidin-1-yl)-N-methylacetamide		O=C(CN1C(C(CCC)(C2=CC=CC=C2)NC1=O)=O)N(C)CC3=C(Cl)C=CC=C3F	LYOOCPLGHJKLEG-UHFFFAOYSA-N	https://www.ebi.ac.uk/unichem/rest/inchikey/LYOOCPLGHJKLEG-UHFFFAOYSA-N	4785700	https://pubchem.ncbi.nlm.nih.gov/compound/4785700
493	BRD-K00010613-001-01-9	MG149						Historical KAT inhibitor		L	99.57	ACCEPT		2-[2-(4-heptylphenyl)ethyl]-6-hydroxybenzoic acid		OC1=C(C(O)=O)C(CCC2=CC=C(CCCCCCC)C=C2)=CC=C1	WBHQYBZRTAEHRR-UHFFFAOYSA-N	https://www.ebi.ac.uk/unichem/rest/inchikey/WBHQYBZRTAEHRR-UHFFFAOYSA-N	49864204	https://pubchem.ncbi.nlm.nih.gov/compound/49864204
494	BRD-K00010619-001-01-9	EML425						Historical KAT inhibitor		L	98.49	ACCEPT		1,3-dibenzyl-5-[(4-hydroxy-2,6-dimethylphenyl)methylidene]-1,3-diazinane-2,4,6-trione		O=C(/C(C(N1CC2=CC=CC=C2)=O)=C/C3=C(C)C=C(O)C=C3C)N(CC4=CC=CC=C4)C1=O	LUGQBJDYUPNAQQ-UHFFFAOYSA-N	https://www.ebi.ac.uk/unichem/rest/inchikey/LUGQBJDYUPNAQQ-UHFFFAOYSA-N	91826273	https://pubchem.ncbi.nlm.nih.gov/compound/91826273
495	BRD-K00010620-001-01-9	MB-3						Historical KAT inhibitor		L	96.57	ACCEPT		(2R,3S)-4-methylidene-5-oxo-2-propyloxolane-3-carboxylic acid		O=C(O[C@H](CCC)[C@H]1C(O)=O)C1=C	SRQUTZJZABSZRQ-RQJHMYQMSA-N	https://www.ebi.ac.uk/unichem/rest/inchikey/SRQUTZJZABSZRQ-RQJHMYQMSA-N	21579153	https://pubchem.ncbi.nlm.nih.gov/compound/21579153
496	BRD-K84217444-001-02-9	SPV-106						Historical KAT inhibitor		L	93.2	ACCEPT		diethyl 2-pentadecylidenepropanedioate		O=C(OCC)/C(C(OCC)=O)=C\CCCCCCCCCCCCCC	APIJHPAXMCKJBY-UHFFFAOYSA-N	https://www.ebi.ac.uk/unichem/rest/inchikey/APIJHPAXMCKJBY-UHFFFAOYSA-N	25066642	https://pubchem.ncbi.nlm.nih.gov/compound/25066642
497	BRD-K19295594-001-19-9	Gossypol						Historical KAT inhibitor		L	96.71	ACCEPT		7-(8-formyl-1,6,7-trihydroxy-3-methyl-5-propan-2-ylnaphthalen-2-yl)-2,3,8-trihydroxy-6-methyl-4-propan-2-ylnaphthalene-1-carbaldehyde		OC1=C(O)C(C(C)C)=C(C=C(C)C(C2=C(O)C(C(C([H])=O)=C(O)C(O)=C3C(C)C)=C3C=C2C)=C4O)C4=C1C([H])=O	QBKSWRVVCFFDOT-UHFFFAOYSA-N	https://www.ebi.ac.uk/unichem/rest/inchikey/QBKSWRVVCFFDOT-UHFFFAOYSA-N	3503	https://pubchem.ncbi.nlm.nih.gov/compound/3503
498	BRD-K00010623-236-01-9	CTK7A						Historical KAT inhibitor		L	99.26	ACCEPT		sodium;4-[3,5-bis[(E)-2-(4-hydroxy-3-methoxyphenyl)ethenyl]pyrazol-1-yl]benzoate		OC(C=C1)=C(OC)C=C1/C=C/C2=NN(C3=CC=C(C([O-])=O)C=C3)C(/C=C/C4=CC=C(O)C(OC)=C4)=C2.[Na+]	QUZNCOYXNSCQPY-RUACYTINSA-M	https://www.ebi.ac.uk/unichem/rest/inchikey/QUZNCOYXNSCQPY-RUACYTINSA-M	137174996	https://pubchem.ncbi.nlm.nih.gov/compound/137174996
499	BRD-K00010622-300-01-9	TH 1834						Historical KAT inhibitor		L	97.61	ACCEPT		2-[5-[4-[[2-phenylethyl-[4-[4-(pyrrolidin-1-ylmethyl)phenoxy]butyl]amino]methyl]phenyl]tetrazol-2-yl]acetic acid;dihydrochloride		O=C(O)CN(N=N1)N=C1C(C=C2)=CC=C2CN(CCCCOC3=CC=C(CN4CCCC4)C=C3)CCC5=CC=CC=C5.Cl.Cl	HYXIFSOROZPMMU-UHFFFAOYSA-N	https://www.ebi.ac.uk/unichem/rest/inchikey/HYXIFSOROZPMMU-UHFFFAOYSA-N	91826511	https://pubchem.ncbi.nlm.nih.gov/compound/91826511
500	BRD-K00010617-001-01-9	Nordihydroguaiaretic acid						Historical KAT inhibitor		L	99.69	ACCEPT		4-[4-(3,4-dihydroxyphenyl)-2,3-dimethylbutyl]benzene-1,2-diol		CC(CC1=CC(=C(C=C1)O)O)C(C)CC2=CC(=C(C=C2)O)O	HCZKYJDFEPMADG-UHFFFAOYSA-N	https://www.ebi.ac.uk/unichem/rest/inchikey/HCZKYJDFEPMADG-UHFFFAOYSA-N	4534	https://pubchem.ncbi.nlm.nih.gov/compound/4534
501	BRD-K00010611-001-01-9	CAY10669						Historical KAT inhibitor		L	99.01	ACCEPT		2-hydroxy-6-[(Z)-2-(4-pentoxyphenyl)ethenyl]benzoic acid		OC1=CC=CC(/C=C\C2=CC=C(OCCCCC)C=C2)=C1C(O)=O	JZTUSBQKQHUSQE-FLIBITNWSA-N	https://www.ebi.ac.uk/unichem/rest/inchikey/JZTUSBQKQHUSQE-FLIBITNWSA-N	46927927	https://pubchem.ncbi.nlm.nih.gov/compound/46927927
