# Supplementary material for: Reference compounds for characterizing cellular injury in high-content cellular morphology assays
Source: Nat Commun. 2023 Mar 13;14:1364. doi: 10.1038/s41467-023-36829-x (PMC10011410; doi:10.1038/s41467-023-36829-x)
Supplement: Supplementary file 6 — Source Data [file 41467_2023_36829_MOESM6_ESM.xlsx]

## Sheet: Fig 1a
historical Molecular Libraries Initiative cell painting data, relative cell number versus activity score (as Mahalanobis distance)
data provided by S. Singh (Bray, M. et al. A dataset of images and morphological profiles of 30,000 small-molecule treatments using the Cell Painting assay. GigaScience 6, 1–5 (2017))
relative cell number	Mahalanobis distance
0.677706	4.89173
0.893126	5.37156
0.937153	4.93422
0.613238	3.3994
0.748464	2.81701
0.0377377	65.6099
0.759471	3.7521
0.841236	1.48211
0.891553	1.84862
1.06766	2.84058
0.839664	2.49551
0.978035	1.39577
0.849098	2.13149
0.721734	2.95864
1.0142	2.70526
0.704437	3.15528
0.768906	15.8322
0.926146	2.18113
0.734313	3.70636
0.82394	3.13821
0.709154	4.79083
0.965456	2.43634
0.855388	4.01872
0.864822	3.39137
0.911995	1.8913
0.90256	1.84346
0.929291	2.10251
1.02206	2.09831
0.962311	2.19855
1.09125	1.80107
1.06295	1.58126
0.889981	2.12343
1.02049	1.46852
1.02049	1.25595
1.11955	1.99982
0.489018	11.0583
0.880546	4.35959
0.913567	2.59651
0.794064	2.43142
0.866395	2.19074
1.17301	2.43081
0.946587	2.42521
0.90885	3.24515
1.03936	2.86261
0.680851	3.35211
0.0943443	59.6507
0.679279	2.98289
0.709154	4.30485
0.861678	3.21221
0.845954	1.85103
0.888408	1.50656
0.525183	4.82368
0.905705	2.44848
0.773623	2.40353
1.00634	1.35029
1.06923	1.18264
1.06923	1.94861
0.798781	3.03232
0.812933	2.80778
1.07238	2.17573
0.861678	2.10489
1.12427	3.42321
0.90256	5.86526
0.748464	2.58911
0.73903	3.92746
0.0110068	48.4745
0.792492	2.7854
0.880546	1.91587
0.90885	2.5559
0.683996	2.95099
1.0881	2.46349
0.845954	2.08274
0.990615	2.05763
1.05351	1.25444
0.122648	35.5797
0.952877	1.6126
0.875829	1.19335
0.696575	3.00251
1.00791	2.20993
0.99376	1.59616
0.967029	1.80933
1.01577	1.96999
1.03464	1.69706
0.759471	2.54625
1.01577	0.821377
1.03307	2.53612
0.797209	3.03207
1.00634	1.59486
1.04565	2.04742
0.929291	2.46818
0.710727	2.33511
0.878974	3.56057
1.10697	0.984719
0.951305	1.65739
1.03779	2.43761
1.02206	2.19526
0.98118	3.2017
1.10855	2.69875
0.959167	1.97501
1.06295	2.38654
0.989042	3.25463
0.842809	2.37721
0.849098	2.14083
0.858533	2.72918
0.967029	3.17334
0.932436	2.00395
1.02992	2.45612
0.916712	2.13217
1.11483	2.11054
1.09754	1.73068
0.128937	21.0608
0.943443	1.46569
1.0142	2.27262
0.937153	1.32498
1.1054	2.415
0.764188	5.08409
0.860105	2.33274
0.967029	2.09121
0.867967	2.63187
0.871112	2.30438
0.701292	4.53563
0.89627	4.09227
1.00791	1.42729
1.11641	1.32748
1.06766	3.40817
1.2705	2.21621
1.18245	1.76448
1.0142	0.944637
1.03779	1.36199
0.965456	1.2953
1.05194	2.41293
1.07552	1.48098
1.02364	1.98199
0.924574	1.74861
0.883691	2.27624
0.998477	2.40325
0.963884	2.69564
0.893126	2.0505
0.990615	2.05706
1.14471	2.2328
0.911995	2.5173
0.904132	2.16545
0.973318	2.87288
0.792492	2.74171
1.07552	3.26934
0.147806	20.3178
1.06766	1.73051
0.995332	2.22556
1.01106	1.83005
1.12427	1.89095
1.01577	2.50076
1.02364	2.78817
1.0598	13.6337
1.10383	1.19208
1.0142	1.45431
1.02049	2.13406
1.0425	1.94756
1.02206	2.84463
0.90256	2.75809
1.08339	2.892
0.850671	4.51403
0.957594	3.67765
0.888408	2.73406
1.14471	2.04596
1.0315	1.98893
1.13213	1.39629
0.0314481	58.463
0.99376	2.32976
1.15572	1.14792
1.10068	1.93585
0.559776	6.34831
1.10226	2.75479
1.16201	3.01378
0.143089	18.0225
1.18559	3.28602
1.24377	2.64305
0.44499	5.07194
0.974891	1.2385
0.919857	2.72944
1.06137	2.659
0.951305	2.80192
0.891553	1.49747
0.934008	3.29075
1.04879	2.34425
1.04408	1.81586
0.938725	9.93463
0.606948	23.4834
0.199695	38.9081
0.861678	2.39414
1.01577	1.44977
1.09754	1.39062
1.08181	1.71217
1.05037	1.73276
1.15729	2.73237
0.927719	1.78429
1.02521	2.45577
1.01577	1.27968
0.998477	1.77765
0.234288	15.5644
1.19188	2.96986
0.930863	4.83828
0.767333	4.07676
1.09754	2.79285
1.00162	1.65775
1.07238	1.47509
0.90885	2.69599
1.17616	1.41574
0.808216	10.5924
0.212275	16.338
1.13528	1.47977
1.07238	1.34468
1.1793	1.98592
1.11326	2.74976
1.12584	1.92437
0.306619	4.59851
1.10226	1.10098
0.970173	2.61367
1.10855	2.78883
0.70601	3.46613
0.918284	2.44427
0.959167	2.14878
1.01263	2.19155
0.888408	2.21286
0.24844	5.86179
1.07867	1.99895
1.11641	1.5581
0.715444	3.63651
0.866395	2.04814
0.943443	1.71019
1.05194	2.22195
0.956022	1.99864
1.02206	1.78667
1.04408	0.896967
0.723306	2.43917
0.478011	9.99775
1.07867	1.29104
0.845954	4.06019
0.937153	2.92488
0.806643	5.43185
1.12741	1.66286
0.967029	2.01178
0.968601	3.27016
0.69343	4.25989
1.17773	2.02465
1.1054	2.26725
0.995332	1.53269
1.06295	3.25546
0.0345929	72.6566
0.967029	2.02602
0.433984	22.8261
0.94816	1.09614
0.0440273	51.0531
1.08496	2.05551
1.03307	1.99798
0.251585	17.4874
1.00948	2.62173
0.899415	3.12509
1.02364	1.40127
0.512604	5.72146
0.945015	1.73761
1.05823	2.11494
0.82394	2.78415
0.957594	2.27788
0.927719	2.62268
0.878974	2.15282
1.03779	1.64508
1.02835	1.99284
0.960739	0.737258
1.02678	1.35109
0.264164	6.83059
0.978035	2.26357
1.05508	2.25511
1.05037	1.93598
0.0974891	82.1096
0.926146	1.76458
0.833374	3.8417
0.416687	5.04635
0.836519	3.59125
0.734313	3.22193
0.842809	1.98823
0.430839	5.40458
0.894698	1.96865
0.899415	1.06481
0.262592	18.7789
0.779913	1.98012
0.089627	33.3815
0.803499	2.39179
0.489018	4.29641
0.734313	2.27269
0.833374	2.44466
0.735885	2.59887
0.844381	1.18552
0.874257	2.1527
1.09125	2.25106
0.930863	2.98211
0.740602	3.12436
0.907277	2.36756
0.279888	22.2138
0.416687	4.74246
0.713872	3.81341
0.679279	4.33271
0.630534	16.0633
0.682423	3.21863
0.559776	4.85785
0.650975	7.55178
0.73274	3.37642
0.734313	2.36154
0.553486	3.56753
0.0691858	49.2573
0.613238	3.51312
0.893126	1.47337
0.58179	3.57958
0.671417	3.59909
0.73274	3.59052
1.05194	2.60578
0.29404	17.1508
0.971746	1.62194
0.932436	2.86141
0.790919	1.93428
0.759471	2.79738
0.361483	3.38912
0.638938	3.0623
0.688087	2.448
0.315505	6.75561
0.448683	3.80915
0.589789	2.15998
0.577105	2.69482
0.780043	2.82755
0.66272	3.20231
0.567592	3.1328
0.608814	2.71961
0.497832	3.46272
0.586618	3.18926
0.572349	4.5699
0.637352	2.12003
0.527956	3.40983
0.711869	2.45951
0.864072	3.42067
0.118909	54.737
0.716625	2.32791
0.529541	4.26665
0.894196	1.96013
0.646865	2.27348
0.849803	2.43051
0.791141	2.19255
0.783214	1.4634
0.688087	3.10888
0.692843	2.25264
0.623083	14.9884
0.778458	3.07605
0.684916	2.61975
0.897367	1.3335
0.773701	1.73141
0.667476	2.75203
0.810167	2.32943
0.886268	1.47949
0.856145	2.37522
0.802239	2.32296
0.783214	2.22216
1.04006	0.987358
0.678574	2.86064
0.917978	2.19667
0.89261	2.11624
0.873585	1.78115
0.269527	30.4591
0.824436	2.51675
0.767359	1.49102
0.586618	5.30064
0.821265	1.26878
0.96237	1.72314
0.911636	1.55912
0.924319	1.21469
0.902123	1.95686
0.876756	1.51213
0.767359	2.24545
0.802239	2.36864
1.03847	1.88105
0.933832	1.33672
1.21604	1.74724
0.984567	1.12753
1.04798	1.63842
0.943345	1.63024
1.02737	0.900791
0.937003	1.03248
0.670647	2.26532
0.80541	2.10045
0.762603	2.62013
0.789556	1.44711
0.925905	1.71438
0.84029	1.03762
0.99725	1.53742
0.906879	1.10558
0.937003	1.56146
0.956028	2.12967
0.968712	1.63727
0.949687	2.32987
0.959199	1.39837
1.00993	2.50207
0.990908	1.56696
1.18275	2.08216
1.08128	1.74419
1.00359	1.41821
0.952858	1.8852
1.05908	2.19568
0.998836	3.24339
1.03847	2.02422
0.851389	1.70159
0.970298	3.28535
0.998836	0.895006
1.05274	2.78506
1.17006	1.88134
1.02579	1.57537
0.919563	2.23034
0.0713454	68.5856
1.01786	1.90418
0.889439	1.95679
0.00475636	70.8065
1.04006	1.3299
1.19702	1.44266
1.11299	1.78864
0.981396	2.26256
1.00676	3.37041
0.808581	2.28857
0.852974	1.41032
1.12884	2.13537
1.05591	1.36254
1.07177	2.72709
0.937003	1.29502
1.05274	0.802629
0.871999	1.23928
1.07018	1.43563
1.09713	1.33937
1.09872	1.75968
1.20019	1.79974
1.13201	1.08296
0.0285382	35.4331
1.28897	1.82164
1.1114	1.65435
0.913221	1.50684
0.976639	3.40414
0.62784	2.72021
0.889439	2.31275
0.826021	1.64803
0.171229	6.83245
1.13043	0.844134
1.03372	2.08229
1.05116	0.890698
1.09079	1.53798
1.30483	1.79796
0.00634181	83.49
1.17958	1.91369
1.06225	1.57213
1.31117	1.80241
0.746749	2.12001
1.17006	2.07654
1.18592	1.54755
0.535883	12.6971
1.10506	2.11757
1.08921	2.69985
1.12884	2.2226
0.532712	3.614
0.990908	2.32722
1.07018	3.56374
1.21287	1.0193
1.03847	1.4689
0.00158545	83.6725
1.08286	1.80595
0.280625	42.1746
1.26678	1.75659
1.24141	1.72151
1.32861	2.83927
1.15897	1.23078
1.36349	2.34086
1.20019	1.66812
1.1558	1.37498
1.1447	1.46285
1.14311	1.61173
1.00676	1.22889
1.24775	3.03256
1.11933	3.4988
0.71504	3.02661
0.699185	2.81865
0.883098	1.88693
1.09396	1.68176
1.1225	1.8135
1.15738	2.13824
1.15738	2.5524
1.16689	1.05495
1.38252	3.4725
1.01152	10.1775
0.599301	3.33648
1.1003	1.28578
0.589789	16.412
0.2616	7.40494
1.08445	1.67715
0.976639	2.68066
1.22556	1.29233
1.08286	1.16122
0.696014	2.92753
0.922734	3.73201
0.802239	2.04119
1.01469	2.65789
0.937003	1.74263
1.03054	2.64135
1.09713	1.90953
0.982981	1.00566
1.09872	0.990709
1.1986	1.49586
0.434414	2.42582
1.0464	1.2014
1.22397	1.96667
1.23982	1.75813
1.16689	1.85772
0.0745163	97.995
1.2319	1.41859
1.12726	1.4957
1.11299	1.98519
1.03689	3.61971
0.946516	2.3849
0.734065	4.49481
0.768945	2.39042
0.906879	2.34713
1.01469	2.58888
0.145862	40.4138
1.02737	1.54448
0.995665	1.17775
1.21446	1.81735
0.513687	5.6061
0.852974	1.41228
1.16848	0.905119
1.16214	1.47716
1.07018	3.1206
1.25409	1.68188
1.34446	1.81715
1.12884	1.3354
1.10189	1.5933
1.13677	2.10356
1.23824	2.50309
0.772116	3.08293
0.756261	3.82142
0.795898	4.03598
1.06225	2.05929
1.07494	0.963704
0.91005	0.949873
1.29056	4.09169
1.07018	0.530776
1.16372	0.827685
1.12092	1.441
1.14628	1.53891
0.751505	7.98144
1.07177	0.611458
1.1875	0.906989
1.23824	1.31418
0.887854	1.73627
0.0285382	40.2978
1.10506	1.18283
0.573934	2.74536
1.00518	2.30882
0.846632	4.65249
0.903708	1.25822
1.0353	1.30759
1.01786	3.03046
0.699185	3.32293
0.97981	1.82069
0.99725	1.364
0.981396	0.734672
0.987738	0.996517
1.08286	0.861858
0.806996	7.44058
1.05591	1.242
0.929076	1.77779
1.14945	0.892016
1.2097	1.41534
1.16848	1.29059
1.09396	2.39915
1.00676	3.35065
0.524785	3.02313
0.686501	2.93726
1.07018	2.53871
0.534298	6.32377
0.879927	2.05109
0.992494	0.800647
0.602472	27.1188
0.594545	1.0129
0.721381	2.11582
0.765774	2.40208
0.860901	1.91123
0.96237	1.51862
0.837119	2.30073
0.94493	2.00781
0.946516	1.29336
1.02896	1.74637
1.16848	2.01547
0.968712	4.7574
0.989323	1.28524
1.10665	2.20319
0.681745	4.71039
0.653207	2.56959
0.982981	1.5381
0.883098	1.61205
0.987738	0.680231
0.729309	2.26398
0.87517	1.8534
0.802239	0.869631
0.722967	1.90986
0.854559	2.03049
0.694429	2.72127
0.551738	4.37278
0.789556	2.67542
0.883098	1.44537
0.886268	1.83463
0.891025	3.21187
0.990908	2.60291
0.767359	2.80713
0.975054	3.0969
0.578691	3.13309
1.02579	1.82526
0.599301	5.2615
0.559665	2.7713
0.475636	3.72522
0.726138	1.34626
0.883098	1.74183
0.791141	2.79067
0.80541	1.84415
0.632596	1.74893
0.851389	1.61682
0.71504	2.01395
0.63101	2.41552
0.580276	3.13847
0.713454	2.50829
0.569178	3.55024
0.71504	3.14453
0.70077	3.20789
0.681745	2.39181
0.743578	1.94181
0.66272	2.70028
0.689672	2.87073
0.85773	2.09731
0.409047	4.02497
0.77053	2.50952
0.719966	3.59229
0.789397	2.4877
0.914674	2.45849
0.377341	17.9213
0.535824	4.34306
0.818075	2.43823
0.768266	2.70323
0.855809	2.86139
0.854299	3.04541
0.878449	2.25914
1.05655	0.801101
1.10183	2.22326
0.952408	2.15075
0.92373	2.67397
0.860337	2.2396
0.932786	1.10206
1.05504	2.72896
0.762228	3.96441
0.087543	27.5713
0.783359	2.76651
0.726003	3.90929
0.739588	5.08381
0.632423	4.0132
1.00674	2.89509
0.949389	2.20923
0.949389	2.76271
0.869393	3.00221
1.02486	2.03759
0.848262	50.2101
0.857318	2.11836
1.00373	0.801216
1.08674	2.1538
1.05957	1.97679
0.949389	1.64278
1.07618	1.81974
1.06108	1.84368
1.01731	2.30754
0.867884	2.33864
0.959955	2.40361
0.863356	2.22362
0.576577	10.8084
0.920711	1.83403
1.05806	2.97887
1.04599	3.02632
0.596198	20.3507
0.810528	2.02277
1.01278	1.53079
0.822603	2.67007
0.904108	5.038
0.94788	1.72563
0.857318	2.80519
1.00674	2.84673
0.959955	2.44016
0.97203	2.72554
0.932786	2.4802
1.04146	3.00512
1.05354	2.30006
1.0475	1.82367
1.10485	1.37933
0.949389	2.44401
0.932786	1.62613
1.10938	2.23697
1.03089	2.10088
1.04448	3.09035
0.796944	2.94797
1.03995	1.60899
1.03693	2.22349
0.907127	2.07373
1.09731	2.58303
1.02335	1.27897
1.16825	2.13805
0.846753	1.94681
1.05504	1.45558
0.959955	2.05363
0.969011	2.01184
0.985614	1.88428
0.940333	0.770917
0.990142	1.21966
0.908636	3.43803
0.955427	2.61967
0.87694	1.19498
1.10033	1.79538
1.09429	3.15977
1.06108	2.66461
0.834678	3.09229
0.884487	2.79041
0.911655	4.15542
1.00071	2.57399
1.03844	2.23252
1.15164	3.62972
0.935805	2.56055
1.02486	1.60827
0.893543	3.75321
0.0482996	107.966
0.854299	2.93302
0.510165	3.95763
0.00301873	101.263
0.996179	1.75128
0.916183	2.9801
1.01882	1.75994
0.987123	2.1208
0.911655	2.92308
0.990142	3.06309
0.898071	3.12421
1.04599	3.45592
1.00825	2.2918
0.988633	3.58
0.949389	2.21068
1.06863	2.64874
1.02637	0.981123
0.969011	2.27768
1.1124	1.3858
0.802981	2.97497
1.0958	1.29206
1.18787	1.85691
0.200745	13.6837
1.13504	2.28201
0.949389	2.53658
0.922221	1.28935
0.937314	3.56541
0.834678	3.27255
0.796944	2.5327
0.837696	3.77085
0.683741	2.88518
1.14863	2.73563
1.03089	4.82696
1.08221	1.57252
1.07165	1.51542
1.2407	2.39031
0.00150936	73.9725
1.09429	2.9193
1.00674	0.797127
1.16976	1.98154
0.798453	2.9
1.01127	2.44589
1.01127	1.90436
0.407528	36.6638
1.16523	2.41705
1.04297	2.81728
0.911655	3.89185
0.896561	2.83154
1.10183	2.6485
0.949389	2.00332
1.06863	3.06962
1.10334	1.95669
0.00754681	58.0178
1.11542	1.79891
0.489034	5.63406
1.11542	2.72484
1.10334	1.7654
1.05655	1.41787
1.16674	1.83222
1.00373	2.89301
1.13353	1.95333
1.09429	2.08409
1.08372	2.18074
1.21051	3.37869
0.926749	1.84699
1.04599	2.09846
1.07014	3.66316
0.904108	2.54661
0.904108	2.40593
0.848262	2.64667
1.04599	3.43582
1.0158	2.05883
1.09127	2.15198
0.991651	1.32908
1.02184	4.28141
1.02486	1.42248
1.04901	4.20622
0.695816	3.90638
0.978067	2.68279
0.47394	17.0184
0.792415	1.73988
0.94637	2.19842
0.991651	2.15032
1.10183	2.08085
1.12448	1.64394
0.609783	3.88374
0.917693	3.07162
0.748644	2.61797
0.902599	2.86667
0.807509	2.1289
0.910146	2.62151
1.02788	1.95876
0.887505	3.70042
1.00373	1.95203
0.997689	2.27998
0.712419	3.58765
0.884487	1.40266
0.922221	1.82767
1.01429	1.48392
1.15315	2.1642
0.033206	46.8444
1.12749	1.54522
1.03844	1.62975
1.11693	2.22708
0.833168	5.81201
1.11089	1.78049
0.913164	4.3855
0.843734	2.67181
0.795434	2.35011
1.03391	2.37762
0.125277	53.9255
1.13957	2.09852
0.999198	3.63859
1.20749	1.89995
0.704872	10.1057
0.790906	2.99879
0.941842	1.68246
1.05052	1.3489
1.11693	2.16448
1.16372	1.81131
0.855809	1.47932
1.15013	2.35579
0.996179	1.87192
1.02788	2.13885
1.00825	2.51863
0.695816	4.4098
0.866374	5.14306
0.950899	2.24145
0.890524	1.78587
0.827131	2.70224
0.988633	4.39046
0.940333	2.2657
1.15768	1.58167
1.02486	0.688986
1.0158	0.960865
1.03391	0.723487
0.872412	15.8455
1.00373	1.88076
1.01731	1.76905
1.16976	2.524
0.920711	1.57346
0.134333	21.0371
0.996179	2.98902
0.63997	3.75423
1.06259	1.94032
1.0324	1.9663
0.846753	2.33494
1.0807	2.70527
0.956936	2.95817
0.742606	10.8988
0.863356	1.73044
0.833168	2.0122
1.13202	1.73681
0.976558	1.60469
0.863356	2.91738
0.896561	4.8332
0.987123	1.28921
0.795434	3.92565
1.05203	1.78153
0.950899	1.73749
0.97203	2.59154
0.931277	2.56875
0.976558	2.01381
0.809018	1.79265
0.861846	3.15432
1.12598	2.03409
0.602236	8.36979
0.932786	2.1662
0.819584	2.03022
0.44979	34.9899
0.618839	4.55962
0.795434	3.93662
0.882977	2.09394
1.11089	2.27664
1.09127	1.98704
0.908636	5.2991
1.00825	1.65861
1.03391	1.40582
1.09882	3.11055
1.04448	1.97282
0.85279	2.65609
1.13202	1.70537
1.00976	3.50958
0.765247	2.70225
0.572048	4.68411
1.01127	1.52436
0.94637	2.72306
0.920711	2.33339
0.926749	1.38312
0.919202	2.56089
0.964483	2.6764
0.898071	1.58815
0.879958	1.91092
1.07165	1.47577
0.738078	2.87339
1.00524	2.00099
1.01731	1.38889
0.860337	2.08306
1.0158	1.47581
1.11693	2.81208
0.889015	2.52958
0.90109	2.72151
0.685251	3.4839
0.944861	2.97158
0.621857	9.5094
0.682232	3.03487
0.578086	3.75398
0.818075	3.18831
0.650535	2.81199
0.825621	2.2412
0.750153	3.11656
0.904108	2.0083
0.783359	3.05176
0.848262	2.20472
0.769775	3.68782
0.843734	2.37657
0.922221	2.16316
0.916183	1.68256
1.00222	3.10879
0.997689	3.39235
0.938824	6.31477
0.990142	2.45065
0.908636	3.21381
0.87543	3.13215
1.09429	4.58312
0.529786	5.80533
0.926749	2.61968
0.765481	3.93776
0.742372	4.44205
0.925799	12.304
0.423181	26.2139
0.556057	39.9591
0.81892	3.28736
0.655714	4.42703
0.878137	3.21405
0.764037	4.17406
0.879581	10.5322
0.840585	14.2253
0.826142	3.25767
0.87236	2.71883
0.920022	4.41737
0.769814	5.09683
0.927243	3.20456
0.87236	2.89372
0.963351	2.64549
0.183427	47.3185
0.993681	2.78811
0.803033	5.03196
0.866582	3.47421
0.829031	2.74097
0.759704	3.60561
0.820365	3.32642
0.920022	2.8571
0.870915	2.60237
0.816032	3.82465
0.696155	95.6507
0.849251	3.48192
0.774147	4.20248
0.820365	3.39468
0.920022	2.28046
0.824698	2.40161
0.878137	1.65801
0.980682	2.84002
0.827586	3.92242
0.840585	3.79936
0.829031	6.06546
0.883914	2.87233
0.657158	8.42923
0.938798	2.89419
1.00235	2.52346
0.954685	4.58251
0.553168	66.8462
0.885358	3.4275
0.896913	2.10374
0.983571	1.75056
0.883914	3.60995
0.869471	2.90508
0.930132	1.71132
1.01246	1.71864
0.810255	6.91693
0.9128	1.37954
0.836252	3.34849
0.846362	3.03949
0.860805	2.19976
0.99657	1.60483
1.04568	2.11661
0.947463	2.79586
1.01679	2.23605
1.14678	2.72822
1.00524	3.84879
1.08178	2.1337
1.01101	3.44889
0.813143	4.24658
0.928687	3.44563
0.938798	1.39809
0.921466	1.89033
0.90269	1.84586
1.05579	2.02982
0.940242	1.17873
0.990793	0.987805
0.931576	1.16413
1.00524	0.978072
0.948908	2.24353
0.967684	1.17024
1.01535	2.26056
0.836252	3.94066
1.0529	2.64017
0.948908	2.31223
0.963351	1.52697
1.11067	6.13541
0.833363	3.07964
0.881025	2.35741
1.08323	2.99963
1.04712	4.08497
1.01968	1.65551
1.08756	2.15386
1.03845	1.51252
0.948908	8.41052
0.998014	2.0886
0.856472	5.88493
0.0678823	89.9181
1.03123	3.23264
0.647048	7.50801
1.18144	3.86948
1.01535	1.77419
1.14533	3.05922
0.921466	4.93361
0.805922	23.2953
0.873804	4.42461
0.924355	2.25445
1.00957	3.23708
1.04134	1.89954
0.951796	3.80033
0.88247	1.84052
1.02834	1.45035
0.930132	1.97325
1.04423	4.6608
1.09334	2.22022
0.987904	2.61044
1.02112	1.02806
0.970572	1.97334
0.115544	22.7702
1.06012	2.0434
0.995125	1.92535
0.918577	3.74968
1.06301	3.14017
0.950352	3.03951
1.06156	3.11383
0.830475	3.00625
1.17566	8.02344
0.987904	1.91325
0.917133	8.11275
1.05001	2.07651
0.946019	2.33384
0.9128	1.62582
0.00288861	124.153
1.09045	2.41935
1.03123	3.15041
1.12222	4.44713
0.820365	3.33543
1.02112	2.48779
0.998014	3.08582
0.794367	12.4816
1.0139	2.21757
1.06301	1.95595
1.04568	2.22927
0.777036	9.74074
0.951796	3.22845
1.15255	2.58417
0.98646	1.74892
1.02112	1.53966
0.00433291	103.267
0.993681	1.23716
0.401517	28.8698
1.0139	2.42181
1.13522	2.25905
0.889691	20.102
1.09045	4.39686
0.831919	2.67912
1.04134	2.71228
1.14389	2.82464
1.13233	3.64492
0.953241	3.58484
0.931576	5.36112
1.00379	6.17138
1.19733	3.95989
0.761148	4.02066
0.920022	3.12519
0.740928	4.21668
1.00812	2.82897
0.920022	1.84749
1.03268	2.1925
1.03845	0.673941
0.980682	1.62039
1.03845	1.49221
0.963351	5.06986
0.842029	5.61002
1.06301	1.23525
0.521394	24.4954
0.687489	5.8565
1.09045	3.01668
1.102	2.35615
1.09045	2.0574
1.07745	2.19361
0.891136	3.69658
0.999458	2.6002
0.800144	4.15047
0.901246	3.34093
0.794367	3.47553
0.878137	2.32516
1.08901	2.42572
0.925799	4.14882
1.06012	2.98618
0.92291	2.13383
0.700487	7.62538
0.904134	1.68978
0.914244	1.30118
1.01246	1.8951
1.08756	2.28466
0.033219	44.403
1.08756	1.96559
1.01246	2.20799
1.00668	2.48597
0.999458	3.04849
1.11934	2.82354
0.837696	3.04465
0.740928	3.02494
0.957574	2.28915
0.914244	1.91364
0.111211	46.3857
1.03557	3.52176
1.0269	3.07303
1.10489	2.47724
0.69471	18.546
1.09912	2.10108
1.06445	2.13641
1.11645	2.33173
1.07745	1.83612
1.04279	1.51685
1.02401	2.30577
0.805922	9.30545
1.16411	2.85669
1.03268	2.10558
1.11645	3.04953
0.75826	4.41871
0.993681	4.90528
0.844918	2.86295
1.01246	2.09652
0.743817	4.14333
1.00957	1.55887
0.901246	2.71414
1.12078	2.34762
0.960462	1.49891
1.102	2.07889
1.04568	1.12603
0.766925	22.3915
1.00668	1.35476
1.07167	2.66144
1.13522	3.06929
0.765481	4.19589
0.274418	18.6032
0.927243	2.7777
0.756815	4.19988
0.801589	3.26084
0.837696	2.35249
0.889691	2.41769
1.04712	3.46946
1.04856	1.65559
0.722152	15.0598
0.914244	3.7899
0.9128	7.19524
0.967684	1.22599
1.08756	2.12072
1.11645	2.2389
0.953241	8.19423
1.01246	0.930047
0.727929	5.87971
1.04423	1.90999
1.02112	2.40193
1.03268	1.32467
0.905579	2.67366
0.847806	3.92102
0.937353	3.58646
0.888247	2.98321
0.904134	2.6149
0.67449	10.5677
1.03268	1.44624
0.938798	1.60858
0.475176	31.2485
0.775591	2.63741
0.606608	7.28077
0.775591	4.86855
0.911356	2.3465
1.04856	1.95126
0.675934	6.64425
0.930132	2.19057
1.04134	1.53934
1.00668	3.2625
1.02257	2.81689
0.925799	4.21167
0.931576	3.95482
1.00235	2.42326
0.855028	4.37374
0.709153	10.8194
0.830475	3.77528
0.876693	1.81373
0.856472	2.40693
0.895469	1.04691
0.963351	1.07202
1.04712	2.39735
1.08467	2.88693
1.01823	3.1901
1.11211	2.34959
0.736595	4.13431
1.22333	4.37521
1.11211	2.31388
1.16555	4.02995
0.881025	3.53538
1.07312	3.1464
0.957574	2.61037
1.0009	3.20617
0.775591	9.80883
0.824698	4.44682
0.587832	8.96791
0.743817	5.49886
0.859361	3.29507
0.875248	3.18497
0.914244	2.51959
0.836252	2.69012
0.969128	2.69337
0.995125	4.53736
0.918577	1.68904
0.93302	2.44355
0.794367	3.07276
0.999458	2.92623
1.02834	3.04687
0.891136	2.40222
1.08901	3.9475
1.05001	3.32476
0.974905	5.92404
1.09623	3.40535
0.974905	2.9441
1.00235	3.05663
1.193	4.35146
0.830475	2.96408
0.881025	3.58068
0.502678	3.68237
0.421278	4.1317
0.671189	3.61008
0.285612	16.5821
0.461264	8.5129
0.612638	4.34503
0.455552	4.64607
0.609782	4.38937
0.856837	2.71535
1.02963	1.12966
1.00678	0.815111
0.772581	3.32955
0.708318	3.71374
0.676901	3.16206
0.892538	3.34392
0.771153	4.15978
0.618351	3.34265
0.468404	4.05277
0.0614066	28.5854
0.892538	0.898265
0.801142	2.23384
0.654052	2.73
0.842556	2.94233
0.78115	3.13637
0.746876	2.13677
0.684041	3.33726
0.594074	3.18729
0.735452	2.61615
0.546948	70.3587
0.816851	2.12398
0.722599	3.9107
0.84684	1.79659
0.953945	0.856466
0.918243	1.78028
0.813995	2.22444
0.859693	2.42204
0.798286	2.03889
0.851125	1.82404
0.762585	2.74286
0.915387	3.69502
0.562656	5.30444
0.923956	1.89066
0.951089	3.27269
0.908247	2.17651
0.125669	28.6807
0.539807	3.99569
0.722599	3.53814
1.0025	2.38081
0.509818	4.14195
0.579793	3.5408
0.704034	3.18682
0.762585	2.23021
1.08961	1.43566
1.0739	2.93102
1.09818	2.00429
1.03106	4.14708
1.03249	1.35469
0.893966	1.95776
0.968226	4.0354
0.879686	1.1025
0.889682	2.31438
0.819707	2.75584
0.991075	1.24447
0.855409	2.53633
0.801142	4.69758
0.89111	1.69884
0.929668	1.66583
0.805427	2.16926
0.89111	1.43211
0.958229	2.08861
1.1196	2.09775
0.97251	1.15013
0.885398	2.12073
1.07819	1.11575
1.03249	1.22134
1.06962	2.40942
0.939664	2.78045
0.869689	1.87006
0.889682	3.22335
0.92824	1.1282
0.956801	1.67932
1.05534	2.26603
0.92824	2.44673
0.805427	2.75009
0.955373	2.85061
0.951089	2.66917
0.873974	1.79371
0.823991	1.81615
0.745448	3.34891
0.905391	1.3064
1.26241	1.8373
0.975366	1.73979
0.88397	2.70366
0.107105	93.5335
0.97965	1.82403
0.732595	2.35422
0.00142806	1561.43
0.953945	2.24675
0.995359	2.35718
0.963941	1.37383
0.948233	2.17986
0.823991	3.03659
1.04534	2.77401
1.07247	2.52998
1.06533	1.69948
1.06962	3.66094
1.03392	1.54585
0.918243	2.21366
1.08675	1.321
1.0282	0.576657
1.08675	2.56281
1.0025	1.72801
1.02678	1.02531
1.1196	1.20894
0.915387	0.912472
0.00285612	1629.4
1.07676	1.17384
0.768297	2.60842
0.919672	1.93717
0.918243	3.93458
0.569797	3.88194
0.861121	2.06374
0.758301	2.53739
0.798286	2.33208
0.882542	3.47708
0.823991	3.26656
1.18529	2.05084
1.21671	1.66431
1.20386	2.69413
0.00428418	70.9017
1.0939	1.0866
1.14816	2.6661
1.15959	1.16024
1.00536	2.99587
1.12103	1.09637
1.04106	1.75827
0.392717	32.8264
0.982506	1.14623
1.08818	2.36279
0.902535	2.81402
0.859693	4.82793
0.958229	2.73163
1.08675	1.92946
1.01678	2.27583
1.12246	2.18997
0.00571225	755.519
1.03249	1.74551
0.802571	2.63503
0.993931	1.03257
1.04106	1.13436
1.01821	1.40148
1.04391	0.908429
0.97251	0.4879
1.15245	2.02216
1.1296	1.4219
1.05534	1.96069
0.892538	2.38779
1.07819	2.34961
0.988218	2.31507
0.992503	3.76865
0.461264	4.58293
0.656908	3.97019
0.796858	1.88169
1.12246	2.78059
0.702606	2.78575
1.07105	1.85476
1.13531	3.20943
1.28668	3.62392
1.16958	2.14688
1.16387	3.7359
0.829704	4.73784
1.13531	3.03857
0.619779	11.4701
0.449839	6.46201
1.12246	3.65833
1.11103	1.45541
1.12388	1.10784
1.00964	1.15302
0.799714	2.78127
0.862549	2.3975
0.939664	1.98314
0.901107	1.75134
0.668333	3.1889
0.97251	3.41633
1.13388	1.83191
0.902535	2.82549
1.15816	2.63619
1.05819	1.57482
0.833988	3.08471
0.905391	2.17111
1.10532	1.48082
1.15673	1.02173
1.03963	1.9171
0.0342735	67.5223
1.07247	0.729944
1.08533	1.47101
1.1196	2.0168
0.999643	2.6818
1.14245	1.70235
0.961085	2.76921
0.594074	3.86524
0.589789	4.14079
0.866833	2.71222
0.182792	53.6752
0.88397	2.2312
0.819707	2.22604
1.20386	3.47533
1.06962	4.00352
1.20957	2.10091
1.20957	2.53455
1.20528	2.61713
1.12103	1.82712
1.03106	1.61066
1.12388	1.2675
1.00821	2.54022
1.06962	0.986394
0.97965	2.67148
0.961085	1.29362
0.853981	2.66794
1.13388	4.33041
0.901107	3.39496
1.00536	2.80891
0.903963	2.26
1.02249	2.09623
1.08675	1.36589
1.17101	1.91442
1.0939	2.07911
1.04963	1.63289
1.02678	1.87436
0.752588	7.66405
1.01678	0.716837
1.1296	1.543
1.08247	2.86513
0.818279	4.58674
0.341307	10.0808
0.9211	1.35449
0.51553	3.92896
0.612638	4.25416
1.06391	3.97543
0.906819	2.46321
0.932524	1.58957
0.858265	1.70149
0.785434	6.00683
0.959657	2.00652
1.18529	1.99901
1.05248	2.2594
0.946805	3.65436
0.849697	4.08934
0.875402	4.53891
0.97965	2.0355
0.742592	2.71629
0.936808	1.62518
0.915387	1.93623
0.989647	1.77554
0.868261	2.55686
0.913959	2.91005
0.976794	2.15662
0.885398	2.65585
1.07819	4.90488
0.911103	4.31674
1.04391	1.11213
1.04391	1.07624
0.445555	39.1813
1.01535	1.56655
0.609782	4.42244
0.89111	2.77316
0.973938	1.96933
0.953945	1.65435
0.898251	2.48521
0.981078	1.90756
1.06819	0.928422
0.941092	1.45229
1.06819	1.4693
0.852553	2.35955
1.01821	2.13111
1.04106	2.48918
0.384149	4.57969
0.438415	6.71281
0.985362	2.39069
1.19672	2.83994
0.896823	3.30157
0.761157	2.92063
0.953945	1.48612
1.13388	2.48725
1.10675	2.55603
1.14959	1.76551
1.06819	1.17784
0.841128	1.38675
1.00536	2.71404
0.9211	2.03146
1.09247	1.30852
1.05819	1.80971
0.956801	2.2535
0.861121	2.67448
0.953945	2.87004
0.859693	3.74417
0.872546	3.00292
0.671189	6.55411
0.70689	3.64593
0.764013	2.82502
0.69975	6.0441
0.855409	3.7779
1.05819	1.83918
0.92824	1.52034
0.923956	2.67508
0.812567	2.06552
1.01392	1.8262
0.755444	3.43786
0.796858	2.22969
1.13102	2.28297
1.20243	2.10792
1.01964	2.10121
1.03249	1.75803
0.902535	4.53881
1.11817	1.90692
0.936808	1.54935
1.00678	2.40266
0.989647	2.6088
0.618351	4.606
0.765441	2.55781
0.741396	4.00668
0.851391	2.8657
0.858534	2.55125
0.952815	3.05492
1.04995	1.27456
0.982814	1.59493
0.961386	1.63876
1.08567	1.82943
1.00996	1.10773
1.09709	1.96908
1.02138	1.43247
1.02567	0.813459
1.07852	1.63969
0.939959	1.91243
0.918531	2.14762
0.939959	2.41531
0.888532	3.64782
0.774252	4.4341
0.889961	2.11276
0.935673	2.32044
0.968529	2.60173
0.671399	2.80169
0.914246	2.99626
0.902817	2.85858
0.927102	2.20493
1.04424	2.17114
1.09709	2.24665
0.958529	3.88961
0.62283	5.72995
1.02567	1.52784
1.10138	2.02186
0.9771	1.6653
1.01424	1.19434
1.10709	2.26033
1.02995	1.75945
1.02281	1.59736
0.885675	2.78508
1.04853	1.69638
0.894246	3.5885
0.78568	3.43853
0.91996	1.92566
1.03567	3.47961
0.94853	3.47135
0.912817	2.59066
0.648543	8.75609
0.995671	1.89189
1.05567	1.60838
0.921388	1.42071
0.998528	1.49353
0.865676	1.39118
0.918531	2.03021
1.04995	1.58402
0.94853	1.18209
0.992814	1.8049
0.984242	1.82793
0.859962	4.07086
1.01853	2.27745
0.762824	3.90546
0.897103	2.358
0.929959	2.24025
1.0571	2.17346
0.997099	1.192
0.929959	2.71472
0.992814	2.88304
0.959958	3.1173
0.882818	3.61249
1.06567	3.92835
0.901389	5.19805
1.05567	2.13695
1.0671	1.86008
1.11995	2.20449
1.05281	3.21859
0.887104	2.22669
0.984242	0.996016
1.0471	1.66739
0.817107	3.48423
0.959958	2.04096
0.935673	2.23012
0.9771	2.49369
1.0271	1.32525
1.05567	1.55268
1.04995	3.28509
1.06995	2.36729
0.994242	2.3595
0.934245	2.87987
0.969957	6.07684
0.845677	3.12304
0.912817	2.68849
1.01424	0.816543
1.06995	1.56917
0.907103	2.13252
0.978528	2.39203
1.00424	1.37636
0.887104	2.69513
1.15995	2.34838
0.929959	2.40992
1.02567	2.88457
0.971386	1.46756
1.02995	2.66935
0.955672	2.38748
1.08995	2.62992
1.02567	2.26676
0.934245	1.83598
1.03567	0.941727
1.0671	1.64384
0.991385	1.54201
0.971386	1.02715
1.11281	2.39856
1.00996	1.88481
1.08995	1.31101
1.06424	1.44841
0.628544	5.7198
1.00853	8.8164
1.05138	1.85829
0.974243	1.93917
0.982814	1.81523
0.087139	22.8221
0.969957	2.97879
1.04424	2.81239
0.964243	3.56954
0.941387	2.58413
0.947101	2.5738
1.12281	2.57276
1.14424	2.19403
1.0471	2.51405
1.05995	3.80921
1.02424	1.81694
0.164278	24.559
0.979957	1.31405
0.927102	2.26034
1.08281	1.5548
1.00996	2.87503
1.11281	1.77695
0.514263	14.5132
1.03424	1.3291
0.999956	1.86392
1.17138	3.23549
1.10852	3.71788
1.11281	2.19042
0.989956	2.468
0.994242	0.898764
0.959958	2.05314
1.01996	2.72866
1.15138	1.31431
1.12995	1.65781
1.06138	1.79908
1.09567	1.42568
1.02853	2.4588
1.04138	0.834846
1.12709	2.62932
1.13566	2.79398
1.05138	3.96491
0.998528	0.917986
1.15138	1.85386
1.14281	1.28455
1.06138	2.59394
0.111424	20.1875
0.914246	0.994058
1.10281	3.98053
0.817107	4.17918
0.762824	3.64565
0.922817	2.18565
0.195706	20.6377
1.0271	2.41698
1.06281	2.85674
1.0471	2.27177
1.08852	1.93619
1.04424	1.44627
1.00138	2.14299
1.09995	1.87047
0.985671	1.11575
0.989956	2.56246
1.09424	2.33234
1.05138	1.84268
0.93853	1.47019
0.975671	2.62897
0.659971	5.14099
0.847106	4.41843
0.00571403	23.5471
0.727111	6.16498
0.87139	2.49348
0.748539	6.45004
0.924245	2.50007
1.06138	3.28777
1.0671	2.20446
1.06281	1.45904
0.904246	1.3426
0.978528	0.684774
0.94853	0.704354
0.837106	10.1191
1.08567	1.51417
1.13138	2.40909
1.02995	0.712713
1.19423	4.52529
1.15138	1.6258
1.02138	4.20685
1.09567	2.32409
0.91996	1.8828
0.979957	2.78931
0.791394	3.58152
0.85282	2.54728
0.885675	2.16422
0.969957	2.00361
0.971386	2.05326
1.08281	2.11769
0.94853	1.82257
1.01853	1.62126
0.962815	1.70476
1.09281	1.63611
0.942816	3.12299
1.02853	1.43518
1.08852	2.2587
1.12995	1.37547
1.05424	1.09828
1.01424	1.47062
0.958529	1.84055
1.01567	1.4401
0.822821	3.3956
0.922817	2.90767
0.958529	2.63289
1.04995	1.9556
0.978528	1.16049
0.974243	2.67989
1.00424	1.88312
0.932816	3.65039
0.972814	1.91149
1.08852	1.68888
0.865676	2.84944
1.11424	1.70219
0.974243	0.746119
1.0171	1.24608
1.11995	2.28886
1.12995	2.21578
1.07138	2.07535
0.998528	1.60043
0.864248	2.33645
0.964243	2.80572
1.03138	1.50048
0.0385697	21.9458
1.00138	1.22571
0.958529	1.7595
0.985671	1.70153
0.988528	1.87024
0.9771	1.14974
0.695684	3.38136
1.07424	1.68255
0.485693	6.94281
1.09852	1.77842
1.01853	2.27755
1.17566	4.31692
1.03424	2.21663
0.817107	2.96206
1.10424	2.86286
0.962815	2.5843
1.09138	2.56812
0.88139	2.70669
0.955672	3.45681
0.934245	3.33586
0.962815	2.26186
0.825678	3.36399
1.03138	0.927131
0.997099	1.22526
0.0657114	18.4698
1.14852	2.30416
0.994242	4.92146
1.10424	2.14744
0.911389	1.96086
0.905674	1.2613
1.11281	3.95581
1.15138	1.80695
0.969957	1.76869
1.14424	2.5394
0.947101	0.973466
1.11567	3.32518
0.985671	2.36746
0.648543	4.33552
0.964243	1.28209
0.869962	2.71637
1.05567	1.36412
0.988528	3.7397
0.0271417	23.3037
0.882818	2.30763
1.02567	1.74093
1.03281	1.71448
1.00567	1.33432
1.05852	1.04128
1.06281	1.55594
1.03853	1.2986
1.15423	3.13436
0.991385	1.11127
1.06138	0.983205
0.958529	0.979508
1.08138	2.1728
0.975671	2.87994
1.0171	2.05304
1.00996	4.13944
0.928531	4.21459
0.782823	3.6052
0.84282	2.16597
0.989956	1.71509
0.965672	2.22564
0.929959	1.29663
1.09424	1.80554
0.0828535	30.2291
1.06567	1.54773
1.13281	3.22039
0.00571403	1821.72
1.03138	0.655257
1.04424	1.61085
0.93853	2.71234
1.02281	2.31794
0.958529	3.90553
0.902817	3.28547
1.08995	2.6482
0.928531	1.94089
0.93853	2.96507
0.982814	3.23138
0.85282	3.30711
1.01853	3.41785
0.684709	3.44201
0.947589	1.48937
0.80545	2.56144
0.686238	2.97065
0.810036	1.84393
0.965929	1.42015
0.846716	1.90711
0.77794	2.98879
0.689294	2.75135
0.924663	1.67157
0.836018	2.62669
0.863528	2.46704
0.785582	1.73532
0.756543	3.45611
0.788638	2.63596
0.851301	1.76292
0.739731	1.47251
0.811564	2.86959
1.02095	2.05632
0.857415	2.18908
0.806979	1.90989
0.826848	2.98801
0.858943	2.45965
0.842131	1.48319
0.913965	2.39874
0.917021	2.13029
0.739731	3.66814
0.982741	1.3862
0.729032	3.26939
0.808507	2.52602
0.881869	2.3927
0.857415	1.93546
1.02095	0.846057
0.973571	0.852786
1.05152	1.43002
0.923135	2.47027
0.891039	2.14541
0.800865	2.02828
0.759599	3.397
0.913965	4.1522
1.05152	1.07367
0.935362	1.15505
1.03471	2.76077
0.881869	1.35323
0.623575	3.55483
0.808507	2.69092
1.01178	2.08962
0.972043	1.18424
1.01025	0.677644
0.886454	2.33628
0.842131	2.8799
0.868114	1.81232
0.938418	1.00328
0.933833	1.03699
0.907851	2.00769
0.887982	1.23831
0.981213	2.05019
0.875755	1.04846
0.959816	1.05117
0.949117	1.21939
0.863528	2.60583
0.943004	1.71144
1.14475	0.825826
0.770298	2.47727
0.98427	1.49321
0.932305	1.7587
0.990383	1.82109
1.07139	1.18388
0.999553	0.883215
1.00567	1.27129
0.91855	1.78861
1.05457	2.21041
0.933833	1.77593
0.949117	1.75047
1.03012	0.766131
0.990383	0.67484
1.05763	2.75795
1.05152	1.64796
1.22117	1.91401
[truncated: 123,530 more rows]

## Sheet: Fig 1b
left panel: principal component plots of cell painting phenotypes colored by clusters (generated by unsupervised hierarchical clustering)
source data are the first two principal components ('PC1', 'PC2') for each compound at each compound concentration tested, and the assigned cluster
right panel: average cell painting profiles for each cluster
source data are the cell painting feature summaries (z-score normalized)
'x' denotes the position on the x-axis of the main figure
data are based on cell painting experiment performed with four technical replicates each on separate microplates
left panel							right panel
compound	[compound], uM	PC1	PC2	cluster			cluster	feature	value	feature group	x
1	0.625	-4.74816	4.44045	8			1	Cells_AreaShape_Area	0.0300728	Cells_AreaShape	1
1	1.25	-5.08627	4.54156	8			1	Cells_AreaShape_Center_Y	0.000390816	Cells_AreaShape	2
1	2.5	-4.68977	3.7152	8			1	Cells_AreaShape_Compactness	0.00703643	Cells_AreaShape	3
1	5	-4.76885	4.29702	8			1	Cells_AreaShape_FormFactor	0.000506918	Cells_AreaShape	4
1	10	-4.59808	4.37283	8			1	Cells_AreaShape_Orientation	-0.000693473	Cells_AreaShape	5
1	20	-5.22923	4.27116	8			1	Cells_AreaShape_Perimeter	0.0200577	Cells_AreaShape	6
2	0.625	-4.78368	5.68709	8			1	Cells_AreaShape_Solidity	0.000262806	Cells_AreaShape	7
2	1.25	-4.09779	5.10973	8			1	Cells_AreaShape_Zernike_1_1	0.00135654	Cells_AreaShape	8
2	2.5	-4.41266	4.91713	8			1	Cells_AreaShape_Zernike_2_0	-0.00710803	Cells_AreaShape	9
2	5	-4.51262	4.64803	8			1	Cells_AreaShape_Zernike_2_2	-0.00116224	Cells_AreaShape	10
2	10	-4.22533	4.49349	8			1	Cells_AreaShape_Zernike_3_1	0.00347122	Cells_AreaShape	11
2	20	-4.65071	4.1729	8			1	Cells_AreaShape_Zernike_4_0	0.00154024	Cells_AreaShape	12
3	0.625	0.132113	0.00142249	7			1	Cells_AreaShape_Zernike_5_1	0.00116447	Cells_AreaShape	13
3	1.25	-0.319407	0.442883	7			1	Cells_AreaShape_Zernike_5_3	0.00387762	Cells_AreaShape	14
3	2.5	-0.666744	1.19584	7			1	Cells_AreaShape_Zernike_5_5	0.000646414	Cells_AreaShape	15
3	5	-0.739858	2.63707	7			1	Cells_AreaShape_Zernike_6_0	0.0013226	Cells_AreaShape	16
3	10	-0.304585	3.36592	7			1	Cells_AreaShape_Zernike_6_2	0.00151082	Cells_AreaShape	17
3	20	0.0706346	3.73002	7			1	Cells_AreaShape_Zernike_7_1	-0.000435534	Cells_AreaShape	18
4	0.625	0.235476	-0.0139462	5			1	Cells_AreaShape_Zernike_7_3	0.00268999	Cells_AreaShape	19
4	1.25	0.0681914	-0.148747	5			1	Cells_AreaShape_Zernike_7_7	-0.000498971	Cells_AreaShape	20
4	2.5	0.0675612	-0.0698875	5			1	Cells_AreaShape_Zernike_8_0	0.00035751	Cells_AreaShape	21
4	5	0.118613	-0.457584	5			1	Cells_AreaShape_Zernike_8_2	0.00113285	Cells_AreaShape	22
4	10	0.0840424	-0.487175	5			1	Cells_AreaShape_Zernike_8_4	0.00139752	Cells_AreaShape	23
4	20	-0.269077	-1.02405	5			1	Cells_AreaShape_Zernike_8_8	0.00432242	Cells_AreaShape	24
5	0.019532	-1.98896	-1.09531	9			1	Cells_AreaShape_Zernike_9_1	-0.00125308	Cells_AreaShape	25
5	0.07812	-3.90688	-1.95456	9			1	Cells_AreaShape_Zernike_9_3	-8.72502e-05	Cells_AreaShape	26
5	0.3124	-4.5597	0.0794309	9			1	Cells_AreaShape_Zernike_9_9	-0.00162354	Cells_AreaShape	27
5	1.25	-4.25888	4.19459	8			1	Cells_Intensity_IntegratedIntensity_AGP	0.00974762	Cells_Intensity	28
5	5	-5.84635	4.59178	8			1	Cells_Intensity_IntegratedIntensity_DNA	0.0658068	Cells_Intensity	29
5	20	-2.85699	2.98076	7			1	Cells_Intensity_IntegratedIntensity_ER	-0.0325545	Cells_Intensity	30
6	0.019532	-0.212655	0.360044	1			1	Cells_Intensity_IntegratedIntensity_RNA	-0.0763916	Cells_Intensity	31
6	0.07812	1.99131	5.65533	6			1	Cells_Intensity_IntegratedIntensityEdge_AGP	-0.013512	Cells_Intensity	32
6	0.3124	1.47086	5.39505	6			1	Cells_Intensity_IntegratedIntensityEdge_DNA	0.0500607	Cells_Intensity	33
6	1.25	0.910301	3.88167	6			1	Cells_Intensity_IntegratedIntensityEdge_Mito	0.00555489	Cells_Intensity	34
6	5	-0.183031	2.43008	6			1	Cells_Intensity_MADIntensity_DNA	0.0645822	Cells_Intensity	35
6	20	-0.47686	2.35118	6			1	Cells_Intensity_MADIntensity_ER	-0.0573539	Cells_Intensity	36
7	0.019532	-0.480744	-1.27999	5			1	Cells_Intensity_MassDisplacement_AGP	0.0141749	Cells_Intensity	37
7	0.07812	0.141643	4.35604	7			1	Cells_Intensity_MassDisplacement_DNA	0.0343723	Cells_Intensity	38
7	0.3126	-11.1471	-3.77857	9			1	Cells_Intensity_MassDisplacement_ER	0.0280343	Cells_Intensity	39
7	1.25	-9.31457	-2.57313	9			1	Cells_Intensity_MassDisplacement_Mito	0.0284566	Cells_Intensity	40
7	5	-10.1738	-4.39052	9			1	Cells_Intensity_MaxIntensity_ER	-0.0205279	Cells_Intensity	41
7	20	-12.527	-6.32587	9			1	Cells_Intensity_MaxIntensityEdge_ER	-0.044478	Cells_Intensity	42
40	0.625	-0.0958098	-0.73906	5			1	Cells_Intensity_MaxIntensityEdge_Mito	-0.0154222	Cells_Intensity	43
40	1.25	-0.0511494	-0.821619	5			1	Cells_Intensity_MeanIntensity_DNA	0.0579547	Cells_Intensity	44
40	2.5	0.0255876	-0.878009	5			1	Cells_Intensity_MeanIntensity_RNA	-0.202393	Cells_Intensity	45
40	5	0.11967	-0.896332	5			1	Cells_Intensity_MeanIntensityEdge_AGP	-0.0477259	Cells_Intensity	46
40	10	0.121325	-0.754418	5			1	Cells_Intensity_MeanIntensityEdge_DNA	0.0252203	Cells_Intensity	47
40	20	0.0961925	-0.787107	5			1	Cells_Intensity_MinIntensityEdge_Mito	-0.0422435	Cells_Intensity	48
171	0.625	-0.0953382	0.23053	3			1	Cells_Intensity_StdIntensityEdge_DNA	0.0513755	Cells_Intensity	49
171	1.25	0.0497483	0.346958	3			1	Cells_Intensity_StdIntensityEdge_ER	-0.013562	Cells_Intensity	50
171	2.5	0.0245893	0.264333	6			1	Cells_Intensity_UpperQuartileIntensity_DNA	-0.000903	Cells_Intensity	51
171	5	0.226075	0.795387	6			1	Cells_RadialDistribution_FracAtD_AGP_3of4	-0.00436921	Cells_RadialDistribution	52
171	10	-12.4411	-3.42168	9			1	Cells_RadialDistribution_FracAtD_DNA_3of4	0.00945893	Cells_RadialDistribution	53
171	20	-14.8863	-4.50103	9			1	Cells_RadialDistribution_FracAtD_ER_3of4	0.00141312	Cells_RadialDistribution	54
475	0.625	0.0211063	-0.322718	5			1	Cells_RadialDistribution_FracAtD_Mito_3of4	0.0113743	Cells_RadialDistribution	55
475	1.25	-0.0648748	-0.283835	5			1	Cells_RadialDistribution_FracAtD_RNA_3of4	0.00218167	Cells_RadialDistribution	56
475	2.5	0.0735905	-0.352072	5			1	Cells_RadialDistribution_MeanFrac_AGP_1of4	-0.0166374	Cells_RadialDistribution	57
475	5	0.0468699	-0.324034	5			1	Cells_RadialDistribution_MeanFrac_AGP_3of4	-0.00253197	Cells_RadialDistribution	58
475	10	0.0859846	-0.0868293	5			1	Cells_RadialDistribution_MeanFrac_DNA_1of4	-0.00997201	Cells_RadialDistribution	59
475	20	-0.448116	0.834707	6			1	Cells_RadialDistribution_MeanFrac_DNA_2of4	-0.00493627	Cells_RadialDistribution	60
477	0.625	-0.0301885	-0.0152868	2			1	Cells_RadialDistribution_MeanFrac_DNA_4of4	-0.00371481	Cells_RadialDistribution	61
477	1.25	0.0565946	0.11374	2			1	Cells_RadialDistribution_MeanFrac_ER_3of4	0.00570241	Cells_RadialDistribution	62
477	2.5	0.0672785	0.171375	6			1	Cells_RadialDistribution_MeanFrac_Mito_3of4	0.0189425	Cells_RadialDistribution	63
477	5	-0.111731	0.127112	2			1	Cells_RadialDistribution_MeanFrac_RNA_3of4	0.00403376	Cells_RadialDistribution	64
477	10	-0.434836	0.927798	6			1	Cells_RadialDistribution_RadialCV_AGP_1of4	0.0254291	Cells_RadialDistribution	65
477	20	-6.95659	-6.84412	9			1	Cells_RadialDistribution_RadialCV_AGP_3of4	-0.00230582	Cells_RadialDistribution	66
478	0.625	0.124695	-0.324645	5			1	Cells_RadialDistribution_RadialCV_AGP_4of4	0.0090937	Cells_RadialDistribution	67
478	1.25	0.15122	-0.169756	4			1	Cells_RadialDistribution_RadialCV_DNA_1of4	0.0324443	Cells_RadialDistribution	68
478	2.5	0.120078	-0.116269	4			1	Cells_RadialDistribution_RadialCV_DNA_2of4	0.0319901	Cells_RadialDistribution	69
478	5	0.0678955	-0.205633	4			1	Cells_RadialDistribution_RadialCV_DNA_3of4	0.0412284	Cells_RadialDistribution	70
478	10	0.062544	-0.0646332	4			1	Cells_RadialDistribution_RadialCV_DNA_4of4	0.0209012	Cells_RadialDistribution	71
478	20	-0.440312	-0.396668	4			1	Cells_RadialDistribution_RadialCV_ER_1of4	0.0362491	Cells_RadialDistribution	72
484	0.625	0.122133	-0.0515653	1			1	Cells_RadialDistribution_RadialCV_ER_2of4	0.0369251	Cells_RadialDistribution	73
484	1.25	0.0872517	-0.00808463	1			1	Cells_RadialDistribution_RadialCV_ER_3of4	0.0283437	Cells_RadialDistribution	74
484	2.5	0.0430672	0.0697511	3			1	Cells_RadialDistribution_RadialCV_Mito_1of4	0.0267843	Cells_RadialDistribution	75
484	5	0.101574	0.0141106	3			1	Cells_RadialDistribution_RadialCV_Mito_2of4	0.0213418	Cells_RadialDistribution	76
484	10	0.0574164	0.068878	3			1	Cells_RadialDistribution_RadialCV_Mito_3of4	0.0308166	Cells_RadialDistribution	77
484	20	-1.38922	1.41846	6			1	Cells_RadialDistribution_RadialCV_Mito_4of4	0.0288945	Cells_RadialDistribution	78
487	0.625	0.137984	-0.187311	4			1	Cells_RadialDistribution_RadialCV_RNA_1of4	-0.0174577	Cells_RadialDistribution	79
487	1.25	0.157262	0.136386	4			1	Cells_RadialDistribution_RadialCV_RNA_2of4	-0.0177607	Cells_RadialDistribution	80
487	2.5	0.1252	0.061258	4			1	Cells_RadialDistribution_RadialCV_RNA_3of4	-0.00864591	Cells_RadialDistribution	81
487	5	0.0246947	0.0819716	4			1	Cells_RadialDistribution_RadialCV_RNA_4of4	0.0259584	Cells_RadialDistribution	82
487	10	-0.122696	0.379338	4			1	Cells_Texture_AngularSecondMoment_AGP_5_0	0.0367383	Cells_Texture	83
487	20	0.022617	0.250361	4			1	Cells_Texture_AngularSecondMoment_Mito_5_0	-0.00127075	Cells_Texture	84
488	0.625	-0.205884	-0.0599504	1			1	Cells_Texture_AngularSecondMoment_RNA_20_0	-0.0398597	Cells_Texture	85
488	1.25	-0.208154	0.201944	1			1	Cells_Texture_Correlation_AGP_10_0	-0.0531299	Cells_Texture	86
488	2.5	-0.100566	0.0233083	1			1	Cells_Texture_Correlation_AGP_5_0	-0.0773951	Cells_Texture	87
488	5	0.0861753	0.0810755	5			1	Cells_Texture_Correlation_DNA_5_0	0.00504044	Cells_Texture	88
488	10	-0.228348	0.0534981	6			1	Cells_Texture_Correlation_ER_5_0	-0.0591953	Cells_Texture	89
488	20	-0.476109	0.247533	6			1	Cells_Texture_Correlation_Mito_20_0	0.0311598	Cells_Texture	90
489	0.625	0.195665	0.247119	3			1	Cells_Texture_Correlation_RNA_10_0	0.00494821	Cells_Texture	91
489	1.25	0.0314369	0.0664954	2			1	Cells_Texture_Correlation_RNA_5_0	-0.00279455	Cells_Texture	92
489	2.5	0.113509	0.161909	2			1	Cells_Texture_DifferenceVariance_AGP_10_0	-0.0484884	Cells_Texture	93
489	5	-0.0171918	0.206087	4			1	Cells_Texture_DifferenceVariance_AGP_5_0	-0.0200866	Cells_Texture	94
489	10	0.203897	0.259652	3			1	Cells_Texture_DifferenceVariance_DNA_20_0	-0.0367894	Cells_Texture	95
489	20	-0.175452	0.0866671	6			1	Cells_Texture_DifferenceVariance_DNA_5_0	-0.0355587	Cells_Texture	96
490	0.625	0.142464	-0.0418794	1			1	Cells_Texture_DifferenceVariance_Mito_10_0	-0.0137338	Cells_Texture	97
490	1.25	-0.00974273	-0.0215788	1			1	Cells_Texture_DifferenceVariance_Mito_5_0	-0.0141279	Cells_Texture	98
490	2.5	0.00974423	0.194004	6			1	Cells_Texture_Gabor_AGP_10	0.00874069	Cells_Texture	99
490	5	-0.0052719	0.588037	6			1	Cells_Texture_Gabor_AGP_5	-0.00617508	Cells_Texture	100
490	10	-7.12841	0.243428	9			1	Cells_Texture_Gabor_DNA_10	-0.0266055	Cells_Texture	101
490	20	-7.37448	-4.52821	9			1	Cells_Texture_Gabor_DNA_20	-0.0288742	Cells_Texture	102
491	0.625	-0.0170847	0.213717	1			1	Cells_Texture_Gabor_DNA_5	-0.0274379	Cells_Texture	103
491	1.25	-0.155997	-0.120595	1			1	Cells_Texture_Gabor_ER_10	0.0285264	Cells_Texture	104
491	2.5	-0.0935792	0.155511	1			1	Cells_Texture_Gabor_ER_5	0.0242574	Cells_Texture	105
491	5	0.0539182	0.028142	5			1	Cells_Texture_Gabor_Mito_10	-0.0181608	Cells_Texture	106
491	10	0.00247417	-0.140725	1			1	Cells_Texture_Gabor_Mito_20	-0.00573137	Cells_Texture	107
491	20	-0.402686	0.937793	3			1	Cells_Texture_Gabor_Mito_5	-0.0409461	Cells_Texture	108
492	0.625	0.117332	0.055522	2			1	Cells_Texture_Gabor_RNA_10	-0.0144113	Cells_Texture	109
492	1.25	0.125429	0.216255	3			1	Cells_Texture_Gabor_RNA_20	-0.0120683	Cells_Texture	110
492	2.5	0.0171264	-0.151221	2			1	Cells_Texture_Gabor_RNA_5	0.00287664	Cells_Texture	111
492	5	-0.0085677	0.0274493	2			1	Cells_Texture_InfoMeas1_AGP_10_0	0.000815112	Cells_Texture	112
492	10	0.158579	0.219605	3			1	Cells_Texture_InfoMeas1_AGP_5_0	0.0165105	Cells_Texture	113
492	20	-0.0391738	0.026507	2			1	Cells_Texture_InfoMeas1_DNA_5_0	-0.0129544	Cells_Texture	114
493	0.625	0.243566	0.365322	4			1	Cells_Texture_InfoMeas1_ER_5_0	0.026295	Cells_Texture	115
493	1.25	0.0275176	0.062157	4			1	Cells_Texture_InfoMeas1_Mito_10_0	-0.0206461	Cells_Texture	116
493	2.5	0.0404137	0.0652466	4			1	Cells_Texture_InfoMeas1_RNA_5_0	0.0178781	Cells_Texture	117
493	5	0.00933187	0.217085	4			1	Cells_Texture_InfoMeas2_AGP_10_0	-0.0468095	Cells_Texture	118
493	10	0.0377976	0.223485	4			1	Cells_Texture_InfoMeas2_AGP_20_0	-0.0164425	Cells_Texture	119
493	20	-0.27315	1.01364	3			1	Cells_Texture_InfoMeas2_AGP_5_0	-0.0636582	Cells_Texture	120
494	0.625	0.0401705	-0.222645	1			1	Cells_Texture_InfoMeas2_DNA_20_0	-0.000547307	Cells_Texture	121
494	1.25	0.0220609	-0.123109	1			1	Cells_Texture_InfoMeas2_DNA_5_0	-0.0375013	Cells_Texture	122
494	2.5	0.0480881	-0.115328	1			1	Cells_Texture_InfoMeas2_ER_10_0	-0.0484321	Cells_Texture	123
494	5	0.0289776	-0.0844668	1			1	Cells_Texture_InfoMeas2_ER_20_0	-0.0207569	Cells_Texture	124
494	10	0.110103	0.557195	6			1	Cells_Texture_InfoMeas2_ER_5_0	-0.0771149	Cells_Texture	125
494	20	-1.56216	0.694595	6			1	Cells_Texture_InfoMeas2_Mito_10_0	0.0264457	Cells_Texture	126
496	0.625	0.00630591	-0.0448055	2			1	Cells_Texture_InfoMeas2_Mito_20_0	0.0240963	Cells_Texture	127
496	1.25	0.136534	-0.0193889	2			1	Cells_Texture_InfoMeas2_RNA_10_0	0.0160483	Cells_Texture	128
496	2.5	0.191849	0.0845759	2			1	Cells_Texture_InfoMeas2_RNA_5_0	0.0229599	Cells_Texture	129
496	5	0.162525	-0.0786631	2			1	Cells_Texture_SumAverage_DNA_20_0	-0.0480284	Cells_Texture	130
496	10	0.200069	0.145035	4			1	Cells_Texture_SumAverage_Mito_5_0	0.0116525	Cells_Texture	131
496	20	0.183573	0.0290411	2			1	Cells_Texture_SumEntropy_DNA_5_0	-0.0382788	Cells_Texture	132
497	0.625	-0.0383725	-0.00136036	1			1	Cells_Texture_SumVariance_AGP_20_0	-0.083804	Cells_Texture	133
497	1.25	0.0302019	-0.102581	1			1	Cells_Texture_SumVariance_ER_20_0	-0.0662765	Cells_Texture	134
497	2.5	-0.0247681	0.0396097	1			1	Cells_Texture_SumVariance_Mito_20_0	0.0238217	Cells_Texture	135
497	5	-0.0202763	0.00737733	1			1	Cells_Texture_SumVariance_RNA_20_0	0.0296082	Cells_Texture	136
497	10	0.177764	-0.138026	5			1	Cells_Texture_Variance_DNA_20_0	-0.0501131	Cells_Texture	137
497	20	-0.406114	0.287321	6			1	Cytoplasm_AreaShape_Center_X	-0.00123572	Cytoplasm_AreaShape	138
498	0.625	0.261101	0.241975	3			1	Cytoplasm_AreaShape_Compactness	-0.0138055	Cytoplasm_AreaShape	139
498	1.25	0.110287	0.0239101	3			1	Cytoplasm_AreaShape_Extent	0.00779339	Cytoplasm_AreaShape	140
498	2.5	0.135651	0.423858	4			1	Cytoplasm_AreaShape_FormFactor	0.0192452	Cytoplasm_AreaShape	141
498	5	-0.0230506	0.118539	4			1	Cytoplasm_AreaShape_MinorAxisLength	0.0160448	Cytoplasm_AreaShape	142
498	10	0.0188854	0.102186	3			1	Cytoplasm_AreaShape_Solidity	0.0232223	Cytoplasm_AreaShape	143
498	20	0.101548	0.199573	3			1	Cytoplasm_AreaShape_Zernike_0_0	0.00202326	Cytoplasm_AreaShape	144
499	0.625	-0.0286721	-0.222094	5			1	Cytoplasm_AreaShape_Zernike_1_1	0.00441427	Cytoplasm_AreaShape	145
499	1.25	-0.0354774	-0.283841	1			1	Cytoplasm_AreaShape_Zernike_2_0	0.0183389	Cytoplasm_AreaShape	146
499	2.5	-0.0568891	-0.469469	1			1	Cytoplasm_AreaShape_Zernike_3_1	0.00603174	Cytoplasm_AreaShape	147
499	5	-0.0572816	-0.478773	1			1	Cytoplasm_AreaShape_Zernike_3_3	0.00158524	Cytoplasm_AreaShape	148
499	10	-0.0835499	-0.393246	1			1	Cytoplasm_AreaShape_Zernike_4_2	0.00281444	Cytoplasm_AreaShape	149
499	20	-0.130557	-0.146722	3			1	Cytoplasm_AreaShape_Zernike_5_1	-0.00866623	Cytoplasm_AreaShape	150
500	0.625	0.0275925	0.0632155	2			1	Cytoplasm_AreaShape_Zernike_5_3	0.00382264	Cytoplasm_AreaShape	151
500	1.25	0.000646072	0.0819621	2			1	Cytoplasm_AreaShape_Zernike_6_0	-0.00985219	Cytoplasm_AreaShape	152
500	2.5	0.0898345	0.0173963	2			1	Cytoplasm_AreaShape_Zernike_6_2	-0.00233467	Cytoplasm_AreaShape	153
500	5	0.00337224	0.0924595	2			1	Cytoplasm_AreaShape_Zernike_7_1	-0.00719088	Cytoplasm_AreaShape	154
500	10	0.0861069	0.314306	6			1	Cytoplasm_AreaShape_Zernike_7_3	-0.00104115	Cytoplasm_AreaShape	155
500	20	-1.51902	0.202378	6			1	Cytoplasm_AreaShape_Zernike_7_5	0.00282275	Cytoplasm_AreaShape	156
501	0.625	0.133974	-0.0278722	4			1	Cytoplasm_AreaShape_Zernike_8_0	-0.00394346	Cytoplasm_AreaShape	157
501	1.25	0.20196	0.265183	4			1	Cytoplasm_AreaShape_Zernike_8_2	-0.00493475	Cytoplasm_AreaShape	158
501	2.5	0.0327777	0.0824143	3			1	Cytoplasm_AreaShape_Zernike_8_4	0.000148945	Cytoplasm_AreaShape	159
501	5	0.149965	0.300569	4			1	Cytoplasm_AreaShape_Zernike_9_1	-0.00277433	Cytoplasm_AreaShape	160
501	10	-0.0167306	-0.116391	3			1	Cytoplasm_AreaShape_Zernike_9_3	-0.00455779	Cytoplasm_AreaShape	161
501	20	-0.0819588	0.261839	3			1	Cytoplasm_AreaShape_Zernike_9_5	-0.000565967	Cytoplasm_AreaShape	162
1	0.625	-3.46621	3.81869	8			1	Cytoplasm_AreaShape_Zernike_9_7	0.000799339	Cytoplasm_AreaShape	163
1	1.25	-3.62666	4.34727	8			1	Cytoplasm_Intensity_IntegratedIntensity_RNA	-0.047629	Cytoplasm_Intensity	164
1	2.5	-3.38944	3.99952	8			1	Cytoplasm_Intensity_IntegratedIntensityEdge_AGP	-0.0156722	Cytoplasm_Intensity	165
1	5	-3.84435	4.51282	8			1	Cytoplasm_Intensity_IntegratedIntensityEdge_Mito	0.0166262	Cytoplasm_Intensity	166
1	10	-3.39234	4.18195	8			1	Cytoplasm_Intensity_IntegratedIntensityEdge_RNA	-0.130021	Cytoplasm_Intensity	167
1	20	-4.11838	4.67484	8			1	Cytoplasm_Intensity_MADIntensity_DNA	0.0972296	Cytoplasm_Intensity	168
2	0.625	-4.69505	6.08018	8			1	Cytoplasm_Intensity_MADIntensity_ER	-0.0390066	Cytoplasm_Intensity	169
2	1.25	-4.03951	5.57126	8			1	Cytoplasm_Intensity_MADIntensity_RNA	-0.0649591	Cytoplasm_Intensity	170
2	2.5	-4.30323	5.30731	8			1	Cytoplasm_Intensity_MassDisplacement_AGP	0.0207801	Cytoplasm_Intensity	171
2	5	-4.32571	4.76709	8			1	Cytoplasm_Intensity_MassDisplacement_DNA	0.0381463	Cytoplasm_Intensity	172
2	10	-4.50243	5.17772	8			1	Cytoplasm_Intensity_MassDisplacement_ER	0.0254446	Cytoplasm_Intensity	173
2	20	-4.22198	4.19121	8			1	Cytoplasm_Intensity_MassDisplacement_Mito	0.022824	Cytoplasm_Intensity	174
3	0.625	0.231212	0.00226234	7			1	Cytoplasm_Intensity_MassDisplacement_RNA	0.0353582	Cytoplasm_Intensity	175
3	1.25	-0.568964	0.593134	7			1	Cytoplasm_Intensity_MaxIntensity_AGP	0.0301164	Cytoplasm_Intensity	176
3	2.5	-0.497178	1.78646	7			1	Cytoplasm_Intensity_MaxIntensity_Mito	0.013481	Cytoplasm_Intensity	177
3	5	-0.477341	2.51961	7			1	Cytoplasm_Intensity_MeanIntensityEdge_AGP	-0.0554206	Cytoplasm_Intensity	178
3	10	-0.327391	3.87361	7			1	Cytoplasm_Intensity_MeanIntensityEdge_RNA	-0.147432	Cytoplasm_Intensity	179
3	20	-0.210163	4.4184	7			1	Cytoplasm_Intensity_MinIntensity_AGP	-0.0880421	Cytoplasm_Intensity	180
4	0.625	0.256582	-0.221479	5			1	Cytoplasm_Intensity_StdIntensity_DNA	0.0470268	Cytoplasm_Intensity	181
4	1.25	0.177288	-0.207876	5			1	Cytoplasm_Intensity_StdIntensity_ER	-0.0278533	Cytoplasm_Intensity	182
4	2.5	0.26311	-0.116808	5			1	Cytoplasm_Intensity_StdIntensityEdge_DNA	0.0686141	Cytoplasm_Intensity	183
4	5	0.232205	-0.694201	5			1	Cytoplasm_Intensity_UpperQuartileIntensity_DNA	0.0737899	Cytoplasm_Intensity	184
4	10	0.0948126	-0.750954	5			1	Cytoplasm_RadialDistribution_FracAtD_AGP_3of4	0.0241277	Cytoplasm_RadialDistribution	185
4	20	-0.0635204	-1.18199	5			1	Cytoplasm_RadialDistribution_FracAtD_DNA_3of4	0.0232679	Cytoplasm_RadialDistribution	186
5	0.019532	-2.90132	-1.7734	9			1	Cytoplasm_RadialDistribution_MeanFrac_AGP_1of4	0.00770242	Cytoplasm_RadialDistribution	187
5	0.07812	-4.17408	-1.78203	9			1	Cytoplasm_RadialDistribution_MeanFrac_DNA_2of4	0.00368683	Cytoplasm_RadialDistribution	188
5	0.3124	-4.4549	1.88813	9			1	Cytoplasm_RadialDistribution_MeanFrac_ER_2of4	0.0034226	Cytoplasm_RadialDistribution	189
5	1.25	-4.53664	4.75081	8			1	Cytoplasm_RadialDistribution_MeanFrac_ER_3of4	0.00717864	Cytoplasm_RadialDistribution	190
5	5	-4.7988	4.54344	8			1	Cytoplasm_RadialDistribution_MeanFrac_Mito_2of4	0.0103675	Cytoplasm_RadialDistribution	191
5	20	-2.53161	3.45164	7			1	Cytoplasm_RadialDistribution_MeanFrac_Mito_3of4	0.00656768	Cytoplasm_RadialDistribution	192
6	0.019532	1.7662	5.29872	6			1	Cytoplasm_RadialDistribution_MeanFrac_RNA_1of4	0.00286994	Cytoplasm_RadialDistribution	193
6	0.07812	1.95878	5.33622	6			1	Cytoplasm_RadialDistribution_MeanFrac_RNA_4of4	-0.00690002	Cytoplasm_RadialDistribution	194
6	0.3124	1.58584	4.90583	6			1	Cytoplasm_RadialDistribution_RadialCV_AGP_1of4	0.0165165	Cytoplasm_RadialDistribution	195
6	1.25	0.862666	3.75185	6			1	Cytoplasm_RadialDistribution_RadialCV_AGP_4of4	0.021543	Cytoplasm_RadialDistribution	196
6	5	0.24752	2.47633	6			1	Cytoplasm_RadialDistribution_RadialCV_DNA_1of4	0.0350872	Cytoplasm_RadialDistribution	197
6	20	-0.135194	2.1058	6			1	Cytoplasm_RadialDistribution_RadialCV_DNA_4of4	0.0393019	Cytoplasm_RadialDistribution	198
7	0.019532	-0.701608	-1.42461	5			1	Cytoplasm_RadialDistribution_RadialCV_ER_1of4	0.0285702	Cytoplasm_RadialDistribution	199
7	0.07812	-0.21976	3.76873	7			1	Cytoplasm_RadialDistribution_RadialCV_ER_4of4	0.0367338	Cytoplasm_RadialDistribution	200
7	0.3126	-10.3895	-3.01161	9			1	Cytoplasm_RadialDistribution_RadialCV_Mito_1of4	0.0183309	Cytoplasm_RadialDistribution	201
7	1.25	-10.4579	-4.07027	9			1	Cytoplasm_RadialDistribution_RadialCV_Mito_2of4	0.022601	Cytoplasm_RadialDistribution	202
7	5	-10.3822	-5.18055	9			1	Cytoplasm_RadialDistribution_RadialCV_Mito_4of4	0.0414707	Cytoplasm_RadialDistribution	203
7	20	-12.3142	-5.98767	9			1	Cytoplasm_RadialDistribution_RadialCV_RNA_2of4	0.0279526	Cytoplasm_RadialDistribution	204
8	0.625	0.236905	0.432804	3			1	Cytoplasm_Texture_Correlation_AGP_10_0	-0.0020591	Cytoplasm_Texture	205
8	1.25	0.0646487	0.287868	4			1	Cytoplasm_Texture_Correlation_AGP_20_0	0.00792751	Cytoplasm_Texture	206
8	2.5	0.0491254	0.248719	4			1	Cytoplasm_Texture_Correlation_AGP_5_0	-0.0142567	Cytoplasm_Texture	207
8	5	-0.0543076	0.327367	4			1	Cytoplasm_Texture_Correlation_DNA_10_0	0.0594791	Cytoplasm_Texture	208
8	10	0.0523374	0.570699	4			1	Cytoplasm_Texture_Correlation_DNA_20_0	0.0533924	Cytoplasm_Texture	209
8	20	-0.174021	0.439948	4			1	Cytoplasm_Texture_Correlation_ER_5_0	-0.0313708	Cytoplasm_Texture	210
38	0.625	0.210736	0.485884	6			1	Cytoplasm_Texture_Correlation_Mito_5_0	0.020146	Cytoplasm_Texture	211
38	1.25	0.135277	0.866023	6			1	Cytoplasm_Texture_DifferenceEntropy_ER_20_0	-0.0398736	Cytoplasm_Texture	212
38	2.5	0.0993574	0.991057	6			1	Cytoplasm_Texture_DifferenceEntropy_Mito_20_0	-0.0119355	Cytoplasm_Texture	213
38	5	-1.1388	1.14699	6			1	Cytoplasm_Texture_DifferenceEntropy_Mito_5_0	-0.0142135	Cytoplasm_Texture	214
38	10	-2.55023	-0.330142	6			1	Cytoplasm_Texture_DifferenceVariance_DNA_5_0	-0.0302628	Cytoplasm_Texture	215
38	20	-8.00194	-6.27267	9			1	Cytoplasm_Texture_DifferenceVariance_ER_20_0	-0.0326297	Cytoplasm_Texture	216
39	0.625	0.0545362	-0.131517	2			1	Cytoplasm_Texture_DifferenceVariance_Mito_20_0	-0.0175138	Cytoplasm_Texture	217
39	1.25	-0.0267043	-0.0626538	2			1	Cytoplasm_Texture_Entropy_RNA_20_0	-0.0217912	Cytoplasm_Texture	218
39	2.5	0.0668681	0.0466071	4			1	Cytoplasm_Texture_Gabor_DNA_5	-0.0204199	Cytoplasm_Texture	219
39	5	0.0857039	0.176408	4			1	Cytoplasm_Texture_Gabor_Mito_20	-0.00570624	Cytoplasm_Texture	220
39	10	-0.0560884	-0.0552572	4			1	Cytoplasm_Texture_InfoMeas1_AGP_20_0	-0.0129706	Cytoplasm_Texture	221
39	20	-0.907874	0.0402888	4			1	Cytoplasm_Texture_InfoMeas1_AGP_5_0	0.00419221	Cytoplasm_Texture	222
144	0.625	0.278182	0.30438	1			1	Cytoplasm_Texture_InfoMeas1_DNA_10_0	-0.0582019	Cytoplasm_Texture	223
144	1.25	0.234126	0.398201	1			1	Cytoplasm_Texture_InfoMeas1_DNA_20_0	-0.0548314	Cytoplasm_Texture	224
144	2.5	0.301446	0.831492	6			1	Cytoplasm_Texture_InfoMeas1_DNA_5_0	-0.0461334	Cytoplasm_Texture	225
144	5	-0.381864	2.19462	6			1	Cytoplasm_Texture_InfoMeas1_Mito_20_0	-0.0214664	Cytoplasm_Texture	226
144	10	-7.94534	-0.0828499	9			1	Cytoplasm_Texture_InfoMeas1_Mito_5_0	-0.0231088	Cytoplasm_Texture	227
144	20	-14.022	-3.00137	9			1	Cytoplasm_Texture_InfoMeas2_AGP_10_0	-0.0120199	Cytoplasm_Texture	228
145	0.625	-0.0685661	0.144236	1			1	Cytoplasm_Texture_InfoMeas2_AGP_5_0	-0.0280942	Cytoplasm_Texture	229
145	1.25	0.0597382	0.22665	1			1	Cytoplasm_Texture_InfoMeas2_DNA_10_0	0.0537128	Cytoplasm_Texture	230
145	2.5	0.227189	0.326841	1			1	Cytoplasm_Texture_InfoMeas2_ER_5_0	-0.0491527	Cytoplasm_Texture	231
145	5	0.202405	1.07072	6			1	Cytoplasm_Texture_InfoMeas2_Mito_5_0	0.0178346	Cytoplasm_Texture	232
145	10	-0.0336546	1.82158	6			1	Cytoplasm_Texture_InverseDifferenceMoment_RNA_20_0	0.0256951	Cytoplasm_Texture	233
145	20	-6.08025	1.00831	9			1	Cytoplasm_Texture_SumAverage_AGP_5_0	-0.0258843	Cytoplasm_Texture	234
146	0.625	0.197633	0.590391	6			1	Cytoplasm_Texture_SumAverage_DNA_5_0	0.026385	Cytoplasm_Texture	235
146	1.25	0.302789	1.74641	6			1	Cytoplasm_Texture_SumAverage_ER_5_0	-0.0305984	Cytoplasm_Texture	236
146	2.5	-1.64511	2.39537	6			1	Cytoplasm_Texture_SumAverage_Mito_5_0	0.00484521	Cytoplasm_Texture	237
146	5	-8.29859	2.1399	9			1	Cytoplasm_Texture_SumVariance_AGP_10_0	-0.0336097	Cytoplasm_Texture	238
146	10	-13.812	-0.0167251	9			1	Cytoplasm_Texture_SumVariance_ER_5_0	-0.0437307	Cytoplasm_Texture	239
146	20	-14.6999	-1.00866	9			1	Cytoplasm_Texture_SumVariance_Mito_10_0	0.0031695	Cytoplasm_Texture	240
147	0.15624	-0.117438	0.387997	1			1	Cytoplasm_Texture_SumVariance_RNA_5_0	-0.00634771	Cytoplasm_Texture	241
147	0.3124	-0.118903	0.313953	1			1	Nuclei_AreaShape_FormFactor	-0.00217319	Nuclei_AreaShape	242
147	0.625	-0.0958465	-0.0180716	1			1	Nuclei_AreaShape_MinorAxisLength	0.0102082	Nuclei_AreaShape	243
147	1.25	0.0331601	0.268551	1			1	Nuclei_AreaShape_Orientation	0.000667129	Nuclei_AreaShape	244
147	2.5	0.0187319	0.220187	3			1	Nuclei_AreaShape_Solidity	-0.000263319	Nuclei_AreaShape	245
147	5	0.148466	0.43716	3			1	Nuclei_AreaShape_Zernike_3_1	0.00190027	Nuclei_AreaShape	246
148	0.625	-0.177916	0.0046446	1			1	Nuclei_AreaShape_Zernike_4_2	0.000513628	Nuclei_AreaShape	247
148	1.25	-0.120401	-0.127872	1			1	Nuclei_AreaShape_Zernike_5_1	0.00162961	Nuclei_AreaShape	248
148	2.5	-0.0333011	0.127797	1			1	Nuclei_AreaShape_Zernike_5_3	9.54616e-05	Nuclei_AreaShape	249
148	5	-0.0423489	-0.0496103	7			1	Nuclei_AreaShape_Zernike_5_5	0.000666418	Nuclei_AreaShape	250
148	10	0.0560931	0.243076	7			1	Nuclei_AreaShape_Zernike_6_0	-0.000430874	Nuclei_AreaShape	251
148	20	-0.0159584	-0.000912005	7			1	Nuclei_AreaShape_Zernike_6_4	-0.000705601	Nuclei_AreaShape	252
149	0.625	-0.125359	-0.0693117	1			1	Nuclei_AreaShape_Zernike_6_6	-0.000909712	Nuclei_AreaShape	253
149	1.25	-0.105565	-0.0597799	1			1	Nuclei_AreaShape_Zernike_7_1	-0.000165965	Nuclei_AreaShape	254
149	2.5	0.0204886	0.0392595	1			1	Nuclei_AreaShape_Zernike_7_3	-0.000260341	Nuclei_AreaShape	255
149	5	-0.196423	-0.0377513	1			1	Nuclei_AreaShape_Zernike_7_5	0.00122873	Nuclei_AreaShape	256
149	10	-0.0842538	0.079872	1			1	Nuclei_AreaShape_Zernike_8_0	0.000486031	Nuclei_AreaShape	257
149	20	-0.0957862	-0.108979	1			1	Nuclei_AreaShape_Zernike_8_2	-0.00198855	Nuclei_AreaShape	258
468	0.625	-0.600852	-0.265886	4			1	Nuclei_AreaShape_Zernike_8_4	0.00064311	Nuclei_AreaShape	259
468	1.25	-0.724742	-0.109742	4			1	Nuclei_AreaShape_Zernike_8_6	-0.000707203	Nuclei_AreaShape	260
468	2.5	-0.966773	-0.579469	4			1	Nuclei_AreaShape_Zernike_8_8	0.000424293	Nuclei_AreaShape	261
468	5	-0.931892	-0.951327	5			1	Nuclei_AreaShape_Zernike_9_1	0.000947357	Nuclei_AreaShape	262
468	10	-0.856884	-0.938864	5			1	Nuclei_AreaShape_Zernike_9_3	-0.000462776	Nuclei_AreaShape	263
468	20	-1.0514	-1.22216	5			1	Nuclei_AreaShape_Zernike_9_5	-8.57345e-05	Nuclei_AreaShape	264
469	0.625	-0.097523	0.064208	1			1	Nuclei_AreaShape_Zernike_9_7	0.00082501	Nuclei_AreaShape	265
469	1.25	-0.0897386	0.237601	1			1	Nuclei_Intensity_IntegratedIntensity_DNA	0.06876	Nuclei_Intensity	266
469	2.5	-0.101189	-0.0076954	1			1	Nuclei_Intensity_IntegratedIntensity_ER	-0.0659815	Nuclei_Intensity	267
469	5	-0.0234242	-0.155889	2			1	Nuclei_Intensity_IntegratedIntensity_RNA	-0.130625	Nuclei_Intensity	268
469	10	-0.0497639	0.153774	1			1	Nuclei_Intensity_IntegratedIntensityEdge_AGP	-0.0199744	Nuclei_Intensity	269
469	20	-0.239165	-0.12521	2			1	Nuclei_Intensity_IntegratedIntensityEdge_DNA	0.0757417	Nuclei_Intensity	270
470	0.625	0.154481	0.101412	1			1	Nuclei_Intensity_IntegratedIntensityEdge_ER	-0.0542938	Nuclei_Intensity	271
470	1.25	0.155058	-0.0340402	2			1	Nuclei_Intensity_IntegratedIntensityEdge_Mito	0.0259076	Nuclei_Intensity	272
470	2.5	0.215142	0.162147	2			1	Nuclei_Intensity_IntegratedIntensityEdge_RNA	-0.135158	Nuclei_Intensity	273
470	5	0.134779	0.0739059	2			1	Nuclei_Intensity_MADIntensity_DNA	0.0815077	Nuclei_Intensity	274
470	10	0.266556	0.0918131	3			1	Nuclei_Intensity_MADIntensity_Mito	0.0376599	Nuclei_Intensity	275
470	20	0.123117	0.160218	3			1	Nuclei_Intensity_MassDisplacement_AGP	0.0306596	Nuclei_Intensity	276
471	0.625	-0.0784835	0.0481152	1			1	Nuclei_Intensity_MassDisplacement_DNA	0.015531	Nuclei_Intensity	277
471	1.25	-0.140536	-0.0142692	1			1	Nuclei_Intensity_MassDisplacement_ER	0.0301505	Nuclei_Intensity	278
471	2.5	-0.0713187	0.0470719	1			1	Nuclei_Intensity_MassDisplacement_Mito	0.0200549	Nuclei_Intensity	279
471	5	0.0840913	0.158734	5			1	Nuclei_Intensity_MassDisplacement_RNA	0.0237972	Nuclei_Intensity	280
471	10	0.0961172	0.0958038	5			1	Nuclei_Intensity_MaxIntensity_RNA	-0.185634	Nuclei_Intensity	281
471	20	0.0443488	-0.0809	1			1	Nuclei_Intensity_MeanIntensity_DNA	0.0991809	Nuclei_Intensity	282
472	0.625	0.0873694	-0.0839197	2			1	Nuclei_Intensity_MeanIntensityEdge_AGP	-0.0435234	Nuclei_Intensity	283
472	1.25	0.132775	0.0705737	2			1	Nuclei_Intensity_MeanIntensityEdge_RNA	-0.163105	Nuclei_Intensity	284
472	2.5	0.0681615	0.143815	2			1	Nuclei_Intensity_MedianIntensity_DNA	0.0964097	Nuclei_Intensity	285
472	5	0.114874	0.19653	2			1	Nuclei_Intensity_MinIntensity_AGP	-0.0629224	Nuclei_Intensity	286
472	10	0.0953632	0.166766	2			1	Nuclei_Intensity_MinIntensity_ER	-0.119226	Nuclei_Intensity	287
472	20	0.0625795	0.176734	4			1	Nuclei_Intensity_StdIntensityEdge_DNA	0.0331881	Nuclei_Intensity	288
474	0.625	-0.00106044	-0.0011753	2			1	Nuclei_Intensity_StdIntensityEdge_ER	-0.000163257	Nuclei_Intensity	289
474	1.25	-0.0105855	0.0274463	2			1	Nuclei_RadialDistribution_FracAtD_AGP_3of4	-0.0395741	Nuclei_RadialDistribution	290
474	2.5	0.0380715	-0.177269	2			1	Nuclei_RadialDistribution_FracAtD_Mito_3of4	-0.00148477	Nuclei_RadialDistribution	291
474	5	0.0104375	0.00135017	2			1	Nuclei_RadialDistribution_FracAtD_RNA_3of4	-0.0627367	Nuclei_RadialDistribution	292
474	10	-0.0680168	0.296397	2			1	Nuclei_RadialDistribution_MeanFrac_AGP_1of4	-0.0271129	Nuclei_RadialDistribution	293
474	20	-0.111772	1.30341	6			1	Nuclei_RadialDistribution_MeanFrac_AGP_3of4	-0.049064	Nuclei_RadialDistribution	294
480	0.625	0.0284851	0.392591	4			1	Nuclei_RadialDistribution_MeanFrac_DNA_3of4	0.0370732	Nuclei_RadialDistribution	295
480	1.25	0.0811027	0.365916	4			1	Nuclei_RadialDistribution_MeanFrac_Mito_1of4	0.0212401	Nuclei_RadialDistribution	296
480	2.5	-0.0983552	0.408454	4			1	Nuclei_RadialDistribution_MeanFrac_RNA_2of4	-0.0509349	Nuclei_RadialDistribution	297
480	5	-0.0863236	0.680982	3			1	Nuclei_RadialDistribution_RadialCV_AGP_1of4	0.0187917	Nuclei_RadialDistribution	298
480	10	0.169399	1.78177	6			1	Nuclei_RadialDistribution_RadialCV_AGP_2of4	0.0170279	Nuclei_RadialDistribution	299
480	20	-5.75747	-1.40465	9			1	Nuclei_RadialDistribution_RadialCV_DNA_1of4	0.0218331	Nuclei_RadialDistribution	300
481	0.625	-0.0121084	0.309572	3			1	Nuclei_RadialDistribution_RadialCV_DNA_2of4	0.0226151	Nuclei_RadialDistribution	301
481	1.25	-0.0639193	0.0265504	3			1	Nuclei_RadialDistribution_RadialCV_DNA_4of4	0.0309916	Nuclei_RadialDistribution	302
481	2.5	-0.167868	-0.108372	3			1	Nuclei_RadialDistribution_RadialCV_ER_1of4	0.0128279	Nuclei_RadialDistribution	303
481	5	-0.376352	0.0705051	3			1	Nuclei_RadialDistribution_RadialCV_ER_2of4	0.0136373	Nuclei_RadialDistribution	304
481	10	-6.06144	-1.30376	9			1	Nuclei_RadialDistribution_RadialCV_ER_3of4	0.0164967	Nuclei_RadialDistribution	305
481	20	-13.6782	-3.67107	9			1	Nuclei_RadialDistribution_RadialCV_ER_4of4	0.0285715	Nuclei_RadialDistribution	306
483	0.625	0.0473991	0.537275	3			1	Nuclei_RadialDistribution_RadialCV_Mito_1of4	0.020519	Nuclei_RadialDistribution	307
483	1.25	-0.0295025	0.472443	3			1	Nuclei_RadialDistribution_RadialCV_Mito_2of4	0.0230885	Nuclei_RadialDistribution	308
483	2.5	0.104259	0.651018	3			1	Nuclei_RadialDistribution_RadialCV_Mito_3of4	0.0257785	Nuclei_RadialDistribution	309
483	5	0.172873	0.431322	3			1	Nuclei_RadialDistribution_RadialCV_Mito_4of4	0.0199056	Nuclei_RadialDistribution	310
483	10	0.0621202	0.489924	3			1	Nuclei_RadialDistribution_RadialCV_RNA_1of4	-0.00675864	Nuclei_RadialDistribution	311
483	20	-0.0548414	0.322687	3			1	Nuclei_RadialDistribution_RadialCV_RNA_2of4	-0.00366089	Nuclei_RadialDistribution	312
485	0.625	0.05537	0.0281922	5			1	Nuclei_RadialDistribution_RadialCV_RNA_3of4	0.00416065	Nuclei_RadialDistribution	313
485	1.25	0.032808	-0.0835063	1			1	Nuclei_Texture_AngularSecondMoment_AGP_20_0	0.0667405	Nuclei_Texture	314
485	2.5	0.128458	-0.0177327	5			1	Nuclei_Texture_AngularSecondMoment_DNA_10_0	-0.0157924	Nuclei_Texture	315
485	5	0.066912	0.218307	7			1	Nuclei_Texture_AngularSecondMoment_DNA_20_0	-0.0130642	Nuclei_Texture	316
485	10	0.150273	0.0396003	7			1	Nuclei_Texture_AngularSecondMoment_ER_20_0	0.0668187	Nuclei_Texture	317
485	20	0.130067	0.162766	7			1	Nuclei_Texture_AngularSecondMoment_Mito_10_0	-0.0158698	Nuclei_Texture	318
486	0.625	0.492203	2.21954	6			1	Nuclei_Texture_AngularSecondMoment_RNA_20_0	0.00664588	Nuclei_Texture	319
486	1.25	0.79097	2.7938	6			1	Nuclei_Texture_Contrast_DNA_10_0	-0.000403241	Nuclei_Texture	320
486	2.5	0.614393	2.73705	6			1	Nuclei_Texture_Correlation_AGP_10_0	-0.00464052	Nuclei_Texture	321
486	5	-2.21307	1.18114	6			1	Nuclei_Texture_Correlation_AGP_20_0	0.0129557	Nuclei_Texture	322
486	10	-13.3414	-3.45684	9			1	Nuclei_Texture_Correlation_DNA_10_0	0.0165918	Nuclei_Texture	323
486	20	-8.7105	-7.57299	9			1	Nuclei_Texture_Correlation_DNA_20_0	0.00896135	Nuclei_Texture	324
495	0.625	0.123634	0.234647	4			1	Nuclei_Texture_Correlation_ER_10_0	-0.0219717	Nuclei_Texture	325
495	1.25	0.0871316	0.239758	4			1	Nuclei_Texture_Correlation_ER_20_0	-0.00391197	Nuclei_Texture	326
495	2.5	0.00112674	0.360628	4			1	Nuclei_Texture_Correlation_Mito_20_0	0.000663139	Nuclei_Texture	327
495	5	0.093085	0.630641	4			1	Nuclei_Texture_Correlation_RNA_20_0	0.0172842	Nuclei_Texture	328
495	10	0.0138425	0.273814	4			1	Nuclei_Texture_DifferenceEntropy_DNA_5_0	-0.00781693	Nuclei_Texture	329
495	20	-0.00808092	0.504062	3			1	Nuclei_Texture_DifferenceEntropy_RNA_10_0	0.0108968	Nuclei_Texture	330
1	0.625	-3.52477	4.15991	8			1	Nuclei_Texture_DifferenceEntropy_RNA_5_0	0.0156585	Nuclei_Texture	331
1	1.25	-4.02275	3.74195	8			1	Nuclei_Texture_DifferenceVariance_AGP_5_0	-0.0270416	Nuclei_Texture	332
1	2.5	-4.8564	3.39804	8			1	Nuclei_Texture_DifferenceVariance_ER_5_0	0.0241609	Nuclei_Texture	333
1	5	-4.68816	3.50196	8			1	Nuclei_Texture_DifferenceVariance_Mito_5_0	-0.00106888	Nuclei_Texture	334
1	10	-4.53642	4.15174	8			1	Nuclei_Texture_DifferenceVariance_RNA_10_0	0.00751309	Nuclei_Texture	335
1	20	-4.19545	4.43331	8			1	Nuclei_Texture_DifferenceVariance_RNA_5_0	0.0109782	Nuclei_Texture	336
2	0.625	-3.24993	4.79434	8			1	Nuclei_Texture_Entropy_DNA_10_0	0.0178203	Nuclei_Texture	337
2	1.25	-3.50303	5.41499	8			1	Nuclei_Texture_Entropy_DNA_20_0	0.0145892	Nuclei_Texture	338
2	2.5	-4.93869	5.049	8			1	Nuclei_Texture_Entropy_DNA_5_0	0.0171955	Nuclei_Texture	339
2	5	-4.05485	4.47233	8			1	Nuclei_Texture_Gabor_AGP_10	-0.0133537	Nuclei_Texture	340
2	10	-4.60377	4.64314	8			1	Nuclei_Texture_Gabor_AGP_20	-0.0191675	Nuclei_Texture	341
2	20	-3.85152	4.07767	8			1	Nuclei_Texture_Gabor_AGP_5	-0.0110852	Nuclei_Texture	342
3	0.625	0.253985	0.232311	7			1	Nuclei_Texture_Gabor_ER_10	-0.0156795	Nuclei_Texture	343
3	1.25	0.00051192	0.5492	7			1	Nuclei_Texture_Gabor_ER_20	-0.0459197	Nuclei_Texture	344
3	2.5	-0.511022	1.58177	7			1	Nuclei_Texture_Gabor_ER_5	0.000974434	Nuclei_Texture	345
3	5	-0.743219	2.83321	7			1	Nuclei_Texture_Gabor_Mito_10	-0.0122427	Nuclei_Texture	346
3	10	-0.259686	3.15788	7			1	Nuclei_Texture_Gabor_Mito_5	-0.0219932	Nuclei_Texture	347
3	20	-0.0683274	3.62705	7			1	Nuclei_Texture_Gabor_RNA_10	-0.00324594	Nuclei_Texture	348
22	0.625	-0.841529	2.41761	6			1	Nuclei_Texture_Gabor_RNA_20	-0.00169811	Nuclei_Texture	349
22	1.25	-7.95539	1.32076	9			1	Nuclei_Texture_Gabor_RNA_5	-0.0054898	Nuclei_Texture	350
22	2.5	-14.8949	2.28945	9			1	Nuclei_Texture_InfoMeas1_AGP_20_0	-0.00484468	Nuclei_Texture	351
22	5	-12.5525	1.13613	9			1	Nuclei_Texture_InfoMeas1_ER_20_0	0.0247569	Nuclei_Texture	352
22	10	-12.5681	0.273897	9			1	Nuclei_Texture_InfoMeas1_Mito_10_0	-0.00420759	Nuclei_Texture	353
22	20	-12.3895	-1.04439	9			1	Nuclei_Texture_InfoMeas1_Mito_20_0	-0.0102418	Nuclei_Texture	354
23	0.625	0.984108	3.28628	6			1	Nuclei_Texture_InfoMeas1_RNA_10_0	-0.000328127	Nuclei_Texture	355
23	1.25	1.61266	4.46192	6			1	Nuclei_Texture_InfoMeas1_RNA_20_0	-0.0057234	Nuclei_Texture	356
23	2.5	1.44762	4.56781	6			1	Nuclei_Texture_InfoMeas2_DNA_10_0	0.0145558	Nuclei_Texture	357
23	5	1.51511	4.73578	6			1	Nuclei_Texture_InfoMeas2_DNA_20_0	0.0115586	Nuclei_Texture	358
23	10	1.13871	4.25351	6			1	Nuclei_Texture_InfoMeas2_DNA_5_0	0.0117568	Nuclei_Texture	359
23	20	0.741121	4.18031	6			1	Nuclei_Texture_InfoMeas2_Mito_10_0	0.00638276	Nuclei_Texture	360
24	0.625	0.510006	3.77674	6			1	Nuclei_Texture_InverseDifferenceMoment_DNA_10_0	-0.00564418	Nuclei_Texture	361
24	1.25	0.287126	3.69425	6			1	Nuclei_Texture_InverseDifferenceMoment_DNA_20_0	-0.00557276	Nuclei_Texture	362
24	2.5	-0.106325	2.81834	6			1	Nuclei_Texture_InverseDifferenceMoment_DNA_5_0	-0.00301769	Nuclei_Texture	363
24	5	-1.96967	2.25758	8			1	Nuclei_Texture_InverseDifferenceMoment_RNA_5_0	-0.0166779	Nuclei_Texture	364
24	10	-3.61926	1.96316	8			1	Nuclei_Texture_SumAverage_AGP_5_0	-0.075004	Nuclei_Texture	365
24	20	-6.15617	0.972707	8			1	Nuclei_Texture_SumAverage_DNA_10_0	-0.0375198	Nuclei_Texture	366
25	0.625	0.0921447	-1.12122	5			1	Nuclei_Texture_SumAverage_Mito_5_0	0.0214041	Nuclei_Texture	367
25	1.25	-0.214541	-1.76238	5			1	Nuclei_Texture_SumAverage_RNA_5_0	-0.00167723	Nuclei_Texture	368
25	2.5	-0.672137	-3.05825	5			1	Nuclei_Texture_SumEntropy_DNA_10_0	0.024224	Nuclei_Texture	369
25	5	-1.01385	-3.47485	5			1	Nuclei_Texture_SumEntropy_DNA_20_0	0.0199544	Nuclei_Texture	370
25	10	-1.18031	-3.87903	5			1	Nuclei_Texture_SumEntropy_DNA_5_0	0.0231209	Nuclei_Texture	371
25	20	-1.65902	-4.04383	5			1	Nuclei_Texture_SumVariance_DNA_20_0	0.019848	Nuclei_Texture	372
26	0.625	-1.31616	-0.344938	6			2	Cells_AreaShape_Area	0.0236044	Cells_AreaShape	1
26	1.25	-2.4498	-0.732734	6			2	Cells_AreaShape_Center_Y	0.00892268	Cells_AreaShape	2
26	2.5	-3.43376	-1.61406	6			2	Cells_AreaShape_Compactness	0.00945076	Cells_AreaShape	3
26	5	-4.13603	-1.79942	6			2	Cells_AreaShape_FormFactor	0.00650342	Cells_AreaShape	4
26	10	-4.78881	-1.97839	6			2	Cells_AreaShape_Orientation	-2.84884e-05	Cells_AreaShape	5
26	20	-5.26299	-2.30756	6			2	Cells_AreaShape_Perimeter	0.0116337	Cells_AreaShape	6
27	0.625	-1.02139	-0.782343	3			2	Cells_AreaShape_Solidity	-0.000463876	Cells_AreaShape	7
27	1.25	-1.2798	0.335271	3			2	Cells_AreaShape_Zernike_1_1	-0.00140542	Cells_AreaShape	8
27	2.5	-1.40371	0.981602	3			2	Cells_AreaShape_Zernike_2_0	-0.00701695	Cells_AreaShape	9
27	5	-1.51998	0.383875	3			2	Cells_AreaShape_Zernike_2_2	-0.000166674	Cells_AreaShape	10
27	10	-1.54653	1.10254	3			2	Cells_AreaShape_Zernike_3_1	0.000407074	Cells_AreaShape	11
27	20	-1.97456	0.500231	3			2	Cells_AreaShape_Zernike_4_0	0.00329443	Cells_AreaShape	12
28	0.625	0.132966	-0.00399218	3			2	Cells_AreaShape_Zernike_5_1	0.00197376	Cells_AreaShape	13
28	1.25	-0.444664	-0.913601	3			2	Cells_AreaShape_Zernike_5_3	0.00266022	Cells_AreaShape	14
28	2.5	-0.959072	-0.862735	3			2	Cells_AreaShape_Zernike_5_5	-0.000405986	Cells_AreaShape	15
28	5	-1.1728	-1.0126	3			2	Cells_AreaShape_Zernike_6_0	0.00390721	Cells_AreaShape	16
28	10	-1.65539	0.908479	3			2	Cells_AreaShape_Zernike_6_2	0.00177967	Cells_AreaShape	17
28	20	-2.23212	0.883521	3			2	Cells_AreaShape_Zernike_7_1	-0.000690616	Cells_AreaShape	18
29	0.625	-4.36033	4.4188	8			2	Cells_AreaShape_Zernike_7_3	0.00479835	Cells_AreaShape	19
29	1.25	-4.82693	4.36913	8			2	Cells_AreaShape_Zernike_7_7	-0.00384799	Cells_AreaShape	20
29	2.5	-5.92867	4.22851	8			2	Cells_AreaShape_Zernike_8_0	-0.000116144	Cells_AreaShape	21
29	5	-4.76827	3.50341	8			2	Cells_AreaShape_Zernike_8_2	0.00103424	Cells_AreaShape	22
29	10	-4.30231	4.06375	8			2	Cells_AreaShape_Zernike_8_4	-0.000560306	Cells_AreaShape	23
29	20	-4.69898	3.5568	8			2	Cells_AreaShape_Zernike_8_8	0.00105763	Cells_AreaShape	24
30	0.625	-0.995511	-3.27346	5			2	Cells_AreaShape_Zernike_9_1	0.000425102	Cells_AreaShape	25
30	1.25	-1.11714	-3.5865	5			2	Cells_AreaShape_Zernike_9_3	-0.000557769	Cells_AreaShape	26
30	2.5	-1.03794	-3.8574	5			2	Cells_AreaShape_Zernike_9_9	-0.00377644	Cells_AreaShape	27
30	5	-1.26578	-4.18356	5			2	Cells_Intensity_IntegratedIntensity_AGP	0.109748	Cells_Intensity	28
30	10	-1.2667	-3.97699	5			2	Cells_Intensity_IntegratedIntensity_DNA	0.0810519	Cells_Intensity	29
30	20	-1.37633	-3.69334	5			2	Cells_Intensity_IntegratedIntensity_ER	-0.00299669	Cells_Intensity	30
31	0.625	-5.25867	-1.19288	4			2	Cells_Intensity_IntegratedIntensity_RNA	0.0333628	Cells_Intensity	31
31	1.25	-5.38917	-1.21082	4			2	Cells_Intensity_IntegratedIntensityEdge_AGP	0.103926	Cells_Intensity	32
31	2.5	-4.94237	-1.13727	4			2	Cells_Intensity_IntegratedIntensityEdge_DNA	0.0848384	Cells_Intensity	33
31	5	-4.669	-0.664547	4			2	Cells_Intensity_IntegratedIntensityEdge_Mito	0.0172726	Cells_Intensity	34
31	10	-4.55179	-0.385681	4			2	Cells_Intensity_MADIntensity_DNA	0.0046042	Cells_Intensity	35
31	20	-3.60387	0.198872	4			2	Cells_Intensity_MADIntensity_ER	0.00258619	Cells_Intensity	36
32	0.625	-0.0241832	-0.0465628	3			2	Cells_Intensity_MassDisplacement_AGP	0.0338532	Cells_Intensity	37
32	1.25	-0.440421	-0.34813	3			2	Cells_Intensity_MassDisplacement_DNA	0.0235763	Cells_Intensity	38
32	2.5	-0.359951	-0.0621566	3			2	Cells_Intensity_MassDisplacement_ER	0.026528	Cells_Intensity	39
32	5	-1.16611	-0.138475	3			2	Cells_Intensity_MassDisplacement_Mito	0.0116649	Cells_Intensity	40
32	10	-1.872	0.0848165	3			2	Cells_Intensity_MaxIntensity_ER	0.00387053	Cells_Intensity	41
32	20	-6.15747	-0.591112	3			2	Cells_Intensity_MaxIntensityEdge_ER	-0.023282	Cells_Intensity	42
33	0.625	-8.9758	-2.16206	9			2	Cells_Intensity_MaxIntensityEdge_Mito	0.000444391	Cells_Intensity	43
33	1.25	-14.7168	-2.50916	9			2	Cells_Intensity_MeanIntensity_DNA	0.0906459	Cells_Intensity	44
33	2.5	-14.412	-2.76284	9			2	Cells_Intensity_MeanIntensity_RNA	0.0103329	Cells_Intensity	45
33	5	-14.4968	-1.53827	9			2	Cells_Intensity_MeanIntensityEdge_AGP	0.106848	Cells_Intensity	46
33	10	-12.8859	-0.702447	9			2	Cells_Intensity_MeanIntensityEdge_DNA	0.0819584	Cells_Intensity	47
33	20	-12.8547	-4.2175	9			2	Cells_Intensity_MinIntensityEdge_Mito	0.0338328	Cells_Intensity	48
34	0.625	-12.2803	-0.298986	9			2	Cells_Intensity_StdIntensityEdge_DNA	0.00564026	Cells_Intensity	49
34	1.25	-12.9383	0.121576	9			2	Cells_Intensity_StdIntensityEdge_ER	9.5051e-05	Cells_Intensity	50
34	2.5	-13.4916	-0.362817	9			2	Cells_Intensity_UpperQuartileIntensity_DNA	-0.0128578	Cells_Intensity	51
34	5	-13.2815	0.104391	9			2	Cells_RadialDistribution_FracAtD_AGP_3of4	0.0192023	Cells_RadialDistribution	52
34	10	-13.6679	0.332216	9			2	Cells_RadialDistribution_FracAtD_DNA_3of4	0.00843437	Cells_RadialDistribution	53
34	20	-13.1726	0.443771	9			2	Cells_RadialDistribution_FracAtD_ER_3of4	0.0168756	Cells_RadialDistribution	54
35	0.625	0.155159	-0.0262598	3			2	Cells_RadialDistribution_FracAtD_Mito_3of4	0.00105741	Cells_RadialDistribution	55
35	1.25	0.186806	0.0987567	1			2	Cells_RadialDistribution_FracAtD_RNA_3of4	0.0158572	Cells_RadialDistribution	56
35	2.5	-0.0278655	-0.106707	3			2	Cells_RadialDistribution_MeanFrac_AGP_1of4	0.0206109	Cells_RadialDistribution	57
35	5	-0.101418	0.491578	3			2	Cells_RadialDistribution_MeanFrac_AGP_3of4	0.0275778	Cells_RadialDistribution	58
35	10	-0.222885	0.266413	3			2	Cells_RadialDistribution_MeanFrac_DNA_1of4	-0.00252818	Cells_RadialDistribution	59
35	20	-0.328411	0.190625	3			2	Cells_RadialDistribution_MeanFrac_DNA_2of4	0.00321105	Cells_RadialDistribution	60
36	0.625	1.49778	3.49487	6			2	Cells_RadialDistribution_MeanFrac_DNA_4of4	-0.0115856	Cells_RadialDistribution	61
36	1.25	1.31646	4.014	6			2	Cells_RadialDistribution_MeanFrac_ER_3of4	0.024396	Cells_RadialDistribution	62
36	2.5	1.41714	4.21737	6			2	Cells_RadialDistribution_MeanFrac_Mito_3of4	0.00603925	Cells_RadialDistribution	63
36	5	1.53259	4.62485	6			2	Cells_RadialDistribution_MeanFrac_RNA_3of4	0.0228541	Cells_RadialDistribution	64
36	10	1.43851	4.49709	6			2	Cells_RadialDistribution_RadialCV_AGP_1of4	0.0314066	Cells_RadialDistribution	65
36	20	1.19286	4.77679	6			2	Cells_RadialDistribution_RadialCV_AGP_3of4	0.0490167	Cells_RadialDistribution	66
37	0.625	0.0221636	-1.75691	5			2	Cells_RadialDistribution_RadialCV_AGP_4of4	0.011511	Cells_RadialDistribution	67
37	1.25	0.0224157	-1.59422	5			2	Cells_RadialDistribution_RadialCV_DNA_1of4	0.0232961	Cells_RadialDistribution	68
37	2.5	-0.137537	-1.603	5			2	Cells_RadialDistribution_RadialCV_DNA_2of4	0.0311945	Cells_RadialDistribution	69
37	5	-0.138953	-2.19027	5			2	Cells_RadialDistribution_RadialCV_DNA_3of4	0.0421975	Cells_RadialDistribution	70
37	10	-0.511376	-2.85711	5			2	Cells_RadialDistribution_RadialCV_DNA_4of4	0.00538847	Cells_RadialDistribution	71
37	20	-0.473899	-2.82134	5			2	Cells_RadialDistribution_RadialCV_ER_1of4	0.029901	Cells_RadialDistribution	72
41	0.625	-11.73	1.57489	9			2	Cells_RadialDistribution_RadialCV_ER_2of4	0.0191673	Cells_RadialDistribution	73
41	1.25	-13.2264	1.0465	9			2	Cells_RadialDistribution_RadialCV_ER_3of4	0.027558	Cells_RadialDistribution	74
41	2.5	-13.819	1.76876	9			2	Cells_RadialDistribution_RadialCV_Mito_1of4	0.0280792	Cells_RadialDistribution	75
41	5	-13.1854	1.6267	9			2	Cells_RadialDistribution_RadialCV_Mito_2of4	0.0211209	Cells_RadialDistribution	76
41	10	-14.1658	1.84286	9			2	Cells_RadialDistribution_RadialCV_Mito_3of4	0.0141079	Cells_RadialDistribution	77
41	20	-12.8678	1.51754	9			2	Cells_RadialDistribution_RadialCV_Mito_4of4	0.00178923	Cells_RadialDistribution	78
463	0.625	-0.0353059	-0.104501	4			2	Cells_RadialDistribution_RadialCV_RNA_1of4	0.0365922	Cells_RadialDistribution	79
463	1.25	-0.12062	-0.0727999	5			2	Cells_RadialDistribution_RadialCV_RNA_2of4	0.0366742	Cells_RadialDistribution	80
463	2.5	-0.156846	-0.309491	4			2	Cells_RadialDistribution_RadialCV_RNA_3of4	0.0332712	Cells_RadialDistribution	81
463	5	0.234656	-0.0633208	5			2	Cells_RadialDistribution_RadialCV_RNA_4of4	0.0344237	Cells_RadialDistribution	82
463	10	-0.037413	-0.358285	3			2	Cells_Texture_AngularSecondMoment_AGP_5_0	0.0431469	Cells_Texture	83
463	20	-0.281641	-0.906509	3			2	Cells_Texture_AngularSecondMoment_Mito_5_0	0.0260948	Cells_Texture	84
464	0.625	-0.079596	-0.720813	5			2	Cells_Texture_AngularSecondMoment_RNA_20_0	0.0555696	Cells_Texture	85
464	1.25	-0.0102689	-0.712791	5			2	Cells_Texture_Correlation_AGP_10_0	0.00614683	Cells_Texture	86
464	2.5	0.345878	-0.281378	5			2	Cells_Texture_Correlation_AGP_5_0	-0.00667395	Cells_Texture	87
464	5	0.273995	-0.289948	5			2	Cells_Texture_Correlation_DNA_5_0	-0.0389275	Cells_Texture	88
464	10	-0.0456999	-0.274877	5			2	Cells_Texture_Correlation_ER_5_0	-0.0425096	Cells_Texture	89
464	20	-2.68206	0.138104	4			2	Cells_Texture_Correlation_Mito_20_0	-0.0044933	Cells_Texture	90
465	0.625	0.189338	0.476219	7			2	Cells_Texture_Correlation_RNA_10_0	-0.0259996	Cells_Texture	91
465	1.25	0.316324	0.456943	7			2	Cells_Texture_Correlation_RNA_5_0	-0.0479972	Cells_Texture	92
465	2.5	0.438491	0.896212	7			2	Cells_Texture_DifferenceVariance_AGP_10_0	0.0168055	Cells_Texture	93
465	5	0.407391	0.927692	7			2	Cells_Texture_DifferenceVariance_AGP_5_0	0.0278527	Cells_Texture	94
465	10	0.290178	1.32466	7			2	Cells_Texture_DifferenceVariance_DNA_20_0	-0.0285786	Cells_Texture	95
465	20	-0.084635	2.03948	7			2	Cells_Texture_DifferenceVariance_DNA_5_0	-0.00232222	Cells_Texture	96
466	0.625	-0.237862	-0.849434	5			2	Cells_Texture_DifferenceVariance_Mito_10_0	0.000779833	Cells_Texture	97
466	1.25	-0.227107	-0.845015	5			2	Cells_Texture_DifferenceVariance_Mito_5_0	0.0230735	Cells_Texture	98
466	2.5	-0.497428	-1.13076	5			2	Cells_Texture_Gabor_AGP_10	0.032861	Cells_Texture	99
466	5	-0.447941	-0.901157	5			2	Cells_Texture_Gabor_AGP_5	0.0269977	Cells_Texture	100
466	10	-0.51228	-1.07211	5			2	Cells_Texture_Gabor_DNA_10	0.0213729	Cells_Texture	101
466	20	-0.979538	-0.892593	4			2	Cells_Texture_Gabor_DNA_20	-0.00149901	Cells_Texture	102
467	0.625	-0.218052	-0.46486	5			2	Cells_Texture_Gabor_DNA_5	0.0187485	Cells_Texture	103
467	1.25	-0.11015	-0.555775	5			2	Cells_Texture_Gabor_ER_10	0.0426666	Cells_Texture	104
467	2.5	-0.0688656	-1.02633	5			2	Cells_Texture_Gabor_ER_5	0.0107285	Cells_Texture	105
467	5	-0.0928416	-0.798964	5			2	Cells_Texture_Gabor_Mito_10	0.0331916	Cells_Texture	106
467	10	-0.300556	-1.75085	5			2	Cells_Texture_Gabor_Mito_20	0.000681779	Cells_Texture	107
467	20	-1.22173	0.0680191	4			2	Cells_Texture_Gabor_Mito_5	0.0178887	Cells_Texture	108
1	0.625	-3.63081	4.54638	8			2	Cells_Texture_Gabor_RNA_10	0.0237937	Cells_Texture	109
1	1.25	-4.53378	4.91781	8			2	Cells_Texture_Gabor_RNA_20	-0.0122957	Cells_Texture	110
1	2.5	-5.14435	5.10273	8			2	Cells_Texture_Gabor_RNA_5	0.00724234	Cells_Texture	111
1	5	-5.87205	4.95255	8			2	Cells_Texture_InfoMeas1_AGP_10_0	-0.00997418	Cells_Texture	112
1	10	-3.95045	4.08146	8			2	Cells_Texture_InfoMeas1_AGP_5_0	0.0123908	Cells_Texture	113
1	20	-4.0351	4.51167	8			2	Cells_Texture_InfoMeas1_DNA_5_0	0.0146283	Cells_Texture	114
2	0.625	-2.68726	3.59193	8			2	Cells_Texture_InfoMeas1_ER_5_0	0.0315884	Cells_Texture	115
2	1.25	-3.61922	5.39944	8			2	Cells_Texture_InfoMeas1_Mito_10_0	0.0113319	Cells_Texture	116
2	2.5	-4.86187	5.30961	8			2	Cells_Texture_InfoMeas1_RNA_5_0	-0.00416527	Cells_Texture	117
2	5	-3.35945	4.8168	8			2	Cells_Texture_InfoMeas2_AGP_10_0	-0.024651	Cells_Texture	118
2	10	-4.49292	4.92447	8			2	Cells_Texture_InfoMeas2_AGP_20_0	-0.0036449	Cells_Texture	119
2	20	-4.93017	5.09408	8			2	Cells_Texture_InfoMeas2_AGP_5_0	-0.048108	Cells_Texture	120
3	0.625	0.356406	0.322846	7			2	Cells_Texture_InfoMeas2_DNA_20_0	-0.0301936	Cells_Texture	121
3	1.25	-0.143066	0.543579	7			2	Cells_Texture_InfoMeas2_DNA_5_0	-0.0765827	Cells_Texture	122
3	2.5	-0.190927	0.955153	7			2	Cells_Texture_InfoMeas2_ER_10_0	-0.0301301	Cells_Texture	123
3	5	-0.608444	2.70299	7			2	Cells_Texture_InfoMeas2_ER_20_0	-0.0113469	Cells_Texture	124
3	10	-0.273973	3.02075	7			2	Cells_Texture_InfoMeas2_ER_5_0	-0.0477519	Cells_Texture	125
3	20	0.135027	3.34753	7			2	Cells_Texture_InfoMeas2_Mito_10_0	-0.0285399	Cells_Texture	126
9	0.625	-0.0734194	-0.0632742	4			2	Cells_Texture_InfoMeas2_Mito_20_0	-0.017404	Cells_Texture	127
9	1.25	-0.0504238	0.058081	4			2	Cells_Texture_InfoMeas2_RNA_10_0	-0.0273645	Cells_Texture	128
9	2.5	0.0336054	0.211821	4			2	Cells_Texture_InfoMeas2_RNA_5_0	-0.0522449	Cells_Texture	129
9	5	-0.142862	0.0911689	4			2	Cells_Texture_SumAverage_DNA_20_0	-0.0506735	Cells_Texture	130
9	10	-0.0495637	0.892608	4			2	Cells_Texture_SumAverage_Mito_5_0	-0.0305906	Cells_Texture	131
9	20	-0.503535	0.647265	3			2	Cells_Texture_SumEntropy_DNA_5_0	-0.0569145	Cells_Texture	132
10	0.625	0.170352	-0.536252	5			2	Cells_Texture_SumVariance_AGP_20_0	0.00322408	Cells_Texture	133
10	1.25	0.0990354	-0.248711	5			2	Cells_Texture_SumVariance_ER_20_0	-0.0212057	Cells_Texture	134
10	2.5	0.0969554	0.564507	6			2	Cells_Texture_SumVariance_Mito_20_0	-0.0311065	Cells_Texture	135
10	5	-4.45346	0.206264	9			2	Cells_Texture_SumVariance_RNA_20_0	-0.0701389	Cells_Texture	136
10	10	-15.0837	0.100136	9			2	Cells_Texture_Variance_DNA_20_0	-0.054861	Cells_Texture	137
10	20	-16.6784	0.0116868	9			2	Cytoplasm_AreaShape_Center_X	0.00111686	Cytoplasm_AreaShape	138
11	0.625	1.52828	4.07602	6			2	Cytoplasm_AreaShape_Compactness	-0.0185391	Cytoplasm_AreaShape	139
11	1.25	1.69596	4.90964	6			2	Cytoplasm_AreaShape_Extent	0.013816	Cytoplasm_AreaShape	140
11	2.5	1.98942	5.44876	6			2	Cytoplasm_AreaShape_FormFactor	0.040333	Cytoplasm_AreaShape	141
11	5	1.8473	5.58156	6			2	Cytoplasm_AreaShape_MinorAxisLength	0.0110759	Cytoplasm_AreaShape	142
11	10	1.86846	5.42159	6			2	Cytoplasm_AreaShape_Solidity	0.0335336	Cytoplasm_AreaShape	143
11	20	1.60392	4.9935	6			2	Cytoplasm_AreaShape_Zernike_0_0	0.0020084	Cytoplasm_AreaShape	144
12	0.625	0.0443412	-0.215658	4			2	Cytoplasm_AreaShape_Zernike_1_1	0.000632012	Cytoplasm_AreaShape	145
12	1.25	-0.101036	-0.182352	4			2	Cytoplasm_AreaShape_Zernike_2_0	0.0219789	Cytoplasm_AreaShape	146
12	2.5	-0.309914	-0.583659	4			2	Cytoplasm_AreaShape_Zernike_3_1	-0.0030623	Cytoplasm_AreaShape	147
12	5	-0.622987	-0.180563	4			2	Cytoplasm_AreaShape_Zernike_3_3	0.000338787	Cytoplasm_AreaShape	148
12	10	-0.873951	-0.193598	4			2	Cytoplasm_AreaShape_Zernike_4_2	0.00413839	Cytoplasm_AreaShape	149
12	20	-0.957793	0.389198	4			2	Cytoplasm_AreaShape_Zernike_5_1	-0.0110595	Cytoplasm_AreaShape	150
13	0.625	0.567004	1.76388	6			2	Cytoplasm_AreaShape_Zernike_5_3	0.00278042	Cytoplasm_AreaShape	151
13	1.25	0.951381	2.68934	6			2	Cytoplasm_AreaShape_Zernike_6_0	-0.00970267	Cytoplasm_AreaShape	152
13	2.5	1.38066	3.78816	6			2	Cytoplasm_AreaShape_Zernike_6_2	-0.00856886	Cytoplasm_AreaShape	153
13	5	1.59564	4.25722	6			2	Cytoplasm_AreaShape_Zernike_7_1	-0.00229183	Cytoplasm_AreaShape	154
13	10	1.59702	4.11046	6			2	Cytoplasm_AreaShape_Zernike_7_3	-0.00157759	Cytoplasm_AreaShape	155
13	20	1.78768	4.60361	6			2	Cytoplasm_AreaShape_Zernike_7_5	0.000531045	Cytoplasm_AreaShape	156
14	0.625	1.33114	4.99237	6			2	Cytoplasm_AreaShape_Zernike_8_0	-0.0034347	Cytoplasm_AreaShape	157
14	1.25	1.39615	4.99005	6			2	Cytoplasm_AreaShape_Zernike_8_2	-0.00273064	Cytoplasm_AreaShape	158
14	2.5	1.42669	4.84053	6			2	Cytoplasm_AreaShape_Zernike_8_4	-0.00287003	Cytoplasm_AreaShape	159
14	5	1.32506	4.71474	6			2	Cytoplasm_AreaShape_Zernike_9_1	0.00190198	Cytoplasm_AreaShape	160
14	10	1.4768	4.39232	6			2	Cytoplasm_AreaShape_Zernike_9_3	-0.000577431	Cytoplasm_AreaShape	161
14	20	1.32326	4.48094	6			2	Cytoplasm_AreaShape_Zernike_9_5	-0.0026283	Cytoplasm_AreaShape	162
15	0.625	-0.810708	-2.46267	5			2	Cytoplasm_AreaShape_Zernike_9_7	-0.00235251	Cytoplasm_AreaShape	163
15	1.25	-0.819862	-2.68737	5			2	Cytoplasm_Intensity_IntegratedIntensity_RNA	0.0374175	Cytoplasm_Intensity	164
15	2.5	-0.677168	-2.79409	5			2	Cytoplasm_Intensity_IntegratedIntensityEdge_AGP	0.137294	Cytoplasm_Intensity	165
15	5	-0.943451	-3.0173	5			2	Cytoplasm_Intensity_IntegratedIntensityEdge_Mito	0.0205569	Cytoplasm_Intensity	166
15	10	-1.28582	-2.81251	5			2	Cytoplasm_Intensity_IntegratedIntensityEdge_RNA	0.0159388	Cytoplasm_Intensity	167
15	20	-1.13547	-2.78398	5			2	Cytoplasm_Intensity_MADIntensity_DNA	0.0256619	Cytoplasm_Intensity	168
16	0.625	0.00638836	0.154547	1			2	Cytoplasm_Intensity_MADIntensity_ER	0.0139823	Cytoplasm_Intensity	169
16	1.25	-0.619145	4.2648	8			2	Cytoplasm_Intensity_MADIntensity_RNA	0.0521693	Cytoplasm_Intensity	170
16	2.5	-0.352992	3.75401	8			2	Cytoplasm_Intensity_MassDisplacement_AGP	0.0154759	Cytoplasm_Intensity	171
16	5	-8.08543	2.34048	9			2	Cytoplasm_Intensity_MassDisplacement_DNA	0.0091594	Cytoplasm_Intensity	172
16	10	-16.1484	3.08987	9			2	Cytoplasm_Intensity_MassDisplacement_ER	0.0230633	Cytoplasm_Intensity	173
16	20	-13.2123	2.78419	9			2	Cytoplasm_Intensity_MassDisplacement_Mito	0.00786233	Cytoplasm_Intensity	174
17	0.625	0.0129894	0.581791	1			2	Cytoplasm_Intensity_MassDisplacement_RNA	0.0330438	Cytoplasm_Intensity	175
17	1.25	0.0942353	0.55615	6			2	Cytoplasm_Intensity_MaxIntensity_AGP	0.141565	Cytoplasm_Intensity	176
17	2.5	0.0271321	1.44048	6			2	Cytoplasm_Intensity_MaxIntensity_Mito	0.0356453	Cytoplasm_Intensity	177
17	5	-0.562575	1.72762	6			2	Cytoplasm_Intensity_MeanIntensityEdge_AGP	0.149053	Cytoplasm_Intensity	178
17	10	-11.2441	-1.10284	9			2	Cytoplasm_Intensity_MeanIntensityEdge_RNA	-0.0042825	Cytoplasm_Intensity	179
17	20	-11.5774	-6.10857	9			2	Cytoplasm_Intensity_MinIntensity_AGP	0.147291	Cytoplasm_Intensity	180
18	0.625	-0.0310889	0.090996	4			2	Cytoplasm_Intensity_StdIntensity_DNA	0.0911802	Cytoplasm_Intensity	181
18	1.25	-0.0128427	0.13389	3			2	Cytoplasm_Intensity_StdIntensity_ER	0.00715536	Cytoplasm_Intensity	182
18	2.5	0.00997626	0.254347	3			2	Cytoplasm_Intensity_StdIntensityEdge_DNA	0.181503	Cytoplasm_Intensity	183
18	5	-0.0120683	0.467839	3			2	Cytoplasm_Intensity_UpperQuartileIntensity_DNA	0.114378	Cytoplasm_Intensity	184
18	10	0.248772	1.73968	6			2	Cytoplasm_RadialDistribution_FracAtD_AGP_3of4	0.0118238	Cytoplasm_RadialDistribution	185
18	20	-1.62794	0.801969	6			2	Cytoplasm_RadialDistribution_FracAtD_DNA_3of4	0.0118519	Cytoplasm_RadialDistribution	186
19	0.2062	-0.064783	0.0735586	3			2	Cytoplasm_RadialDistribution_MeanFrac_AGP_1of4	0.00611904	Cytoplasm_RadialDistribution	187
19	0.4124	-0.0746597	0.0536085	3			2	Cytoplasm_RadialDistribution_MeanFrac_DNA_2of4	-0.00419804	Cytoplasm_RadialDistribution	188
19	0.825	0.0915203	0.165834	4			2	Cytoplasm_RadialDistribution_MeanFrac_ER_2of4	0.00403385	Cytoplasm_RadialDistribution	189
19	1.65	0.430784	1.43854	6			2	Cytoplasm_RadialDistribution_MeanFrac_ER_3of4	0.00376404	Cytoplasm_RadialDistribution	190
19	3.3	-0.1707	0.144899	3			2	Cytoplasm_RadialDistribution_MeanFrac_Mito_2of4	0.00376688	Cytoplasm_RadialDistribution	191
19	6.6	0.875343	2.94452	6			2	Cytoplasm_RadialDistribution_MeanFrac_Mito_3of4	0.00130237	Cytoplasm_RadialDistribution	192
20	0.625	-0.25739	-0.195679	1			2	Cytoplasm_RadialDistribution_MeanFrac_RNA_1of4	0.004689	Cytoplasm_RadialDistribution	193
20	1.25	-0.121635	0.385635	6			2	Cytoplasm_RadialDistribution_MeanFrac_RNA_4of4	-0.00162192	Cytoplasm_RadialDistribution	194
20	2.5	0.0382804	1.33256	6			2	Cytoplasm_RadialDistribution_RadialCV_AGP_1of4	0.00930001	Cytoplasm_RadialDistribution	195
20	5	-0.472444	2.56644	8			2	Cytoplasm_RadialDistribution_RadialCV_AGP_4of4	0.020225	Cytoplasm_RadialDistribution	196
20	10	-2.05754	2.63107	8			2	Cytoplasm_RadialDistribution_RadialCV_DNA_1of4	-0.0185354	Cytoplasm_RadialDistribution	197
20	20	-9.38496	0.828983	9			2	Cytoplasm_RadialDistribution_RadialCV_DNA_4of4	-0.00914035	Cytoplasm_RadialDistribution	198
21	0.625	0.0850575	0.016306	1			2	Cytoplasm_RadialDistribution_RadialCV_ER_1of4	0.0329127	Cytoplasm_RadialDistribution	199
21	1.25	0.0102807	-0.128597	1			2	Cytoplasm_RadialDistribution_RadialCV_ER_4of4	0.0458415	Cytoplasm_RadialDistribution	200
21	2.5	0.115643	0.241739	6			2	Cytoplasm_RadialDistribution_RadialCV_Mito_1of4	0.0171723	Cytoplasm_RadialDistribution	201
21	5	0.133342	0.19573	1			2	Cytoplasm_RadialDistribution_RadialCV_Mito_2of4	0.0128999	Cytoplasm_RadialDistribution	202
21	10	0.077523	0.678181	6			2	Cytoplasm_RadialDistribution_RadialCV_Mito_4of4	0.0122635	Cytoplasm_RadialDistribution	203
21	20	0.308302	0.965235	6			2	Cytoplasm_RadialDistribution_RadialCV_RNA_2of4	0.023042	Cytoplasm_RadialDistribution	204
455	0.625	-0.0734667	0.30269	4			2	Cytoplasm_Texture_Correlation_AGP_10_0	-0.0164763	Cytoplasm_Texture	205
455	1.25	-0.0904755	-0.100926	4			2	Cytoplasm_Texture_Correlation_AGP_20_0	0.00317292	Cytoplasm_Texture	206
455	2.5	-0.15828	0.000922678	4			2	Cytoplasm_Texture_Correlation_AGP_5_0	-0.0381022	Cytoplasm_Texture	207
455	5	-0.135423	0.159982	3			2	Cytoplasm_Texture_Correlation_DNA_10_0	-0.0553443	Cytoplasm_Texture	208
455	10	-0.136374	0.0368496	3			2	Cytoplasm_Texture_Correlation_DNA_20_0	-0.0409916	Cytoplasm_Texture	209
455	20	-0.258179	0.140536	3			2	Cytoplasm_Texture_Correlation_ER_5_0	-0.0335814	Cytoplasm_Texture	210
456	0.625	1.33338	3.77015	6			2	Cytoplasm_Texture_Correlation_Mito_5_0	-0.035381	Cytoplasm_Texture	211
456	1.25	1.08116	3.35282	6			2	Cytoplasm_Texture_DifferenceEntropy_ER_20_0	-0.0185148	Cytoplasm_Texture	212
456	2.5	1.44537	4.60793	6			2	Cytoplasm_Texture_DifferenceEntropy_Mito_20_0	-0.0217515	Cytoplasm_Texture	213
456	5	0.568004	3.65126	3			2	Cytoplasm_Texture_DifferenceEntropy_Mito_5_0	0.00195254	Cytoplasm_Texture	214
456	10	-1.02498	3.00724	3			2	Cytoplasm_Texture_DifferenceVariance_DNA_5_0	-0.0362768	Cytoplasm_Texture	215
456	20	-9.34369	0.407227	9			2	Cytoplasm_Texture_DifferenceVariance_ER_20_0	-0.0214327	Cytoplasm_Texture	216
457	0.625	-0.319956	-0.0580065	1			2	Cytoplasm_Texture_DifferenceVariance_Mito_20_0	-0.019652	Cytoplasm_Texture	217
457	1.25	-0.396415	-0.0243721	1			2	Cytoplasm_Texture_Entropy_RNA_20_0	-0.00735701	Cytoplasm_Texture	218
457	2.5	-0.701624	-1.30933	5			2	Cytoplasm_Texture_Gabor_DNA_5	-0.0103521	Cytoplasm_Texture	219
457	5	-0.871098	-1.48209	5			2	Cytoplasm_Texture_Gabor_Mito_20	-0.00870955	Cytoplasm_Texture	220
457	10	-1.84894	-2.10873	4			2	Cytoplasm_Texture_InfoMeas1_AGP_20_0	-0.000115114	Cytoplasm_Texture	221
457	20	-3.63355	-2.79125	4			2	Cytoplasm_Texture_InfoMeas1_AGP_5_0	0.0238491	Cytoplasm_Texture	222
458	0.625	-0.136769	-0.378778	5			2	Cytoplasm_Texture_InfoMeas1_DNA_10_0	0.0376414	Cytoplasm_Texture	223
458	1.25	-0.230937	-0.562986	5			2	Cytoplasm_Texture_InfoMeas1_DNA_20_0	0.0324329	Cytoplasm_Texture	224
458	2.5	-0.496997	-0.732515	5			2	Cytoplasm_Texture_InfoMeas1_DNA_5_0	0.0283466	Cytoplasm_Texture	225
458	5	-0.525656	-0.601367	5			2	Cytoplasm_Texture_InfoMeas1_Mito_20_0	0.00798781	Cytoplasm_Texture	226
458	10	-1.47738	-0.273631	3			2	Cytoplasm_Texture_InfoMeas1_Mito_5_0	0.0235668	Cytoplasm_Texture	227
458	20	-2.62958	3.34694	3			2	Cytoplasm_Texture_InfoMeas2_AGP_10_0	-0.0262727	Cytoplasm_Texture	228
459	0.625	0.858168	3.04389	6			2	Cytoplasm_Texture_InfoMeas2_AGP_5_0	-0.0474948	Cytoplasm_Texture	229
459	1.25	0.654102	2.09753	6			2	Cytoplasm_Texture_InfoMeas2_DNA_10_0	-0.0650679	Cytoplasm_Texture	230
459	2.5	1.57697	4.64159	6			2	Cytoplasm_Texture_InfoMeas2_ER_5_0	-0.0334075	Cytoplasm_Texture	231
459	5	1.44992	4.82164	6			2	Cytoplasm_Texture_InfoMeas2_Mito_5_0	-0.040776	Cytoplasm_Texture	232
459	10	1.2996	4.64203	6			2	Cytoplasm_Texture_InverseDifferenceMoment_RNA_20_0	0.015423	Cytoplasm_Texture	233
459	20	0.695091	4.24918	6			2	Cytoplasm_Texture_SumAverage_AGP_5_0	-0.0511936	Cytoplasm_Texture	234
460	0.625	-2.14275	1.31209	4			2	Cytoplasm_Texture_SumAverage_DNA_5_0	-0.0869024	Cytoplasm_Texture	235
460	1.25	-5.51324	0.887152	4			2	Cytoplasm_Texture_SumAverage_ER_5_0	-0.0100813	Cytoplasm_Texture	236
460	2.5	-16.1011	0.849845	9			2	Cytoplasm_Texture_SumAverage_Mito_5_0	-0.0242341	Cytoplasm_Texture	237
460	5	-17.9051	1.56493	9			2	Cytoplasm_Texture_SumVariance_AGP_10_0	-0.0367561	Cytoplasm_Texture	238
460	10	-16.8279	1.89732	9			2	Cytoplasm_Texture_SumVariance_ER_5_0	-0.0250432	Cytoplasm_Texture	239
460	20	-14.6322	2.18821	9			2	Cytoplasm_Texture_SumVariance_Mito_10_0	-0.0289182	Cytoplasm_Texture	240
461	0.625	-2.66582	1.93766	8			2	Cytoplasm_Texture_SumVariance_RNA_5_0	-0.0150904	Cytoplasm_Texture	241
461	1.25	-2.64706	2.13267	8			2	Nuclei_AreaShape_FormFactor	-0.0037026	Nuclei_AreaShape	242
461	2.5	-2.39958	1.78524	8			2	Nuclei_AreaShape_MinorAxisLength	-0.0161599	Nuclei_AreaShape	243
461	5	-5.03905	0.0795498	4			2	Nuclei_AreaShape_Orientation	0.00200936	Nuclei_AreaShape	244
461	10	-9.73497	-0.766948	4			2	Nuclei_AreaShape_Solidity	0.00647653	Nuclei_AreaShape	245
461	20	-11.6105	-12.1509	9			2	Nuclei_AreaShape_Zernike_3_1	0.00040355	Nuclei_AreaShape	246
462	0.625	-0.415676	-1.04948	5			2	Nuclei_AreaShape_Zernike_4_2	0.00931502	Nuclei_AreaShape	247
462	1.25	-0.353195	-1.24322	5			2	Nuclei_AreaShape_Zernike_5_1	-0.00635126	Nuclei_AreaShape	248
462	2.5	-0.573952	-1.47815	5			2	Nuclei_AreaShape_Zernike_5_3	-0.00939455	Nuclei_AreaShape	249
462	5	-0.699249	-2.04188	5			2	Nuclei_AreaShape_Zernike_5_5	-0.0077793	Nuclei_AreaShape	250
462	10	-1.27511	-2.53302	5			2	Nuclei_AreaShape_Zernike_6_0	0.001338	Nuclei_AreaShape	251
462	20	-4.37304	-1.07937	4			2	Nuclei_AreaShape_Zernike_6_4	0.00405809	Nuclei_AreaShape	252
473	0.625	-0.0762331	0.319136	2			2	Nuclei_AreaShape_Zernike_6_6	0.00735547	Nuclei_AreaShape	253
473	1.25	-0.0510162	0.315849	2			2	Nuclei_AreaShape_Zernike_7_1	-0.000553696	Nuclei_AreaShape	254
473	2.5	-0.0461446	0.0530571	2			2	Nuclei_AreaShape_Zernike_7_3	-0.00398213	Nuclei_AreaShape	255
473	5	-0.0520262	0.124425	2			2	Nuclei_AreaShape_Zernike_7_5	-0.00628969	Nuclei_AreaShape	256
473	10	-0.106856	0.271129	2			2	Nuclei_AreaShape_Zernike_8_0	0.00608902	Nuclei_AreaShape	257
473	20	-0.161875	0.25918	3			2	Nuclei_AreaShape_Zernike_8_2	0.00300062	Nuclei_AreaShape	258
479	0.625	0.116442	0.466892	6			2	Nuclei_AreaShape_Zernike_8_4	0.00480058	Nuclei_AreaShape	259
479	1.25	0.0860462	0.580823	6			2	Nuclei_AreaShape_Zernike_8_6	-0.00215066	Nuclei_AreaShape	260
479	2.5	0.0343028	1.62044	6			2	Nuclei_AreaShape_Zernike_8_8	0.0059724	Nuclei_AreaShape	261
479	5	-0.874254	0.683396	6			2	Nuclei_AreaShape_Zernike_9_1	-0.000809192	Nuclei_AreaShape	262
479	10	-12.1482	0.502193	9			2	Nuclei_AreaShape_Zernike_9_3	-0.00281502	Nuclei_AreaShape	263
479	20	-13.1431	1.73519	9			2	Nuclei_AreaShape_Zernike_9_5	-0.000414266	Nuclei_AreaShape	264
482	0.625	-0.0992687	0.228702	1			2	Nuclei_AreaShape_Zernike_9_7	-0.00527894	Nuclei_AreaShape	265
482	1.25	-0.2057	0.00767134	1			2	Nuclei_Intensity_IntegratedIntensity_DNA	0.0837412	Nuclei_Intensity	266
482	2.5	-0.257275	-0.107819	1			2	Nuclei_Intensity_IntegratedIntensity_ER	-0.0210987	Nuclei_Intensity	267
482	5	-0.0139398	0.00265093	1			2	Nuclei_Intensity_IntegratedIntensity_RNA	0.0196044	Nuclei_Intensity	268
482	10	-0.105442	0.201469	1			2	Nuclei_Intensity_IntegratedIntensityEdge_AGP	0.165532	Nuclei_Intensity	269
482	20	0.934759	3.54154	6			2	Nuclei_Intensity_IntegratedIntensityEdge_DNA	0.134203	Nuclei_Intensity	270
1	0.625	-3.67959	4.21121	8			2	Nuclei_Intensity_IntegratedIntensityEdge_ER	-0.00640665	Nuclei_Intensity	271
1	1.25	-3.76979	4.42376	8			2	Nuclei_Intensity_IntegratedIntensityEdge_Mito	0.0128624	Nuclei_Intensity	272
1	2.5	-4.25996	4.51649	8			2	Nuclei_Intensity_IntegratedIntensityEdge_RNA	0.0325517	Nuclei_Intensity	273
1	5	-3.96596	4.4493	8			2	Nuclei_Intensity_MADIntensity_DNA	0.065225	Nuclei_Intensity	274
1	10	-4.21424	4.46668	8			2	Nuclei_Intensity_MADIntensity_Mito	0.00845626	Nuclei_Intensity	275
1	20	-4.48354	4.3118	8			2	Nuclei_Intensity_MassDisplacement_AGP	-0.00011028	Nuclei_Intensity	276
2	0.625	-5.11113	5.91721	8			2	Nuclei_Intensity_MassDisplacement_DNA	0.00656505	Nuclei_Intensity	277
2	1.25	-4.35247	5.62887	8			2	Nuclei_Intensity_MassDisplacement_ER	-0.00421489	Nuclei_Intensity	278
2	2.5	-4.22803	4.76398	8			2	Nuclei_Intensity_MassDisplacement_Mito	-0.00250446	Nuclei_Intensity	279
2	5	-4.2935	4.92933	8			2	Nuclei_Intensity_MassDisplacement_RNA	-0.00340205	Nuclei_Intensity	280
2	10	-5.13602	4.94742	8			2	Nuclei_Intensity_MaxIntensity_RNA	0.0828636	Nuclei_Intensity	281
2	20	-5.96006	5.64853	8			2	Nuclei_Intensity_MeanIntensity_DNA	0.146646	Nuclei_Intensity	282
3	0.625	0.336601	0.420998	7			2	Nuclei_Intensity_MeanIntensityEdge_AGP	0.203239	Nuclei_Intensity	283
3	1.25	0.0170569	0.739378	7			2	Nuclei_Intensity_MeanIntensityEdge_RNA	0.0357901	Nuclei_Intensity	284
3	2.5	-0.241429	1.30229	7			2	Nuclei_Intensity_MedianIntensity_DNA	0.141521	Nuclei_Intensity	285
3	5	-0.387798	2.66063	7			2	Nuclei_Intensity_MinIntensity_AGP	0.171064	Nuclei_Intensity	286
3	10	-0.277484	3.00972	7			2	Nuclei_Intensity_MinIntensity_ER	-0.0139155	Nuclei_Intensity	287
3	20	0.25395	3.43317	7			2	Nuclei_Intensity_StdIntensityEdge_DNA	0.159067	Nuclei_Intensity	288
1	0.625	-3.97965	4.42642	8			2	Nuclei_Intensity_StdIntensityEdge_ER	-0.00433933	Nuclei_Intensity	289
1	1.25	-4.0391	4.28157	8			2	Nuclei_RadialDistribution_FracAtD_AGP_3of4	0.0228749	Nuclei_RadialDistribution	290
1	2.5	-4.21405	4.49165	8			2	Nuclei_RadialDistribution_FracAtD_Mito_3of4	-0.0043191	Nuclei_RadialDistribution	291
1	5	-5.12139	4.14033	8			2	Nuclei_RadialDistribution_FracAtD_RNA_3of4	0.0203778	Nuclei_RadialDistribution	292
1	10	-3.67767	3.97973	8			2	Nuclei_RadialDistribution_MeanFrac_AGP_1of4	0.00325588	Nuclei_RadialDistribution	293
1	20	-4.17689	4.0766	8			2	Nuclei_RadialDistribution_MeanFrac_AGP_3of4	0.0267913	Nuclei_RadialDistribution	294
2	0.625	-4.92595	6.29083	8			2	Nuclei_RadialDistribution_MeanFrac_DNA_3of4	-0.00902623	Nuclei_RadialDistribution	295
2	1.25	-3.8905	5.09696	8			2	Nuclei_RadialDistribution_MeanFrac_Mito_1of4	0.00967643	Nuclei_RadialDistribution	296
2	2.5	-4.33352	4.84478	8			2	Nuclei_RadialDistribution_MeanFrac_RNA_2of4	0.0258221	Nuclei_RadialDistribution	297
2	5	-4.02929	4.66713	8			2	Nuclei_RadialDistribution_RadialCV_AGP_1of4	0.0171935	Nuclei_RadialDistribution	298
2	10	-4.78282	4.77297	8			2	Nuclei_RadialDistribution_RadialCV_AGP_2of4	0.0061271	Nuclei_RadialDistribution	299
2	20	-3.74931	4.64611	8			2	Nuclei_RadialDistribution_RadialCV_DNA_1of4	0.0403016	Nuclei_RadialDistribution	300
3	0.625	0.234888	0.613402	7			2	Nuclei_RadialDistribution_RadialCV_DNA_2of4	0.0206515	Nuclei_RadialDistribution	301
3	1.25	-0.218792	0.58392	7			2	Nuclei_RadialDistribution_RadialCV_DNA_4of4	0.00959986	Nuclei_RadialDistribution	302
3	2.5	-0.405928	1.11777	7			2	Nuclei_RadialDistribution_RadialCV_ER_1of4	0.0549267	Nuclei_RadialDistribution	303
3	5	-0.64563	2.52789	7			2	Nuclei_RadialDistribution_RadialCV_ER_2of4	0.0343867	Nuclei_RadialDistribution	304
3	10	-0.309136	3.24795	7			2	Nuclei_RadialDistribution_RadialCV_ER_3of4	0.00929918	Nuclei_RadialDistribution	305
3	20	-0.053389	3.08407	7			2	Nuclei_RadialDistribution_RadialCV_ER_4of4	-0.00293571	Nuclei_RadialDistribution	306
171	40	-0.136237	-0.17872	1			2	Nuclei_RadialDistribution_RadialCV_Mito_1of4	0.0171022	Nuclei_RadialDistribution	307
171	80	0.0554919	-0.00546673	1			2	Nuclei_RadialDistribution_RadialCV_Mito_2of4	0.00605559	Nuclei_RadialDistribution	308
474	40	-0.705441	0.417151	6			2	Nuclei_RadialDistribution_RadialCV_Mito_3of4	-0.0025063	Nuclei_RadialDistribution	309
474	80	-7.10729	-7.22954	9			2	Nuclei_RadialDistribution_RadialCV_Mito_4of4	-0.000157855	Nuclei_RadialDistribution	310
477	40	-8.86408	-12.9895	9			2	Nuclei_RadialDistribution_RadialCV_RNA_1of4	0.0452852	Nuclei_RadialDistribution	311
477	80	-6.09323	-11.1748	9			2	Nuclei_RadialDistribution_RadialCV_RNA_2of4	0.038843	Nuclei_RadialDistribution	312
478	40	-0.862674	-0.210251	4			2	Nuclei_RadialDistribution_RadialCV_RNA_3of4	0.0219028	Nuclei_RadialDistribution	313
478	80	-1.05448	0.0975146	4			2	Nuclei_Texture_AngularSecondMoment_AGP_20_0	0.0162365	Nuclei_Texture	314
481	40	-10.7224	-6.52598	9			2	Nuclei_Texture_AngularSecondMoment_DNA_10_0	0.0147639	Nuclei_Texture	315
481	80	-9.57715	-5.33731	9			2	Nuclei_Texture_AngularSecondMoment_DNA_20_0	0.021969	Nuclei_Texture	316
483	40	0.0924379	-0.155349	5			2	Nuclei_Texture_AngularSecondMoment_ER_20_0	-0.0150553	Nuclei_Texture	317
483	80	-0.0969127	-0.212065	5			2	Nuclei_Texture_AngularSecondMoment_Mito_10_0	0.0185419	Nuclei_Texture	318
484	40	-0.98394	0.54338	6			2	Nuclei_Texture_AngularSecondMoment_RNA_20_0	0.0639309	Nuclei_Texture	319
484	80	-15.9759	-2.00232	9			2	Nuclei_Texture_Contrast_DNA_10_0	-0.0122301	Nuclei_Texture	320
486	40	0.0325049	0.118393	1			2	Nuclei_Texture_Correlation_AGP_10_0	-0.0270915	Nuclei_Texture	321
486	80	-0.0778555	0.246492	6			2	Nuclei_Texture_Correlation_AGP_20_0	-0.0123767	Nuclei_Texture	322
487	40	-1.50602	-0.0622112	6			2	Nuclei_Texture_Correlation_DNA_10_0	-0.0225354	Nuclei_Texture	323
487	80	-5.39902	-4.14024	9			2	Nuclei_Texture_Correlation_DNA_20_0	-0.0062913	Nuclei_Texture	324
489	40	-0.27343	0.0799471	6			2	Nuclei_Texture_Correlation_ER_10_0	-0.0451952	Nuclei_Texture	325
489	80	-0.318765	0.773319	4			2	Nuclei_Texture_Correlation_ER_20_0	-0.0266746	Nuclei_Texture	326
493	40	-1.94366	-0.228209	6			2	Nuclei_Texture_Correlation_Mito_20_0	-0.0187763	Nuclei_Texture	327
493	80	-5.07554	-2.72772	9			2	Nuclei_Texture_Correlation_RNA_20_0	-0.0174452	Nuclei_Texture	328
494	40	-0.729655	0.963554	6			2	Nuclei_Texture_DifferenceEntropy_DNA_5_0	0.0109132	Nuclei_Texture	329
494	80	-4.66929	0.126982	9			2	Nuclei_Texture_DifferenceEntropy_RNA_10_0	0.0135828	Nuclei_Texture	330
496	40	-0.0595211	0.0305637	1			2	Nuclei_Texture_DifferenceEntropy_RNA_5_0	0.0364542	Nuclei_Texture	331
496	80	-0.204603	0.15687	6			2	Nuclei_Texture_DifferenceVariance_AGP_5_0	0.0338768	Nuclei_Texture	332
497	40	-5.27078	-6.32113	9			2	Nuclei_Texture_DifferenceVariance_ER_5_0	0.0375985	Nuclei_Texture	333
497	80	-6.52847	-10.4336	9			2	Nuclei_Texture_DifferenceVariance_Mito_5_0	0.0208447	Nuclei_Texture	334
498	40	0.176769	-0.178265	2			2	Nuclei_Texture_DifferenceVariance_RNA_10_0	0.0462283	Nuclei_Texture	335
498	80	-0.00344831	-0.194286	2			2	Nuclei_Texture_DifferenceVariance_RNA_5_0	0.0687099	Nuclei_Texture	336
499	40	-0.886851	0.483019	6			2	Nuclei_Texture_Entropy_DNA_10_0	-0.0212099	Nuclei_Texture	337
499	80	-9.22635	-0.0971565	9			2	Nuclei_Texture_Entropy_DNA_20_0	-0.0253624	Nuclei_Texture	338
500	40	-4.45855	-3.47905	9			2	Nuclei_Texture_Entropy_DNA_5_0	-0.00813855	Nuclei_Texture	339
500	80	-6.54435	-9.14646	9			2	Nuclei_Texture_Gabor_AGP_10	0.039314	Nuclei_Texture	340
501	40	-0.393269	0.725354	6			2	Nuclei_Texture_Gabor_AGP_20	0.0110893	Nuclei_Texture	341
501	80	-2.78489	-1.00114	6			2	Nuclei_Texture_Gabor_AGP_5	0.0207567	Nuclei_Texture	342
1	0.625	-3.30973	3.92567	8			2	Nuclei_Texture_Gabor_ER_10	0.068899	Nuclei_Texture	343
1	1.25	-3.98724	3.98377	8			2	Nuclei_Texture_Gabor_ER_20	0.0454233	Nuclei_Texture	344
1	2.5	-4.13335	5.47698	8			2	Nuclei_Texture_Gabor_ER_5	0.0159096	Nuclei_Texture	345
1	5	-3.70983	5.1355	8			2	Nuclei_Texture_Gabor_Mito_10	0.0226095	Nuclei_Texture	346
1	10	-4.10331	4.15103	8			2	Nuclei_Texture_Gabor_Mito_5	0.000812705	Nuclei_Texture	347
1	20	-4.66443	4.2885	8			2	Nuclei_Texture_Gabor_RNA_10	0.0574439	Nuclei_Texture	348
2	0.625	-3.37041	5.33349	8			2	Nuclei_Texture_Gabor_RNA_20	0.0205242	Nuclei_Texture	349
2	1.25	-4.52556	5.92004	8			2	Nuclei_Texture_Gabor_RNA_5	0.050629	Nuclei_Texture	350
2	2.5	-4.00578	4.74636	8			2	Nuclei_Texture_InfoMeas1_AGP_20_0	0.0117641	Nuclei_Texture	351
2	5	-4.1342	4.22408	8			2	Nuclei_Texture_InfoMeas1_ER_20_0	0.0322646	Nuclei_Texture	352
2	10	-4.15401	3.93195	8			2	Nuclei_Texture_InfoMeas1_Mito_10_0	0.0238251	Nuclei_Texture	353
2	20	-4.78128	4.73932	8			2	Nuclei_Texture_InfoMeas1_Mito_20_0	0.0181125	Nuclei_Texture	354
3	0.625	0.423481	0.165082	7			2	Nuclei_Texture_InfoMeas1_RNA_10_0	0.0272138	Nuclei_Texture	355
3	1.25	0.214467	0.118889	7			2	Nuclei_Texture_InfoMeas1_RNA_20_0	0.0164897	Nuclei_Texture	356
3	2.5	-0.437903	1.35395	7			2	Nuclei_Texture_InfoMeas2_DNA_10_0	-0.0390768	Nuclei_Texture	357
3	5	-0.452359	2.86013	7			2	Nuclei_Texture_InfoMeas2_DNA_20_0	-0.0153951	Nuclei_Texture	358
3	10	-0.0845584	3.65036	7			2	Nuclei_Texture_InfoMeas2_DNA_5_0	-0.0577008	Nuclei_Texture	359
3	20	0.206576	3.1471	7			2	Nuclei_Texture_InfoMeas2_Mito_10_0	-0.0285653	Nuclei_Texture	360
150	0.625	-0.0141987	0.247339	3			2	Nuclei_Texture_InverseDifferenceMoment_DNA_10_0	0.00578546	Nuclei_Texture	361
150	1.25	0.052985	0.155039	4			2	Nuclei_Texture_InverseDifferenceMoment_DNA_20_0	0.0153343	Nuclei_Texture	362
150	2.5	-0.0682715	0.396706	4			2	Nuclei_Texture_InverseDifferenceMoment_DNA_5_0	-0.0127497	Nuclei_Texture	363
150	5	0.0508915	0.662619	4			2	Nuclei_Texture_InverseDifferenceMoment_RNA_5_0	0.0169491	Nuclei_Texture	364
150	10	-0.103867	0.872986	4			2	Nuclei_Texture_SumAverage_AGP_5_0	0.0116018	Nuclei_Texture	365
150	20	-0.135468	0.66472	4			2	Nuclei_Texture_SumAverage_DNA_10_0	-0.0224334	Nuclei_Texture	366
151	0.625	0.0163702	-0.188404	4			2	Nuclei_Texture_SumAverage_Mito_5_0	-0.0217137	Nuclei_Texture	367
151	1.25	0.00819619	-0.113995	4			2	Nuclei_Texture_SumAverage_RNA_5_0	-0.0527835	Nuclei_Texture	368
151	2.5	0.0383696	-0.164189	4			2	Nuclei_Texture_SumEntropy_DNA_10_0	-0.0450564	Nuclei_Texture	369
151	5	0.0915125	-0.142938	3			2	Nuclei_Texture_SumEntropy_DNA_20_0	-0.0384652	Nuclei_Texture	370
151	10	0.094635	0.322346	6			2	Nuclei_Texture_SumEntropy_DNA_5_0	-0.0457156	Nuclei_Texture	371
151	20	-0.754794	0.349912	6			2	Nuclei_Texture_SumVariance_DNA_20_0	-0.0444647	Nuclei_Texture	372
152	0.625	-0.0548863	0.210412	2			3	Cells_AreaShape_Area	0.00294755	Cells_AreaShape	1
152	1.25	-0.00359303	0.491574	3			3	Cells_AreaShape_Center_Y	0.000366203	Cells_AreaShape	2
152	2.5	-0.0815857	0.460372	3			3	Cells_AreaShape_Compactness	0.0645397	Cells_AreaShape	3
152	5	-0.162215	0.300994	3			3	Cells_AreaShape_FormFactor	0.0477473	Cells_AreaShape	4
152	10	-0.284404	0.443043	3			3	Cells_AreaShape_Orientation	-0.00338587	Cells_AreaShape	5
152	20	-0.371243	0.380062	3			3	Cells_AreaShape_Perimeter	-0.0162481	Cells_AreaShape	6
153	0.625	-0.0292686	0.131021	4			3	Cells_AreaShape_Solidity	0.0101145	Cells_AreaShape	7
153	1.25	-0.287287	0.260781	4			3	Cells_AreaShape_Zernike_1_1	-0.00839916	Cells_AreaShape	8
153	2.5	-0.117946	0.594886	4			3	Cells_AreaShape_Zernike_2_0	-0.0673699	Cells_AreaShape	9
153	5	-0.0276323	0.432401	4			3	Cells_AreaShape_Zernike_2_2	-0.0134197	Cells_AreaShape	10
153	10	-0.0711065	0.970592	4			3	Cells_AreaShape_Zernike_3_1	0.00381236	Cells_AreaShape	11
153	20	-0.298538	0.707343	4			3	Cells_AreaShape_Zernike_4_0	0.0310043	Cells_AreaShape	12
154	0.625	0.0391497	-0.320012	4			3	Cells_AreaShape_Zernike_5_1	0.0170658	Cells_AreaShape	13
154	1.25	-0.0650381	-0.220178	5			3	Cells_AreaShape_Zernike_5_3	-0.00460821	Cells_AreaShape	14
154	2.5	-0.0664542	-0.296042	4			3	Cells_AreaShape_Zernike_5_5	-0.0131039	Cells_AreaShape	15
154	5	-0.0351072	0.045752	3			3	Cells_AreaShape_Zernike_6_0	0.0173657	Cells_AreaShape	16
154	10	-0.0547097	-0.0698794	3			3	Cells_AreaShape_Zernike_6_2	0.0151459	Cells_AreaShape	17
154	20	-0.0295784	0.684972	6			3	Cells_AreaShape_Zernike_7_1	0.00261032	Cells_AreaShape	18
155	0.625	0.135939	0.10617	1			3	Cells_AreaShape_Zernike_7_3	0.00715335	Cells_AreaShape	19
155	1.25	-0.0103515	-0.4717	5			3	Cells_AreaShape_Zernike_7_7	-0.0152514	Cells_AreaShape	20
155	2.5	-0.00464005	-0.342381	5			3	Cells_AreaShape_Zernike_8_0	0.0051584	Cells_AreaShape	21
155	5	0.061775	-0.453613	5			3	Cells_AreaShape_Zernike_8_2	0.00632045	Cells_AreaShape	22
155	10	0.100084	-0.119269	5			3	Cells_AreaShape_Zernike_8_4	0.00714005	Cells_AreaShape	23
155	20	1.76612	4.44537	6			3	Cells_AreaShape_Zernike_8_8	0.00262053	Cells_AreaShape	24
156	0.625	-0.106403	0.563705	3			3	Cells_AreaShape_Zernike_9_1	0.000232911	Cells_AreaShape	25
156	1.25	-0.335646	0.364844	3			3	Cells_AreaShape_Zernike_9_3	0.000113571	Cells_AreaShape	26
156	2.5	-0.195901	0.388912	3			3	Cells_AreaShape_Zernike_9_9	-0.0167128	Cells_AreaShape	27
156	5	-0.182428	0.481076	3			3	Cells_Intensity_IntegratedIntensity_AGP	0.206364	Cells_Intensity	28
156	10	-0.289967	0.436795	3			3	Cells_Intensity_IntegratedIntensity_DNA	0.0012301	Cells_Intensity	29
156	20	-0.345377	0.524376	3			3	Cells_Intensity_IntegratedIntensity_ER	0.0283444	Cells_Intensity	30
157	0.625	-0.155685	0.683563	3			3	Cells_Intensity_IntegratedIntensity_RNA	0.167413	Cells_Intensity	31
157	1.25	-0.0799941	0.725874	3			3	Cells_Intensity_IntegratedIntensityEdge_AGP	0.158105	Cells_Intensity	32
157	2.5	-0.0486075	0.638097	3			3	Cells_Intensity_IntegratedIntensityEdge_DNA	-0.0915364	Cells_Intensity	33
157	5	-0.104863	0.763603	3			3	Cells_Intensity_IntegratedIntensityEdge_Mito	0.129926	Cells_Intensity	34
157	10	-0.660476	1.43401	3			3	Cells_Intensity_MADIntensity_DNA	0.0264328	Cells_Intensity	35
157	20	-7.52169	-1.34386	9			3	Cells_Intensity_MADIntensity_ER	0.157459	Cells_Intensity	36
158	0.625	0.0941245	0.259973	1			3	Cells_Intensity_MassDisplacement_AGP	0.0748351	Cells_Intensity	37
158	1.25	-0.0362418	-0.0485201	1			3	Cells_Intensity_MassDisplacement_DNA	0.0304685	Cells_Intensity	38
158	2.5	0.00166409	-0.131463	1			3	Cells_Intensity_MassDisplacement_ER	0.0610862	Cells_Intensity	39
158	5	0.0243551	-0.165451	1			3	Cells_Intensity_MassDisplacement_Mito	0.0435539	Cells_Intensity	40
158	10	0.0723603	-0.0941166	1			3	Cells_Intensity_MaxIntensity_ER	-0.00120974	Cells_Intensity	41
158	20	-0.0378075	-0.137051	1			3	Cells_Intensity_MaxIntensityEdge_ER	0.0281896	Cells_Intensity	42
159	0.625	0.100563	0.0159242	2			3	Cells_Intensity_MaxIntensityEdge_Mito	0.150474	Cells_Intensity	43
159	1.25	0.0335462	-0.173323	2			3	Cells_Intensity_MeanIntensity_DNA	-0.0284194	Cells_Intensity	44
159	2.5	0.0269275	0.0091317	2			3	Cells_Intensity_MeanIntensity_RNA	0.254634	Cells_Intensity	45
159	5	-0.105055	-0.0541382	2			3	Cells_Intensity_MeanIntensityEdge_AGP	0.201552	Cells_Intensity	46
159	10	0.0447976	0.0831165	2			3	Cells_Intensity_MeanIntensityEdge_DNA	-0.161118	Cells_Intensity	47
159	20	-0.0705092	0.0531927	3			3	Cells_Intensity_MinIntensityEdge_Mito	0.291143	Cells_Intensity	48
160	0.625	-0.00282874	0.0182942	1			3	Cells_Intensity_StdIntensityEdge_DNA	0.0230747	Cells_Intensity	49
160	1.25	-0.122357	-0.219677	1			3	Cells_Intensity_StdIntensityEdge_ER	0.0951169	Cells_Intensity	50
160	2.5	-0.129032	0.123119	6			3	Cells_Intensity_UpperQuartileIntensity_DNA	-0.0428023	Cells_Intensity	51
160	5	-0.861548	0.176911	6			3	Cells_RadialDistribution_FracAtD_AGP_3of4	0.0530328	Cells_RadialDistribution	52
160	10	-13.7028	-3.41184	9			3	Cells_RadialDistribution_FracAtD_DNA_3of4	0.0170418	Cells_RadialDistribution	53
160	20	-11.9588	-4.79713	9			3	Cells_RadialDistribution_FracAtD_ER_3of4	0.0198814	Cells_RadialDistribution	54
161	0.625	-0.0232341	0.365646	3			3	Cells_RadialDistribution_FracAtD_Mito_3of4	-0.00408391	Cells_RadialDistribution	55
161	1.25	-0.345481	1.47271	6			3	Cells_RadialDistribution_FracAtD_RNA_3of4	0.0539881	Cells_RadialDistribution	56
161	2.5	-0.701156	2.05167	6			3	Cells_RadialDistribution_MeanFrac_AGP_1of4	0.0258205	Cells_RadialDistribution	57
161	5	-4.50574	2.60886	9			3	Cells_RadialDistribution_MeanFrac_AGP_3of4	0.0889163	Cells_RadialDistribution	58
161	10	-12.713	0.631356	9			3	Cells_RadialDistribution_MeanFrac_DNA_1of4	-0.00340257	Cells_RadialDistribution	59
161	20	-11.4668	2.83428	9			3	Cells_RadialDistribution_MeanFrac_DNA_2of4	0.00712099	Cells_RadialDistribution	60
162	0.625	-0.108374	0.255733	3			3	Cells_RadialDistribution_MeanFrac_DNA_4of4	-0.0162744	Cells_RadialDistribution	61
162	1.25	-0.080104	0.27918	3			3	Cells_RadialDistribution_MeanFrac_ER_3of4	0.0474748	Cells_RadialDistribution	62
162	2.5	-0.0780983	0.240413	3			3	Cells_RadialDistribution_MeanFrac_Mito_3of4	0.0174888	Cells_RadialDistribution	63
162	5	-0.153902	0.558501	3			3	Cells_RadialDistribution_MeanFrac_RNA_3of4	0.0915031	Cells_RadialDistribution	64
162	10	-0.169454	0.222125	3			3	Cells_RadialDistribution_RadialCV_AGP_1of4	0.0102379	Cells_RadialDistribution	65
162	20	-0.126899	0.477561	4			3	Cells_RadialDistribution_RadialCV_AGP_3of4	0.0717826	Cells_RadialDistribution	66
163	0.625	0.0564887	-0.288331	2			3	Cells_RadialDistribution_RadialCV_AGP_4of4	0.114884	Cells_RadialDistribution	67
163	1.25	-0.0314903	-0.0605751	2			3	Cells_RadialDistribution_RadialCV_DNA_1of4	0.0203999	Cells_RadialDistribution	68
163	2.5	0.040032	0.12606	2			3	Cells_RadialDistribution_RadialCV_DNA_2of4	0.0199978	Cells_RadialDistribution	69
163	5	0.0585133	0.172026	2			3	Cells_RadialDistribution_RadialCV_DNA_3of4	0.0485504	Cells_RadialDistribution	70
163	10	0.156266	-0.0388248	2			3	Cells_RadialDistribution_RadialCV_DNA_4of4	0.0431029	Cells_RadialDistribution	71
163	20	0.0190572	0.0795935	2			3	Cells_RadialDistribution_RadialCV_ER_1of4	-0.0102746	Cells_RadialDistribution	72
164	0.625	0.0861194	0.0887878	1			3	Cells_RadialDistribution_RadialCV_ER_2of4	-0.00810554	Cells_RadialDistribution	73
164	1.25	0.278497	0.406059	6			3	Cells_RadialDistribution_RadialCV_ER_3of4	0.0346371	Cells_RadialDistribution	74
164	2.5	0.178032	0.489429	6			3	Cells_RadialDistribution_RadialCV_Mito_1of4	0.016289	Cells_RadialDistribution	75
164	5	-0.821179	2.48084	6			3	Cells_RadialDistribution_RadialCV_Mito_2of4	0.014259	Cells_RadialDistribution	76
164	10	-9.66346	-0.975457	9			3	Cells_RadialDistribution_RadialCV_Mito_3of4	0.0296053	Cells_RadialDistribution	77
164	20	-15.5199	-1.19252	9			3	Cells_RadialDistribution_RadialCV_Mito_4of4	0.0920426	Cells_RadialDistribution	78
165	0.625	-0.145602	0.373023	3			3	Cells_RadialDistribution_RadialCV_RNA_1of4	0.0506938	Cells_RadialDistribution	79
165	1.25	-0.0927146	0.228272	3			3	Cells_RadialDistribution_RadialCV_RNA_2of4	0.0876936	Cells_RadialDistribution	80
165	2.5	-0.114035	0.230304	3			3	Cells_RadialDistribution_RadialCV_RNA_3of4	0.108329	Cells_RadialDistribution	81
165	5	-0.225855	0.477654	3			3	Cells_RadialDistribution_RadialCV_RNA_4of4	0.155723	Cells_RadialDistribution	82
165	10	-0.230369	0.311733	3			3	Cells_Texture_AngularSecondMoment_AGP_5_0	-0.0323602	Cells_Texture	83
165	20	-0.298877	0.664648	3			3	Cells_Texture_AngularSecondMoment_Mito_5_0	-0.0207928	Cells_Texture	84
166	0.625	0.0266211	0.180888	2			3	Cells_Texture_AngularSecondMoment_RNA_20_0	0.074945	Cells_Texture	85
166	1.25	0.157575	0.809066	6			3	Cells_Texture_Correlation_AGP_10_0	0.0241359	Cells_Texture	86
166	2.5	0.139946	0.845147	6			3	Cells_Texture_Correlation_AGP_5_0	0.0194828	Cells_Texture	87
166	5	-12.0244	0.388625	9			3	Cells_Texture_Correlation_DNA_5_0	-0.00318669	Cells_Texture	88
166	10	-14.7931	0.721605	9			3	Cells_Texture_Correlation_ER_5_0	0.0330065	Cells_Texture	89
166	20	-13.8301	-1.24928	9			3	Cells_Texture_Correlation_Mito_20_0	-0.0269435	Cells_Texture	90
167	0.625	-0.0164313	-0.33249	1			3	Cells_Texture_Correlation_RNA_10_0	-0.0126709	Cells_Texture	91
167	1.25	0.0290026	-0.372422	1			3	Cells_Texture_Correlation_RNA_5_0	-0.00369911	Cells_Texture	92
167	2.5	-0.0116219	-0.221018	1			3	Cells_Texture_DifferenceVariance_AGP_10_0	0.0326838	Cells_Texture	93
167	5	0.0780881	-0.1669	5			3	Cells_Texture_DifferenceVariance_AGP_5_0	0.0390698	Cells_Texture	94
167	10	0.00334746	-0.409398	1			3	Cells_Texture_DifferenceVariance_DNA_20_0	0.0155814	Cells_Texture	95
167	20	1.34928	4.42447	6			3	Cells_Texture_DifferenceVariance_DNA_5_0	0.00373962	Cells_Texture	96
168	0.625	-0.0368151	-0.302681	1			3	Cells_Texture_DifferenceVariance_Mito_10_0	-0.00631108	Cells_Texture	97
168	1.25	0.10993	-0.260284	1			3	Cells_Texture_DifferenceVariance_Mito_5_0	0.00941739	Cells_Texture	98
168	2.5	0.0797708	-0.173914	6			3	Cells_Texture_Gabor_AGP_10	0.00560896	Cells_Texture	99
168	5	-0.0612496	0.045383	1			3	Cells_Texture_Gabor_AGP_5	0.00206357	Cells_Texture	100
168	10	-0.081777	0.00812985	1			3	Cells_Texture_Gabor_DNA_10	-0.0133016	Cells_Texture	101
168	20	-0.105834	-0.0971114	2			3	Cells_Texture_Gabor_DNA_20	-0.001289	Cells_Texture	102
169	0.625	-0.0294921	-0.294479	1			3	Cells_Texture_Gabor_DNA_5	-0.0244062	Cells_Texture	103
169	1.25	-0.148187	-0.427248	1			3	Cells_Texture_Gabor_ER_10	0.00267725	Cells_Texture	104
169	2.5	-0.120597	-0.661297	1			3	Cells_Texture_Gabor_ER_5	-0.00392737	Cells_Texture	105
169	5	-0.0503993	-0.00826879	5			3	Cells_Texture_Gabor_Mito_10	0.00909346	Cells_Texture	106
169	10	-0.0728393	-0.440678	1			3	Cells_Texture_Gabor_Mito_20	-0.0116181	Cells_Texture	107
169	20	-0.0559789	-0.285521	1			3	Cells_Texture_Gabor_Mito_5	0.0126039	Cells_Texture	108
170	0.625	-0.0232528	-0.123774	1			3	Cells_Texture_Gabor_RNA_10	-0.0202484	Cells_Texture	109
170	1.25	0.0234969	-0.375958	1			3	Cells_Texture_Gabor_RNA_20	-0.0415633	Cells_Texture	110
170	2.5	0.00481371	-0.243743	1			3	Cells_Texture_Gabor_RNA_5	-0.0330355	Cells_Texture	111
170	5	0.227266	0.295474	6			3	Cells_Texture_InfoMeas1_AGP_10_0	-0.0190556	Cells_Texture	112
170	10	0.0277885	-0.296652	1			3	Cells_Texture_InfoMeas1_AGP_5_0	-0.00756155	Cells_Texture	113
170	20	0.138109	0.0151876	2			3	Cells_Texture_InfoMeas1_DNA_5_0	-0.0129245	Cells_Texture	114
1	0.625	-3.02979	3.77296	8			3	Cells_Texture_InfoMeas1_ER_5_0	0.00116024	Cells_Texture	115
1	1.25	-3.50047	4.06725	8			3	Cells_Texture_InfoMeas1_Mito_10_0	0.0339062	Cells_Texture	116
1	2.5	-3.04945	4.44908	8			3	Cells_Texture_InfoMeas1_RNA_5_0	-0.0472236	Cells_Texture	117
1	5	-3.60465	4.61161	8			3	Cells_Texture_InfoMeas2_AGP_10_0	0.0531591	Cells_Texture	118
1	10	-3.56487	4.18512	8			3	Cells_Texture_InfoMeas2_AGP_20_0	0.0478489	Cells_Texture	119
1	20	-4.13979	4.35725	8			3	Cells_Texture_InfoMeas2_AGP_5_0	0.0563109	Cells_Texture	120
2	0.625	-4.02357	6.05892	8			3	Cells_Texture_InfoMeas2_DNA_20_0	-0.0074804	Cells_Texture	121
2	1.25	-4.68304	6.55776	8			3	Cells_Texture_InfoMeas2_DNA_5_0	-0.0228861	Cells_Texture	122
2	2.5	-5.18644	5.37547	8			3	Cells_Texture_InfoMeas2_ER_10_0	0.0512825	Cells_Texture	123
2	5	-4.61192	5.39497	8			3	Cells_Texture_InfoMeas2_ER_20_0	0.0324741	Cells_Texture	124
2	10	-5.09986	4.84901	8			3	Cells_Texture_InfoMeas2_ER_5_0	0.0853203	Cells_Texture	125
2	20	-4.24925	4.39084	8			3	Cells_Texture_InfoMeas2_Mito_10_0	-0.0281106	Cells_Texture	126
3	0.625	0.0962839	0.13614	7			3	Cells_Texture_InfoMeas2_Mito_20_0	-0.0349734	Cells_Texture	127
3	1.25	-0.282289	0.847606	7			3	Cells_Texture_InfoMeas2_RNA_10_0	-0.0201947	Cells_Texture	128
3	2.5	-0.674287	1.67743	7			3	Cells_Texture_InfoMeas2_RNA_5_0	-0.0274936	Cells_Texture	129
3	5	-1.04121	3.66069	7			3	Cells_Texture_SumAverage_DNA_20_0	-0.0171912	Cells_Texture	130
3	10	-0.42643	4.05029	7			3	Cells_Texture_SumAverage_Mito_5_0	0.0305645	Cells_Texture	131
3	20	-0.347725	4.42363	7			3	Cells_Texture_SumEntropy_DNA_5_0	-0.0249751	Cells_Texture	132
5	0.019532	-0.90491	-0.152976	4			3	Cells_Texture_SumVariance_AGP_20_0	0.0627505	Cells_Texture	133
5	0.07812	-2.26085	-0.952131	9			3	Cells_Texture_SumVariance_ER_20_0	0.0893809	Cells_Texture	134
5	0.3124	-4.06004	-0.822601	9			3	Cells_Texture_SumVariance_Mito_20_0	-0.0139972	Cells_Texture	135
5	1.25	-4.79577	3.91815	8			3	Cells_Texture_SumVariance_RNA_20_0	-0.0625475	Cells_Texture	136
5	5	-5.78497	6.16399	8			3	Cells_Texture_Variance_DNA_20_0	-0.000426665	Cells_Texture	137
5	20	-4.77823	6.45207	8			3	Cytoplasm_AreaShape_Center_X	-0.000981976	Cytoplasm_AreaShape	138
6	0.019532	1.11183	4.55426	6			3	Cytoplasm_AreaShape_Compactness	0.0637145	Cytoplasm_AreaShape	139
6	0.07812	2.19183	5.94214	6			3	Cytoplasm_AreaShape_Extent	-0.0330222	Cytoplasm_AreaShape	140
6	0.3124	1.87715	6.023	6			3	Cytoplasm_AreaShape_FormFactor	0.0396945	Cytoplasm_AreaShape	141
6	1.25	1.40754	5.06012	6			3	Cytoplasm_AreaShape_MinorAxisLength	-0.0336833	Cytoplasm_AreaShape	142
6	5	0.322871	3.51453	6			3	Cytoplasm_AreaShape_Solidity	-0.00134549	Cytoplasm_AreaShape	143
6	20	0.151306	3.10976	6			3	Cytoplasm_AreaShape_Zernike_0_0	-0.0516207	Cytoplasm_AreaShape	144
7	0.019532	-1.03614	-1.54239	5			3	Cytoplasm_AreaShape_Zernike_1_1	-0.012434	Cytoplasm_AreaShape	145
7	0.07812	-0.612905	-1.28052	5			3	Cytoplasm_AreaShape_Zernike_2_0	-0.0301867	Cytoplasm_AreaShape	146
7	0.3124	-0.840922	4.32234	7			3	Cytoplasm_AreaShape_Zernike_3_1	-0.00979969	Cytoplasm_AreaShape	147
7	1.25	-11.928	-3.46948	9			3	Cytoplasm_AreaShape_Zernike_3_3	-0.0154706	Cytoplasm_AreaShape	148
7	5	-12.4137	-6.18427	9			3	Cytoplasm_AreaShape_Zernike_4_2	-0.00345644	Cytoplasm_AreaShape	149
7	20	-13.5732	-6.68695	9			3	Cytoplasm_AreaShape_Zernike_5_1	-0.0363107	Cytoplasm_AreaShape	150
1	0.625	-3.69156	4.90814	8			3	Cytoplasm_AreaShape_Zernike_5_3	-0.00587484	Cytoplasm_AreaShape	151
1	1.25	-3.60148	4.94541	8			3	Cytoplasm_AreaShape_Zernike_6_0	-0.0283831	Cytoplasm_AreaShape	152
1	2.5	-3.95393	5.70487	8			3	Cytoplasm_AreaShape_Zernike_6_2	-0.0179523	Cytoplasm_AreaShape	153
1	5	-3.28529	4.98691	8			3	Cytoplasm_AreaShape_Zernike_7_1	-0.0317773	Cytoplasm_AreaShape	154
1	10	-3.8755	5.75415	8			3	Cytoplasm_AreaShape_Zernike_7_3	-0.00470172	Cytoplasm_AreaShape	155
1	20	-3.74637	5.35893	8			3	Cytoplasm_AreaShape_Zernike_7_5	-0.00532282	Cytoplasm_AreaShape	156
2	0.625	-2.65174	6.72796	8			3	Cytoplasm_AreaShape_Zernike_8_0	-0.010459	Cytoplasm_AreaShape	157
2	1.25	-2.72754	6.1626	8			3	Cytoplasm_AreaShape_Zernike_8_2	-0.0210409	Cytoplasm_AreaShape	158
2	2.5	-3.3759	5.1585	8			3	Cytoplasm_AreaShape_Zernike_8_4	0.00132049	Cytoplasm_AreaShape	159
2	5	-2.60759	4.96425	8			3	Cytoplasm_AreaShape_Zernike_9_1	-0.00902084	Cytoplasm_AreaShape	160
2	10	-2.69033	4.48935	8			3	Cytoplasm_AreaShape_Zernike_9_3	-0.00847332	Cytoplasm_AreaShape	161
2	20	-2.8193	4.37153	8			3	Cytoplasm_AreaShape_Zernike_9_5	0.00236049	Cytoplasm_AreaShape	162
3	0.625	-0.00306992	-0.0177742	7			3	Cytoplasm_AreaShape_Zernike_9_7	-0.00724947	Cytoplasm_AreaShape	163
3	1.25	-0.166911	0.726492	7			3	Cytoplasm_Intensity_IntegratedIntensity_RNA	0.107146	Cytoplasm_Intensity	164
3	2.5	-0.516129	1.33773	7			3	Cytoplasm_Intensity_IntegratedIntensityEdge_AGP	0.240792	Cytoplasm_Intensity	165
3	5	-1.27554	3.33089	7			3	Cytoplasm_Intensity_IntegratedIntensityEdge_Mito	0.165227	Cytoplasm_Intensity	166
3	10	-0.900124	3.46467	7			3	Cytoplasm_Intensity_IntegratedIntensityEdge_RNA	0.14503	Cytoplasm_Intensity	167
3	20	-0.190811	4.47268	7			3	Cytoplasm_Intensity_MADIntensity_DNA	0.0379093	Cytoplasm_Intensity	168
4	0.625	0.270606	-0.335658	5			3	Cytoplasm_Intensity_MADIntensity_ER	0.186483	Cytoplasm_Intensity	169
4	1.25	0.0162293	-0.528074	5			3	Cytoplasm_Intensity_MADIntensity_RNA	0.325603	Cytoplasm_Intensity	170
4	2.5	0.243608	-0.215225	5			3	Cytoplasm_Intensity_MassDisplacement_AGP	0.100397	Cytoplasm_Intensity	171
4	5	0.161841	-0.57082	5			3	Cytoplasm_Intensity_MassDisplacement_DNA	0.0462328	Cytoplasm_Intensity	172
4	10	-0.0822344	-1.18388	5			3	Cytoplasm_Intensity_MassDisplacement_ER	0.0483204	Cytoplasm_Intensity	173
4	20	-0.545043	-1.50027	5			3	Cytoplasm_Intensity_MassDisplacement_Mito	0.0398211	Cytoplasm_Intensity	174
71	0.625	0.0231144	0.713653	3			3	Cytoplasm_Intensity_MassDisplacement_RNA	0.0770272	Cytoplasm_Intensity	175
71	1.25	-1.78629	1.96372	6			3	Cytoplasm_Intensity_MaxIntensity_AGP	0.268244	Cytoplasm_Intensity	176
71	2.5	-12.0865	-6.28852	9			3	Cytoplasm_Intensity_MaxIntensity_Mito	0.165233	Cytoplasm_Intensity	177
71	5	-11.3606	-9.12648	9			3	Cytoplasm_Intensity_MeanIntensityEdge_AGP	0.315297	Cytoplasm_Intensity	178
71	10	-8.74277	-8.93232	9			3	Cytoplasm_Intensity_MeanIntensityEdge_RNA	0.14001	Cytoplasm_Intensity	179
71	20	-8.22417	-8.85467	9			3	Cytoplasm_Intensity_MinIntensity_AGP	0.171005	Cytoplasm_Intensity	180
72	0.625	0.29819	0.251128	1			3	Cytoplasm_Intensity_StdIntensity_DNA	-0.0580358	Cytoplasm_Intensity	181
72	1.25	0.00932198	0.599957	6			3	Cytoplasm_Intensity_StdIntensity_ER	0.0422007	Cytoplasm_Intensity	182
72	2.5	-1.86743	0.631496	6			3	Cytoplasm_Intensity_StdIntensityEdge_DNA	-0.0942038	Cytoplasm_Intensity	183
72	5	-2.16739	0.723923	6			3	Cytoplasm_Intensity_UpperQuartileIntensity_DNA	-0.171585	Cytoplasm_Intensity	184
72	10	-12.0418	-6.1772	9			3	Cytoplasm_RadialDistribution_FracAtD_AGP_3of4	0.0111598	Cytoplasm_RadialDistribution	185
72	20	-12.3074	-7.91501	9			3	Cytoplasm_RadialDistribution_FracAtD_DNA_3of4	-0.0068231	Cytoplasm_RadialDistribution	186
73	0.625	0.104366	-0.036498	1			3	Cytoplasm_RadialDistribution_MeanFrac_AGP_1of4	0.0557764	Cytoplasm_RadialDistribution	187
73	1.25	-0.102847	0.123187	1			3	Cytoplasm_RadialDistribution_MeanFrac_DNA_2of4	0.00680268	Cytoplasm_RadialDistribution	188
73	2.5	-0.022339	-0.142695	1			3	Cytoplasm_RadialDistribution_MeanFrac_ER_2of4	0.0344062	Cytoplasm_RadialDistribution	189
73	5	-0.00203721	1.01195	6			3	Cytoplasm_RadialDistribution_MeanFrac_ER_3of4	0.00516541	Cytoplasm_RadialDistribution	190
73	10	-4.4161	-1.21064	6			3	Cytoplasm_RadialDistribution_MeanFrac_Mito_2of4	0.0209831	Cytoplasm_RadialDistribution	191
73	20	-7.37873	-6.79768	9			3	Cytoplasm_RadialDistribution_MeanFrac_Mito_3of4	0.00200894	Cytoplasm_RadialDistribution	192
74	0.625	0.0837054	-0.158222	1			3	Cytoplasm_RadialDistribution_MeanFrac_RNA_1of4	0.0446435	Cytoplasm_RadialDistribution	193
74	1.25	0.10539	0.328397	3			3	Cytoplasm_RadialDistribution_MeanFrac_RNA_4of4	-0.0238125	Cytoplasm_RadialDistribution	194
74	2.5	0.0579548	-0.00632262	3			3	Cytoplasm_RadialDistribution_RadialCV_AGP_1of4	0.079693	Cytoplasm_RadialDistribution	195
74	5	0.011032	0.0908032	2			3	Cytoplasm_RadialDistribution_RadialCV_AGP_4of4	0.147145	Cytoplasm_RadialDistribution	196
74	10	0.000464152	0.152576	3			3	Cytoplasm_RadialDistribution_RadialCV_DNA_1of4	0.0623366	Cytoplasm_RadialDistribution	197
74	20	-0.00381538	0.463172	3			3	Cytoplasm_RadialDistribution_RadialCV_DNA_4of4	0.07496	Cytoplasm_RadialDistribution	198
75	0.625	-0.064514	-0.0570214	2			3	Cytoplasm_RadialDistribution_RadialCV_ER_1of4	0.0181054	Cytoplasm_RadialDistribution	199
75	1.25	0.113285	0.228674	3			3	Cytoplasm_RadialDistribution_RadialCV_ER_4of4	0.112264	Cytoplasm_RadialDistribution	200
75	2.5	0.153434	-0.00382879	6			3	Cytoplasm_RadialDistribution_RadialCV_Mito_1of4	0.0264719	Cytoplasm_RadialDistribution	201
75	5	-0.264342	1.02508	6			3	Cytoplasm_RadialDistribution_RadialCV_Mito_2of4	0.017073	Cytoplasm_RadialDistribution	202
75	10	-1.58773	1.43494	6			3	Cytoplasm_RadialDistribution_RadialCV_Mito_4of4	0.0874372	Cytoplasm_RadialDistribution	203
75	20	-10.5252	-13.4737	9			3	Cytoplasm_RadialDistribution_RadialCV_RNA_2of4	0.045876	Cytoplasm_RadialDistribution	204
76	0.625	-0.0839823	0.214055	3			3	Cytoplasm_Texture_Correlation_AGP_10_0	0.0272857	Cytoplasm_Texture	205
76	1.25	-0.0755984	0.317237	3			3	Cytoplasm_Texture_Correlation_AGP_20_0	0.0451516	Cytoplasm_Texture	206
76	2.5	-0.0169093	0.571695	3			3	Cytoplasm_Texture_Correlation_AGP_5_0	0.0192084	Cytoplasm_Texture	207
76	5	-0.160289	0.568303	3			3	Cytoplasm_Texture_Correlation_DNA_10_0	0.0059465	Cytoplasm_Texture	208
76	10	-0.251133	0.38108	3			3	Cytoplasm_Texture_Correlation_DNA_20_0	0.0111152	Cytoplasm_Texture	209
76	20	-0.448578	0.408124	3			3	Cytoplasm_Texture_Correlation_ER_5_0	-0.03276	Cytoplasm_Texture	210
79	0.625	0.0858806	-0.059728	1			3	Cytoplasm_Texture_Correlation_Mito_5_0	-0.0485569	Cytoplasm_Texture	211
79	1.25	0.192567	-0.0149497	1			3	Cytoplasm_Texture_DifferenceEntropy_ER_20_0	0.031214	Cytoplasm_Texture	212
79	2.5	-0.162173	-0.0678856	1			3	Cytoplasm_Texture_DifferenceEntropy_Mito_20_0	0.00362071	Cytoplasm_Texture	213
79	5	-0.955201	0.187839	6			3	Cytoplasm_Texture_DifferenceEntropy_Mito_5_0	0.0199919	Cytoplasm_Texture	214
79	10	-7.19289	-7.00543	9			3	Cytoplasm_Texture_DifferenceVariance_DNA_5_0	-0.0410267	Cytoplasm_Texture	215
79	20	-10.1995	-14.0855	9			3	Cytoplasm_Texture_DifferenceVariance_ER_20_0	-0.0136253	Cytoplasm_Texture	216
80	0.625	0.0933594	0.128746	4			3	Cytoplasm_Texture_DifferenceVariance_Mito_20_0	-0.0305309	Cytoplasm_Texture	217
80	1.25	0.0681139	-0.0276837	2			3	Cytoplasm_Texture_Entropy_RNA_20_0	0.0309535	Cytoplasm_Texture	218
80	2.5	0.122305	0.027398	2			3	Cytoplasm_Texture_Gabor_DNA_5	-0.0318481	Cytoplasm_Texture	219
80	5	0.0124501	-0.164386	4			3	Cytoplasm_Texture_Gabor_Mito_20	-0.0243506	Cytoplasm_Texture	220
80	10	0.102869	0.0966287	4			3	Cytoplasm_Texture_InfoMeas1_AGP_20_0	-0.0595099	Cytoplasm_Texture	221
80	20	-0.021283	0.207136	2			3	Cytoplasm_Texture_InfoMeas1_AGP_5_0	-0.03533	Cytoplasm_Texture	222
88	0.625	-0.362392	-0.0788004	4			3	Cytoplasm_Texture_InfoMeas1_DNA_10_0	0.00270748	Cytoplasm_Texture	223
88	1.25	-0.64622	-0.247904	4			3	Cytoplasm_Texture_InfoMeas1_DNA_20_0	-0.0129043	Cytoplasm_Texture	224
88	2.5	-0.847208	0.402699	4			3	Cytoplasm_Texture_InfoMeas1_DNA_5_0	0.00209269	Cytoplasm_Texture	225
88	5	-1.19026	-0.1126	4			3	Cytoplasm_Texture_InfoMeas1_Mito_20_0	0.0191657	Cytoplasm_Texture	226
88	10	-1.31858	0.200245	4			3	Cytoplasm_Texture_InfoMeas1_Mito_5_0	0.0306436	Cytoplasm_Texture	227
88	20	-1.30451	0.730026	4			3	Cytoplasm_Texture_InfoMeas2_AGP_10_0	0.0659333	Cytoplasm_Texture	228
91	0.625	0.124382	0.116792	1			3	Cytoplasm_Texture_InfoMeas2_AGP_5_0	0.061593	Cytoplasm_Texture	229
91	1.25	0.207525	0.118752	1			3	Cytoplasm_Texture_InfoMeas2_DNA_10_0	0.00760535	Cytoplasm_Texture	230
91	2.5	0.155643	0.341292	1			3	Cytoplasm_Texture_InfoMeas2_ER_5_0	0.0697694	Cytoplasm_Texture	231
91	5	-1.11539	1.51962	6			3	Cytoplasm_Texture_InfoMeas2_Mito_5_0	-0.00194144	Cytoplasm_Texture	232
91	10	-2.76271	3.52625	8			3	Cytoplasm_Texture_InverseDifferenceMoment_RNA_20_0	-0.0328645	Cytoplasm_Texture	233
91	20	-10.6378	-0.798702	9			3	Cytoplasm_Texture_SumAverage_AGP_5_0	0.0588751	Cytoplasm_Texture	234
92	0.625	-2.25968	4.87464	8			3	Cytoplasm_Texture_SumAverage_DNA_5_0	0.0219579	Cytoplasm_Texture	235
92	1.25	-2.01834	4.57323	8			3	Cytoplasm_Texture_SumAverage_ER_5_0	0.116192	Cytoplasm_Texture	236
92	2.5	-2.89586	5.20211	8			3	Cytoplasm_Texture_SumAverage_Mito_5_0	0.0303735	Cytoplasm_Texture	237
92	5	-2.86661	5.46745	8			3	Cytoplasm_Texture_SumVariance_AGP_10_0	0.0785287	Cytoplasm_Texture	238
92	10	-11.8952	0.0521671	9			3	Cytoplasm_Texture_SumVariance_ER_5_0	0.0408977	Cytoplasm_Texture	239
92	20	-10.0258	-0.664226	9			3	Cytoplasm_Texture_SumVariance_Mito_10_0	-0.0158322	Cytoplasm_Texture	240
93	0.625	-2.51714	4.74906	8			3	Cytoplasm_Texture_SumVariance_RNA_5_0	0.0301617	Cytoplasm_Texture	241
93	1.25	-2.35807	4.44024	8			3	Nuclei_AreaShape_FormFactor	-0.0563443	Nuclei_AreaShape	242
93	2.5	-2.75026	4.72435	8			3	Nuclei_AreaShape_MinorAxisLength	-0.0330619	Nuclei_AreaShape	243
93	5	-3.55899	4.42755	8			3	Nuclei_AreaShape_Orientation	-0.00134963	Nuclei_AreaShape	244
93	10	-14.4034	-4.27664	9			3	Nuclei_AreaShape_Solidity	-0.0184769	Nuclei_AreaShape	245
93	20	-9.0826	-6.21337	9			3	Nuclei_AreaShape_Zernike_3_1	0.0103644	Nuclei_AreaShape	246
94	0.625	1.06975	5.58751	7			3	Nuclei_AreaShape_Zernike_4_2	0.0473407	Nuclei_AreaShape	247
94	1.25	0.889026	5.72549	7			3	Nuclei_AreaShape_Zernike_5_1	-0.0136439	Nuclei_AreaShape	248
94	2.5	0.900116	5.90458	7			3	Nuclei_AreaShape_Zernike_5_3	-0.0163224	Nuclei_AreaShape	249
94	5	0.719176	5.65286	7			3	Nuclei_AreaShape_Zernike_5_5	-0.00486574	Nuclei_AreaShape	250
94	10	0.73128	5.93016	7			3	Nuclei_AreaShape_Zernike_6_0	-0.00411782	Nuclei_AreaShape	251
94	20	0.677695	6.14974	7			3	Nuclei_AreaShape_Zernike_6_4	0.00949733	Nuclei_AreaShape	252
96	0.625	-0.106188	0.37649	5			3	Nuclei_AreaShape_Zernike_6_6	0.039379	Nuclei_AreaShape	253
96	1.25	-0.338108	0.427326	5			3	Nuclei_AreaShape_Zernike_7_1	-0.00986726	Nuclei_AreaShape	254
96	2.5	-0.764702	0.384437	5			3	Nuclei_AreaShape_Zernike_7_3	-0.0123562	Nuclei_AreaShape	255
96	5	-0.931326	0.91795	5			3	Nuclei_AreaShape_Zernike_7_5	-0.00901858	Nuclei_AreaShape	256
96	10	-1.3204	0.910006	5			3	Nuclei_AreaShape_Zernike_8_0	0.0180654	Nuclei_AreaShape	257
96	20	-2.06123	1.38049	5			3	Nuclei_AreaShape_Zernike_8_2	0.00452172	Nuclei_AreaShape	258
98	0.625	0.0922208	0.152534	2			3	Nuclei_AreaShape_Zernike_8_4	0.00255024	Nuclei_AreaShape	259
98	1.25	0.0737606	0.200965	2			3	Nuclei_AreaShape_Zernike_8_6	-0.0156141	Nuclei_AreaShape	260
98	2.5	0.0147717	0.149819	2			3	Nuclei_AreaShape_Zernike_8_8	0.0466507	Nuclei_AreaShape	261
98	5	0.0721237	0.0805421	2			3	Nuclei_AreaShape_Zernike_9_1	-0.00134016	Nuclei_AreaShape	262
98	10	0.195644	0.0231384	3			3	Nuclei_AreaShape_Zernike_9_3	-0.00668986	Nuclei_AreaShape	263
98	20	0.233096	0.195675	3			3	Nuclei_AreaShape_Zernike_9_5	-0.0013931	Nuclei_AreaShape	264
104	0.625	0.131679	-0.0544277	1			3	Nuclei_AreaShape_Zernike_9_7	-0.000427581	Nuclei_AreaShape	265
104	1.25	0.0867009	-0.11726	1			3	Nuclei_Intensity_IntegratedIntensity_DNA	0.0364976	Nuclei_Intensity	266
104	2.5	0.184113	0.041475	1			3	Nuclei_Intensity_IntegratedIntensity_ER	0.0679163	Nuclei_Intensity	267
104	5	0.143498	0.324993	1			3	Nuclei_Intensity_IntegratedIntensity_RNA	0.241854	Nuclei_Intensity	268
104	10	0.248474	0.644472	6			3	Nuclei_Intensity_IntegratedIntensityEdge_AGP	0.380094	Nuclei_Intensity	269
104	20	0.485985	0.638066	6			3	Nuclei_Intensity_IntegratedIntensityEdge_DNA	-0.0760691	Nuclei_Intensity	270
105	0.625	-9.98712	1.3212	9			3	Nuclei_Intensity_IntegratedIntensityEdge_ER	0.0427343	Nuclei_Intensity	271
105	1.25	-15.4807	3.34791	9			3	Nuclei_Intensity_IntegratedIntensityEdge_Mito	0.188067	Nuclei_Intensity	272
105	2.5	-18.3357	2.47198	9			3	Nuclei_Intensity_IntegratedIntensityEdge_RNA	0.26265	Nuclei_Intensity	273
105	5	-16.1233	5.5134	9			3	Nuclei_Intensity_MADIntensity_DNA	0.0491681	Nuclei_Intensity	274
105	10	-16.511	7.55863	9			3	Nuclei_Intensity_MADIntensity_Mito	0.0902222	Nuclei_Intensity	275
105	20	-13.1709	4.06683	9			3	Nuclei_Intensity_MassDisplacement_AGP	0.00778737	Nuclei_Intensity	276
106	0.625	0.707824	2.6637	7			3	Nuclei_Intensity_MassDisplacement_DNA	0.0320231	Nuclei_Intensity	277
106	1.25	0.503897	3.32484	7			3	Nuclei_Intensity_MassDisplacement_ER	-0.0273194	Nuclei_Intensity	278
106	2.5	0.416494	3.06165	7			3	Nuclei_Intensity_MassDisplacement_Mito	0.0022063	Nuclei_Intensity	279
106	5	0.445055	3.03355	7			3	Nuclei_Intensity_MassDisplacement_RNA	-0.0106339	Nuclei_Intensity	280
106	10	-1.19054	1.32724	7			3	Nuclei_Intensity_MaxIntensity_RNA	0.360028	Nuclei_Intensity	281
106	20	-9.2601	-3.82576	9			3	Nuclei_Intensity_MeanIntensity_DNA	0.0156578	Nuclei_Intensity	282
107	0.625	0.0137189	-0.538461	5			3	Nuclei_Intensity_MeanIntensityEdge_AGP	0.433879	Nuclei_Intensity	283
107	1.25	0.92325	3.59707	7			3	Nuclei_Intensity_MeanIntensityEdge_RNA	0.260392	Nuclei_Intensity	284
107	2.5	0.141801	3.44452	7			3	Nuclei_Intensity_MedianIntensity_DNA	0.00828406	Nuclei_Intensity	285
107	5	-0.333986	3.527	7			3	Nuclei_Intensity_MinIntensity_AGP	0.369439	Nuclei_Intensity	286
107	10	-0.937753	3.07936	7			3	Nuclei_Intensity_MinIntensity_ER	0.0435332	Nuclei_Intensity	287
107	20	-1.344	3.17868	7			3	Nuclei_Intensity_StdIntensityEdge_DNA	-0.0429636	Nuclei_Intensity	288
110	0.625	-0.0746213	0.131922	2			3	Nuclei_Intensity_StdIntensityEdge_ER	-0.0176308	Nuclei_Intensity	289
110	1.25	-0.287277	-0.0105325	2			3	Nuclei_RadialDistribution_FracAtD_AGP_3of4	0.0258663	Nuclei_RadialDistribution	290
110	2.5	-0.79167	0.310049	6			3	Nuclei_RadialDistribution_FracAtD_Mito_3of4	-0.013987	Nuclei_RadialDistribution	291
110	5	-0.798169	0.68403	6			3	Nuclei_RadialDistribution_FracAtD_RNA_3of4	0.112622	Nuclei_RadialDistribution	292
110	10	-1.36828	1.36242	6			3	Nuclei_RadialDistribution_MeanFrac_AGP_1of4	0.0244292	Nuclei_RadialDistribution	293
110	20	-17.0102	-5.93902	9			3	Nuclei_RadialDistribution_MeanFrac_AGP_3of4	0.051811	Nuclei_RadialDistribution	294
111	0.625	-0.09219	0.498376	3			3	Nuclei_RadialDistribution_MeanFrac_DNA_3of4	0.0607279	Nuclei_RadialDistribution	295
111	1.25	-0.146246	0.363455	3			3	Nuclei_RadialDistribution_MeanFrac_Mito_1of4	0.0128187	Nuclei_RadialDistribution	296
111	2.5	-0.161801	0.681165	3			3	Nuclei_RadialDistribution_MeanFrac_RNA_2of4	0.105998	Nuclei_RadialDistribution	297
111	5	-0.116239	0.701032	3			3	Nuclei_RadialDistribution_RadialCV_AGP_1of4	0.00188331	Nuclei_RadialDistribution	298
111	10	-0.240711	0.56679	3			3	Nuclei_RadialDistribution_RadialCV_AGP_2of4	-0.00301315	Nuclei_RadialDistribution	299
111	20	-0.284181	2.03593	6			3	Nuclei_RadialDistribution_RadialCV_DNA_1of4	-0.024845	Nuclei_RadialDistribution	300
127	0.625	0.125759	0.0711271	1			3	Nuclei_RadialDistribution_RadialCV_DNA_2of4	0.00379365	Nuclei_RadialDistribution	301
127	1.25	0.0183302	-0.0982809	1			3	Nuclei_RadialDistribution_RadialCV_DNA_4of4	0.0755147	Nuclei_RadialDistribution	302
127	2.5	0.180713	0.259694	1			3	Nuclei_RadialDistribution_RadialCV_ER_1of4	0.0447194	Nuclei_RadialDistribution	303
127	5	0.23213	0.210054	1			3	Nuclei_RadialDistribution_RadialCV_ER_2of4	0.0344159	Nuclei_RadialDistribution	304
127	10	0.341512	0.235712	1			3	Nuclei_RadialDistribution_RadialCV_ER_3of4	0.0105839	Nuclei_RadialDistribution	305
127	20	0.400757	0.562349	1			3	Nuclei_RadialDistribution_RadialCV_ER_4of4	-0.0269762	Nuclei_RadialDistribution	306
134	0.625	0.0150521	-0.101702	2			3	Nuclei_RadialDistribution_RadialCV_Mito_1of4	0.0166779	Nuclei_RadialDistribution	307
134	1.25	0.10055	-0.0976471	2			3	Nuclei_RadialDistribution_RadialCV_Mito_2of4	0.00333943	Nuclei_RadialDistribution	308
134	2.5	0.119937	0.33421	2			3	Nuclei_RadialDistribution_RadialCV_Mito_3of4	0.00534715	Nuclei_RadialDistribution	309
134	5	0.15242	0.302131	2			3	Nuclei_RadialDistribution_RadialCV_Mito_4of4	0.000467373	Nuclei_RadialDistribution	310
134	10	-0.0618757	0.116342	2			3	Nuclei_RadialDistribution_RadialCV_RNA_1of4	0.0091508	Nuclei_RadialDistribution	311
134	20	-0.0114288	0.303789	4			3	Nuclei_RadialDistribution_RadialCV_RNA_2of4	0.0292781	Nuclei_RadialDistribution	312
1	0.625	-4.05552	4.68237	8			3	Nuclei_RadialDistribution_RadialCV_RNA_3of4	0.03497	Nuclei_RadialDistribution	313
1	1.25	-3.80231	4.7078	8			3	Nuclei_Texture_AngularSecondMoment_AGP_20_0	-0.00603404	Nuclei_Texture	314
1	2.5	-2.91194	5.03652	8			3	Nuclei_Texture_AngularSecondMoment_DNA_10_0	0.0200236	Nuclei_Texture	315
1	5	-3.37474	5.23567	8			3	Nuclei_Texture_AngularSecondMoment_DNA_20_0	0.012086	Nuclei_Texture	316
1	10	-4.13869	5.44134	8			3	Nuclei_Texture_AngularSecondMoment_ER_20_0	-0.114204	Nuclei_Texture	317
1	20	-3.81092	5.38274	8			3	Nuclei_Texture_AngularSecondMoment_Mito_10_0	0.00537714	Nuclei_Texture	318
2	0.625	-3.58433	6.04576	8			3	Nuclei_Texture_AngularSecondMoment_RNA_20_0	0.0467986	Nuclei_Texture	319
2	1.25	-2.93281	5.83537	8			3	Nuclei_Texture_Contrast_DNA_10_0	0.0523859	Nuclei_Texture	320
2	2.5	-2.97706	4.88953	8			3	Nuclei_Texture_Correlation_AGP_10_0	-0.0134042	Nuclei_Texture	321
2	5	-3.16683	4.78789	8			3	Nuclei_Texture_Correlation_AGP_20_0	-0.0188537	Nuclei_Texture	322
2	10	-3.58839	4.65941	8			3	Nuclei_Texture_Correlation_DNA_10_0	-0.00838204	Nuclei_Texture	323
2	20	-2.91341	4.68473	8			3	Nuclei_Texture_Correlation_DNA_20_0	-0.0271513	Nuclei_Texture	324
3	0.625	-0.0838481	0.180918	7			3	Nuclei_Texture_Correlation_ER_10_0	-0.0264144	Nuclei_Texture	325
3	1.25	-0.405839	0.444975	7			3	Nuclei_Texture_Correlation_ER_20_0	-0.041956	Nuclei_Texture	326
3	2.5	-0.684385	1.09581	7			3	Nuclei_Texture_Correlation_Mito_20_0	-0.0332146	Nuclei_Texture	327
3	5	-1.22232	2.92916	7			3	Nuclei_Texture_Correlation_RNA_20_0	-0.0406727	Nuclei_Texture	328
3	10	-0.944821	4.17111	7			3	Nuclei_Texture_DifferenceEntropy_DNA_5_0	0.0269755	Nuclei_Texture	329
3	20	-0.519774	4.28663	7			3	Nuclei_Texture_DifferenceEntropy_RNA_10_0	-0.0311642	Nuclei_Texture	330
4	0.625	0.226011	-0.209691	5			3	Nuclei_Texture_DifferenceEntropy_RNA_5_0	-0.0346525	Nuclei_Texture	331
4	1.25	0.269407	-0.31432	5			3	Nuclei_Texture_DifferenceVariance_AGP_5_0	0.0422885	Nuclei_Texture	332
4	2.5	0.121348	-0.492737	5			3	Nuclei_Texture_DifferenceVariance_ER_5_0	0.0323416	Nuclei_Texture	333
4	5	0.162928	-0.520526	5			3	Nuclei_Texture_DifferenceVariance_Mito_5_0	0.0156958	Nuclei_Texture	334
4	10	0.0276142	-1.03767	5			3	Nuclei_Texture_DifferenceVariance_RNA_10_0	-0.00343532	Nuclei_Texture	335
4	20	-0.314696	-1.3623	5			3	Nuclei_Texture_DifferenceVariance_RNA_5_0	-0.00902314	Nuclei_Texture	336
81	0.625	-0.258108	0.883942	3			3	Nuclei_Texture_Entropy_DNA_10_0	-0.0137634	Nuclei_Texture	337
81	1.25	-0.297661	1.47744	3			3	Nuclei_Texture_Entropy_DNA_20_0	-0.0104854	Nuclei_Texture	338
81	2.5	-1.13132	4.55897	3			3	Nuclei_Texture_Entropy_DNA_5_0	-0.0189174	Nuclei_Texture	339
81	5	-5.06719	3.78518	3			3	Nuclei_Texture_Gabor_AGP_10	0.0120499	Nuclei_Texture	340
81	10	-12.2373	2.94672	9			3	Nuclei_Texture_Gabor_AGP_20	0.0155108	Nuclei_Texture	341
81	20	-14.2088	2.81448	9			3	Nuclei_Texture_Gabor_AGP_5	-0.0169168	Nuclei_Texture	342
82	0.625	0.127418	0.10206	4			3	Nuclei_Texture_Gabor_ER_10	0.0874989	Nuclei_Texture	343
82	1.25	0.0584708	-0.0964031	2			3	Nuclei_Texture_Gabor_ER_20	0.104857	Nuclei_Texture	344
82	2.5	0.0755535	0.0424304	2			3	Nuclei_Texture_Gabor_ER_5	0.0225989	Nuclei_Texture	345
82	5	0.0414489	-0.024322	2			3	Nuclei_Texture_Gabor_Mito_10	0.0191696	Nuclei_Texture	346
82	10	-0.0665886	0.255823	4			3	Nuclei_Texture_Gabor_Mito_5	-0.0135009	Nuclei_Texture	347
82	20	-0.256656	-0.0234283	2			3	Nuclei_Texture_Gabor_RNA_10	-0.0112235	Nuclei_Texture	348
86	0.625	1.22207	4.55098	6			3	Nuclei_Texture_Gabor_RNA_20	-0.0307488	Nuclei_Texture	349
86	1.25	1.1561	4.25888	6			3	Nuclei_Texture_Gabor_RNA_5	-0.00499477	Nuclei_Texture	350
86	2.5	0.811316	3.58655	6			3	Nuclei_Texture_InfoMeas1_AGP_20_0	-0.0109697	Nuclei_Texture	351
86	5	0.693773	3.46131	6			3	Nuclei_Texture_InfoMeas1_ER_20_0	-0.000418091	Nuclei_Texture	352
86	10	0.66232	3.30133	6			3	Nuclei_Texture_InfoMeas1_Mito_10_0	0.0238767	Nuclei_Texture	353
86	20	0.212669	3.52313	6			3	Nuclei_Texture_InfoMeas1_Mito_20_0	0.0198287	Nuclei_Texture	354
87	0.625	-1.65044	0.504886	4			3	Nuclei_Texture_InfoMeas1_RNA_10_0	0.00532401	Nuclei_Texture	355
87	1.25	-2.25207	1.33866	4			3	Nuclei_Texture_InfoMeas1_RNA_20_0	-0.00582194	Nuclei_Texture	356
87	2.5	-2.40961	0.931128	4			3	Nuclei_Texture_InfoMeas2_DNA_10_0	0.0284507	Nuclei_Texture	357
87	5	-2.47361	1.0283	4			3	Nuclei_Texture_InfoMeas2_DNA_20_0	0.0373294	Nuclei_Texture	358
87	10	-2.66907	0.697079	4			3	Nuclei_Texture_InfoMeas2_DNA_5_0	0.0314865	Nuclei_Texture	359
87	20	-2.62175	0.0124408	4			3	Nuclei_Texture_InfoMeas2_Mito_10_0	-0.0250615	Nuclei_Texture	360
89	0.625	-5.21693	5.29124	8			3	Nuclei_Texture_InverseDifferenceMoment_DNA_10_0	-0.0157143	Nuclei_Texture	361
89	1.25	-5.51826	5.62959	8			3	Nuclei_Texture_InverseDifferenceMoment_DNA_20_0	-0.0291309	Nuclei_Texture	362
89	2.5	-4.38147	4.98795	8			3	Nuclei_Texture_InverseDifferenceMoment_DNA_5_0	0.00543488	Nuclei_Texture	363
89	5	-2.24504	4.0375	7			3	Nuclei_Texture_InverseDifferenceMoment_RNA_5_0	0.0326465	Nuclei_Texture	364
89	10	-1.68227	3.03178	7			3	Nuclei_Texture_SumAverage_AGP_5_0	0.0629929	Nuclei_Texture	365
89	20	-2.09793	3.23258	7			3	Nuclei_Texture_SumAverage_DNA_10_0	0.036956	Nuclei_Texture	366
97	0.625	-2.2511	2.05904	3			3	Nuclei_Texture_SumAverage_Mito_5_0	0.0044285	Nuclei_Texture	367
97	1.25	-2.37407	2.00149	3			3	Nuclei_Texture_SumAverage_RNA_5_0	-0.0048543	Nuclei_Texture	368
97	2.5	-2.41128	1.84913	3			3	Nuclei_Texture_SumEntropy_DNA_10_0	0.0154501	Nuclei_Texture	369
97	5	-2.94519	1.80478	3			3	Nuclei_Texture_SumEntropy_DNA_20_0	0.00591514	Nuclei_Texture	370
97	10	-2.78229	1.97915	3			3	Nuclei_Texture_SumEntropy_DNA_5_0	0.0136751	Nuclei_Texture	371
97	20	-2.03083	1.76108	3			3	Nuclei_Texture_SumVariance_DNA_20_0	0.0301497	Nuclei_Texture	372
101	0.625	0.190944	-0.0659727	1			4	Cells_AreaShape_Area	-0.208988	Cells_AreaShape	1
101	1.25	-0.0387826	-0.224753	5			4	Cells_AreaShape_Center_Y	0.00260393	Cells_AreaShape	2
101	2.5	0.147177	-0.0732223	1			4	Cells_AreaShape_Compactness	-7.66003e-06	Cells_AreaShape	3
101	5	0.215603	0.136039	1			4	Cells_AreaShape_FormFactor	0.254107	Cells_AreaShape	4
101	10	-0.0131729	0.888038	6			4	Cells_AreaShape_Orientation	0.00413704	Cells_AreaShape	5
101	20	-6.85186	-2.7986	9			4	Cells_AreaShape_Perimeter	-0.233494	Cells_AreaShape	6
102	0.625	0.0708093	0.0443119	1			4	Cells_AreaShape_Solidity	0.0917622	Cells_AreaShape	7
102	1.25	0.232793	0.214121	1			4	Cells_AreaShape_Zernike_1_1	0.0210375	Cells_AreaShape	8
102	2.5	0.402389	0.453533	1			4	Cells_AreaShape_Zernike_2_0	-0.0447589	Cells_AreaShape	9
102	5	0.250832	0.378689	6			4	Cells_AreaShape_Zernike_2_2	-0.0120833	Cells_AreaShape	10
102	10	0.207767	0.703045	6			4	Cells_AreaShape_Zernike_3_1	-0.00146947	Cells_AreaShape	11
102	20	-7.36873	-0.442085	9			4	Cells_AreaShape_Zernike_4_0	0.0142846	Cells_AreaShape	12
103	0.625	-0.22052	0.193803	3			4	Cells_AreaShape_Zernike_5_1	0.0160315	Cells_AreaShape	13
103	1.25	-0.196884	0.237417	3			4	Cells_AreaShape_Zernike_5_3	-0.00762556	Cells_AreaShape	14
103	2.5	-0.26874	0.392607	3			4	Cells_AreaShape_Zernike_5_5	0.00719679	Cells_AreaShape	15
103	5	-0.298834	0.258077	3			4	Cells_AreaShape_Zernike_6_0	0.0177778	Cells_AreaShape	16
103	10	-0.376086	0.701345	3			4	Cells_AreaShape_Zernike_6_2	0.0127947	Cells_AreaShape	17
103	20	-0.451825	0.744625	3			4	Cells_AreaShape_Zernike_7_1	0.0139012	Cells_AreaShape	18
112	0.625	-0.0821931	-0.0368801	2			4	Cells_AreaShape_Zernike_7_3	0.000877845	Cells_AreaShape	19
112	1.25	-0.0948158	0.269999	3			4	Cells_AreaShape_Zernike_7_7	0.00546631	Cells_AreaShape	20
112	2.5	0.0102488	0.417411	3			4	Cells_AreaShape_Zernike_8_0	0.0114258	Cells_AreaShape	21
112	5	-0.0206903	0.773043	3			4	Cells_AreaShape_Zernike_8_2	0.00975006	Cells_AreaShape	22
112	10	-0.00832211	0.523754	3			4	Cells_AreaShape_Zernike_8_4	-0.00260211	Cells_AreaShape	23
112	20	-0.653207	2.14381	3			4	Cells_AreaShape_Zernike_8_8	-0.00574835	Cells_AreaShape	24
113	0.625	0.116583	-0.0044817	5			4	Cells_AreaShape_Zernike_9_1	0.00855899	Cells_AreaShape	25
113	1.25	-0.213056	-0.257816	5			4	Cells_AreaShape_Zernike_9_3	0.00288218	Cells_AreaShape	26
113	2.5	-0.318757	0.0956876	5			4	Cells_AreaShape_Zernike_9_9	0.00429627	Cells_AreaShape	27
113	5	-0.521945	-0.0976939	5			4	Cells_Intensity_IntegratedIntensity_AGP	-0.00744527	Cells_Intensity	28
113	10	-0.877928	-0.00263634	5			4	Cells_Intensity_IntegratedIntensity_DNA	-0.083561	Cells_Intensity	29
113	20	-0.976445	0.0429599	5			4	Cells_Intensity_IntegratedIntensity_ER	0.0115929	Cells_Intensity	30
115	0.625	-1.01532	-0.581014	3			4	Cells_Intensity_IntegratedIntensity_RNA	0.0150242	Cells_Intensity	31
115	1.25	-1.31676	0.434971	3			4	Cells_Intensity_IntegratedIntensityEdge_AGP	-0.00182743	Cells_Intensity	32
115	2.5	-1.73335	1.90925	3			4	Cells_Intensity_IntegratedIntensityEdge_DNA	-0.0480487	Cells_Intensity	33
115	5	-2.26962	2.14444	3			4	Cells_Intensity_IntegratedIntensityEdge_Mito	-0.0879579	Cells_Intensity	34
115	10	-2.93782	2.47515	3			4	Cells_Intensity_MADIntensity_DNA	0.971699	Cells_Intensity	35
115	20	-3.28238	2.11957	3			4	Cells_Intensity_MADIntensity_ER	0.67258	Cells_Intensity	36
116	0.625	-0.795867	-0.6546	3			4	Cells_Intensity_MassDisplacement_AGP	0.076999	Cells_Intensity	37
116	1.25	-1.22058	-0.743429	3			4	Cells_Intensity_MassDisplacement_DNA	-0.010011	Cells_Intensity	38
116	2.5	-1.33929	0.618631	3			4	Cells_Intensity_MassDisplacement_ER	0.0167549	Cells_Intensity	39
116	5	-1.75796	1.15778	3			4	Cells_Intensity_MassDisplacement_Mito	0.066925	Cells_Intensity	40
116	10	-2.0695	1.19408	3			4	Cells_Intensity_MaxIntensity_ER	0.296479	Cells_Intensity	41
116	20	-2.65658	1.11962	3			4	Cells_Intensity_MaxIntensityEdge_ER	0.694018	Cells_Intensity	42
118	0.625	-0.373031	0.181668	9			4	Cells_Intensity_MaxIntensityEdge_Mito	0.492069	Cells_Intensity	43
118	1.25	-0.620706	-0.317622	9			4	Cells_Intensity_MeanIntensity_DNA	0.440706	Cells_Intensity	44
118	2.5	-0.682827	-0.300165	9			4	Cells_Intensity_MeanIntensity_RNA	0.671831	Cells_Intensity	45
118	5	-0.723691	-0.154961	9			4	Cells_Intensity_MeanIntensityEdge_AGP	0.404558	Cells_Intensity	46
118	10	-0.910005	-0.00245169	9			4	Cells_Intensity_MeanIntensityEdge_DNA	0.405384	Cells_Intensity	47
118	20	-0.949279	-0.110593	9			4	Cells_Intensity_MinIntensityEdge_Mito	0.093801	Cells_Intensity	48
119	0.625	0.077638	0.280152	2			4	Cells_Intensity_StdIntensityEdge_DNA	1.49488	Cells_Intensity	49
119	1.25	-0.0129766	0.123358	2			4	Cells_Intensity_StdIntensityEdge_ER	1.00003	Cells_Intensity	50
119	2.5	0.054885	0.160234	2			4	Cells_Intensity_UpperQuartileIntensity_DNA	1.06348	Cells_Intensity	51
119	5	0.126882	0.0780053	2			4	Cells_RadialDistribution_FracAtD_AGP_3of4	0.121064	Cells_RadialDistribution	52
119	10	0.0744215	0.0677216	2			4	Cells_RadialDistribution_FracAtD_DNA_3of4	0.0170346	Cells_RadialDistribution	53
119	20	-0.0404199	0.336936	3			4	Cells_RadialDistribution_FracAtD_ER_3of4	0.0172129	Cells_RadialDistribution	54
120	0.625	0.243093	0.0474424	1			4	Cells_RadialDistribution_FracAtD_Mito_3of4	0.0667551	Cells_RadialDistribution	55
120	1.25	0.138707	-0.386019	1			4	Cells_RadialDistribution_FracAtD_RNA_3of4	0.0467294	Cells_RadialDistribution	56
120	2.5	0.231964	0.0272933	1			4	Cells_RadialDistribution_MeanFrac_AGP_1of4	-0.0231083	Cells_RadialDistribution	57
120	5	0.296282	-0.0987878	1			4	Cells_RadialDistribution_MeanFrac_AGP_3of4	0.0423734	Cells_RadialDistribution	58
120	10	0.122424	-0.192808	1			4	Cells_RadialDistribution_MeanFrac_DNA_1of4	-0.0212833	Cells_RadialDistribution	59
120	20	0.30381	0.813744	6			4	Cells_RadialDistribution_MeanFrac_DNA_2of4	-0.0356169	Cells_RadialDistribution	60
124	0.625	-0.368006	0.113164	6			4	Cells_RadialDistribution_MeanFrac_DNA_4of4	0.0271076	Cells_RadialDistribution	61
124	1.25	-0.522097	0.783349	6			4	Cells_RadialDistribution_MeanFrac_ER_3of4	-0.0466547	Cells_RadialDistribution	62
124	2.5	-1.42444	1.89556	6			4	Cells_RadialDistribution_MeanFrac_Mito_3of4	0.0185849	Cells_RadialDistribution	63
124	5	-1.35694	3.56111	8			4	Cells_RadialDistribution_MeanFrac_RNA_3of4	-0.0207715	Cells_RadialDistribution	64
124	10	-1.09866	3.78002	8			4	Cells_RadialDistribution_RadialCV_AGP_1of4	-0.0577981	Cells_RadialDistribution	65
124	20	-1.16919	3.76073	8			4	Cells_RadialDistribution_RadialCV_AGP_3of4	0.0150841	Cells_RadialDistribution	66
125	0.625	0.0501045	0.0566603	1			4	Cells_RadialDistribution_RadialCV_AGP_4of4	0.391622	Cells_RadialDistribution	67
125	1.25	-0.0889657	-0.182603	1			4	Cells_RadialDistribution_RadialCV_DNA_1of4	-0.0447697	Cells_RadialDistribution	68
125	2.5	0.0656522	0.341149	6			4	Cells_RadialDistribution_RadialCV_DNA_2of4	-0.0768851	Cells_RadialDistribution	69
125	5	-0.341586	0.905384	6			4	Cells_RadialDistribution_RadialCV_DNA_3of4	-0.0371649	Cells_RadialDistribution	70
125	10	-0.405013	0.706209	6			4	Cells_RadialDistribution_RadialCV_DNA_4of4	0.142171	Cells_RadialDistribution	71
125	20	-1.66081	3.5441	8			4	Cells_RadialDistribution_RadialCV_ER_1of4	-0.0687716	Cells_RadialDistribution	72
129	0.625	-0.144322	0.246362	3			4	Cells_RadialDistribution_RadialCV_ER_2of4	-0.0684776	Cells_RadialDistribution	73
129	1.25	-0.162959	0.205856	3			4	Cells_RadialDistribution_RadialCV_ER_3of4	-0.0392799	Cells_RadialDistribution	74
129	2.5	-0.202908	0.482957	3			4	Cells_RadialDistribution_RadialCV_Mito_1of4	0.00325182	Cells_RadialDistribution	75
129	5	-0.120446	0.642492	3			4	Cells_RadialDistribution_RadialCV_Mito_2of4	0.0450783	Cells_RadialDistribution	76
129	10	-0.221798	0.975982	3			4	Cells_RadialDistribution_RadialCV_Mito_3of4	0.109474	Cells_RadialDistribution	77
129	20	-0.337791	1.20814	3			4	Cells_RadialDistribution_RadialCV_Mito_4of4	0.42253	Cells_RadialDistribution	78
138	0.625	0.564159	2.23965	6			4	Cells_RadialDistribution_RadialCV_RNA_1of4	-0.0925476	Cells_RadialDistribution	79
138	1.25	0.545459	2.41764	6			4	Cells_RadialDistribution_RadialCV_RNA_2of4	-0.0902836	Cells_RadialDistribution	80
138	2.5	-6.37912	-0.950468	9			4	Cells_RadialDistribution_RadialCV_RNA_3of4	-0.0219536	Cells_RadialDistribution	81
138	5	-10.9408	-1.49414	9			4	Cells_RadialDistribution_RadialCV_RNA_4of4	0.352972	Cells_RadialDistribution	82
138	10	-10.713	-0.699457	9			4	Cells_Texture_AngularSecondMoment_AGP_5_0	-0.224479	Cells_Texture	83
138	20	-13.114	1.23531	9			4	Cells_Texture_AngularSecondMoment_Mito_5_0	-0.0719874	Cells_Texture	84
1	0.625	-4.50779	5.21789	8			4	Cells_Texture_AngularSecondMoment_RNA_20_0	-0.17176	Cells_Texture	85
1	1.25	-3.45544	4.94064	8			4	Cells_Texture_Correlation_AGP_10_0	-0.0202785	Cells_Texture	86
1	2.5	-3.54577	5.53227	8			4	Cells_Texture_Correlation_AGP_5_0	0.0200904	Cells_Texture	87
1	5	-3.32516	4.91357	8			4	Cells_Texture_Correlation_DNA_5_0	-0.119083	Cells_Texture	88
1	10	-3.28676	4.96596	8			4	Cells_Texture_Correlation_ER_5_0	-0.0688629	Cells_Texture	89
1	20	-3.84053	5.07446	8			4	Cells_Texture_Correlation_Mito_20_0	-0.0589611	Cells_Texture	90
2	0.625	-2.5103	5.85253	8			4	Cells_Texture_Correlation_RNA_10_0	-0.041275	Cells_Texture	91
2	1.25	-2.17009	5.65362	8			4	Cells_Texture_Correlation_RNA_5_0	-0.0127426	Cells_Texture	92
2	2.5	-2.85686	4.99461	8			4	Cells_Texture_DifferenceVariance_AGP_10_0	0.118499	Cells_Texture	93
2	5	-2.81068	4.89802	8			4	Cells_Texture_DifferenceVariance_AGP_5_0	0.10018	Cells_Texture	94
2	10	-3.75606	4.81935	8			4	Cells_Texture_DifferenceVariance_DNA_20_0	0.139738	Cells_Texture	95
2	20	-3.56289	4.54356	8			4	Cells_Texture_DifferenceVariance_DNA_5_0	0.189915	Cells_Texture	96
3	0.625	-0.221238	0.161663	7			4	Cells_Texture_DifferenceVariance_Mito_10_0	0.0836199	Cells_Texture	97
3	1.25	-0.740762	0.934284	7			4	Cells_Texture_DifferenceVariance_Mito_5_0	0.0633709	Cells_Texture	98
3	2.5	-1.24487	2.09643	7			4	Cells_Texture_Gabor_AGP_10	0.0310315	Cells_Texture	99
3	5	-1.26477	3.01299	7			4	Cells_Texture_Gabor_AGP_5	0.0465737	Cells_Texture	100
3	10	-1.23273	3.21086	7			4	Cells_Texture_Gabor_DNA_10	0.125136	Cells_Texture	101
3	20	-0.200731	4.0134	7			4	Cells_Texture_Gabor_DNA_20	0.180469	Cells_Texture	102
4	0.625	0.162523	-0.743161	5			4	Cells_Texture_Gabor_DNA_5	0.140316	Cells_Texture	103
4	1.25	0.196394	-0.222573	5			4	Cells_Texture_Gabor_ER_10	0.0736358	Cells_Texture	104
4	2.5	0.172045	-0.517458	5			4	Cells_Texture_Gabor_ER_5	0.103949	Cells_Texture	105
4	5	0.1298	-0.65139	5			4	Cells_Texture_Gabor_Mito_10	0.109869	Cells_Texture	106
4	10	0.0637596	-0.660124	5			4	Cells_Texture_Gabor_Mito_20	0.122254	Cells_Texture	107
4	20	-0.376541	-1.37692	5			4	Cells_Texture_Gabor_Mito_5	0.133774	Cells_Texture	108
77	0.625	0.0144553	0.118273	1			4	Cells_Texture_Gabor_RNA_10	0.0852831	Cells_Texture	109
77	1.25	0.136084	0.260551	1			4	Cells_Texture_Gabor_RNA_20	0.0904783	Cells_Texture	110
77	2.5	0.159432	0.0459084	1			4	Cells_Texture_Gabor_RNA_5	0.158733	Cells_Texture	111
77	5	0.0976657	0.101594	6			4	Cells_Texture_InfoMeas1_AGP_10_0	0.0609835	Cells_Texture	112
77	10	0.11023	0.252972	6			4	Cells_Texture_InfoMeas1_AGP_5_0	0.0359793	Cells_Texture	113
77	20	0.072008	0.0912669	2			4	Cells_Texture_InfoMeas1_DNA_5_0	0.160448	Cells_Texture	114
78	0.625	-0.656874	-0.0773503	6			4	Cells_Texture_InfoMeas1_ER_5_0	0.0993076	Cells_Texture	115
78	1.25	-1.25975	-0.494711	6			4	Cells_Texture_InfoMeas1_Mito_10_0	0.0369795	Cells_Texture	116
78	2.5	-4.06008	0.587264	4			4	Cells_Texture_InfoMeas1_RNA_5_0	0.123334	Cells_Texture	117
78	5	-10.1591	2.56797	4			4	Cells_Texture_InfoMeas2_AGP_10_0	0.135599	Cells_Texture	118
78	10	-13.6872	4.81249	9			4	Cells_Texture_InfoMeas2_AGP_20_0	0.0810639	Cells_Texture	119
78	20	-8.90684	5.49	9			4	Cells_Texture_InfoMeas2_AGP_5_0	0.203474	Cells_Texture	120
83	0.625	-0.105996	0.209879	4			4	Cells_Texture_InfoMeas2_DNA_20_0	0.0216534	Cells_Texture	121
83	1.25	-0.247954	0.951433	4			4	Cells_Texture_InfoMeas2_DNA_5_0	0.170622	Cells_Texture	122
83	2.5	-0.635718	3.67837	4			4	Cells_Texture_InfoMeas2_ER_10_0	-0.0166418	Cells_Texture	123
83	5	-1.33044	6.1986	4			4	Cells_Texture_InfoMeas2_ER_20_0	-0.0467367	Cells_Texture	124
83	10	-1.65473	4.84118	4			4	Cells_Texture_InfoMeas2_ER_5_0	0.102985	Cells_Texture	125
83	20	-5.74299	4.07112	4			4	Cells_Texture_InfoMeas2_Mito_10_0	0.0175007	Cells_Texture	126
84	0.625	-5.50739	7.4729	4			4	Cells_Texture_InfoMeas2_Mito_20_0	-0.0109422	Cells_Texture	127
84	1.25	-6.80997	6.85469	4			4	Cells_Texture_InfoMeas2_RNA_10_0	0.0333574	Cells_Texture	128
84	2.5	-8.56016	6.7468	4			4	Cells_Texture_InfoMeas2_RNA_5_0	0.105325	Cells_Texture	129
84	5	-13.5464	7.14916	4			4	Cells_Texture_SumAverage_DNA_20_0	0.236045	Cells_Texture	130
84	10	-16.169	7.38733	4			4	Cells_Texture_SumAverage_Mito_5_0	0.14541	Cells_Texture	131
84	20	-17.1804	7.66423	4			4	Cells_Texture_SumEntropy_DNA_5_0	0.270735	Cells_Texture	132
85	0.625	0.0408799	0.2993	1			4	Cells_Texture_SumVariance_AGP_20_0	0.147667	Cells_Texture	133
85	1.25	0.591551	2.62585	7			4	Cells_Texture_SumVariance_ER_20_0	0.0418092	Cells_Texture	134
85	2.5	-0.861704	3.82986	7			4	Cells_Texture_SumVariance_Mito_20_0	0.0717896	Cells_Texture	135
85	5	-1.99036	3.92339	7			4	Cells_Texture_SumVariance_RNA_20_0	0.220622	Cells_Texture	136
85	10	-6.95569	3.64565	4			4	Cells_Texture_Variance_DNA_20_0	0.16377	Cells_Texture	137
85	20	-13.1689	3.38022	4			4	Cytoplasm_AreaShape_Center_X	-0.00160481	Cytoplasm_AreaShape	138
90	0.625	0.187749	0.147052	1			4	Cytoplasm_AreaShape_Compactness	0.179534	Cytoplasm_AreaShape	139
90	1.25	0.0799653	0.204992	1			4	Cytoplasm_AreaShape_Extent	-0.133865	Cytoplasm_AreaShape	140
90	2.5	0.131579	-0.282865	1			4	Cytoplasm_AreaShape_FormFactor	-0.0127523	Cytoplasm_AreaShape	141
90	5	0.274457	0.214266	1			4	Cytoplasm_AreaShape_MinorAxisLength	-0.193663	Cytoplasm_AreaShape	142
90	10	0.18165	-0.000227958	1			4	Cytoplasm_AreaShape_Solidity	-0.192416	Cytoplasm_AreaShape	143
90	20	0.0633367	-0.160209	2			4	Cytoplasm_AreaShape_Zernike_0_0	-0.0784872	Cytoplasm_AreaShape	144
95	0.625	-0.276388	-0.972676	5			4	Cytoplasm_AreaShape_Zernike_1_1	0.011604	Cytoplasm_AreaShape	145
95	1.25	-0.413831	-0.585042	5			4	Cytoplasm_AreaShape_Zernike_2_0	-0.168617	Cytoplasm_AreaShape	146
95	2.5	-0.328529	-0.280846	5			4	Cytoplasm_AreaShape_Zernike_3_1	0.0402145	Cytoplasm_AreaShape	147
95	5	-0.0789807	0.294902	5			4	Cytoplasm_AreaShape_Zernike_3_3	0.00668349	Cytoplasm_AreaShape	148
95	10	-0.0494877	0.407158	5			4	Cytoplasm_AreaShape_Zernike_4_2	-0.0401876	Cytoplasm_AreaShape	149
95	20	-0.293542	0.039706	5			4	Cytoplasm_AreaShape_Zernike_5_1	-0.00110698	Cytoplasm_AreaShape	150
99	0.625	-0.134487	-0.262563	2			4	Cytoplasm_AreaShape_Zernike_5_3	0.00321537	Cytoplasm_AreaShape	151
99	1.25	-0.177161	0.0506811	3			4	Cytoplasm_AreaShape_Zernike_6_0	-0.0268458	Cytoplasm_AreaShape	152
99	2.5	0.0142976	0.165703	3			4	Cytoplasm_AreaShape_Zernike_6_2	0.00623516	Cytoplasm_AreaShape	153
99	5	-0.187459	0.312966	3			4	Cytoplasm_AreaShape_Zernike_7_1	-0.0460091	Cytoplasm_AreaShape	154
99	10	-0.227203	0.333188	3			4	Cytoplasm_AreaShape_Zernike_7_3	-0.00545825	Cytoplasm_AreaShape	155
99	20	-0.276007	0.729761	3			4	Cytoplasm_AreaShape_Zernike_7_5	-0.00849197	Cytoplasm_AreaShape	156
100	0.625	0.234865	0.140459	5			4	Cytoplasm_AreaShape_Zernike_8_0	-0.031027	Cytoplasm_AreaShape	157
100	1.25	0.260789	0.296601	5			4	Cytoplasm_AreaShape_Zernike_8_2	-0.0414505	Cytoplasm_AreaShape	158
100	2.5	0.203995	0.488453	7			4	Cytoplasm_AreaShape_Zernike_8_4	-0.00215474	Cytoplasm_AreaShape	159
100	5	0.126693	0.7235	7			4	Cytoplasm_AreaShape_Zernike_9_1	-0.0267977	Cytoplasm_AreaShape	160
100	10	-0.091009	1.31398	7			4	Cytoplasm_AreaShape_Zernike_9_3	-0.0249733	Cytoplasm_AreaShape	161
100	20	-2.21574	1.88559	6			4	Cytoplasm_AreaShape_Zernike_9_5	-0.00628069	Cytoplasm_AreaShape	162
108	0.625	0.267271	0.549063	1			4	Cytoplasm_AreaShape_Zernike_9_7	-0.016289	Cytoplasm_AreaShape	163
108	1.25	0.255924	1.03296	1			4	Cytoplasm_Intensity_IntegratedIntensity_RNA	-0.0584998	Cytoplasm_Intensity	164
108	2.5	0.179903	0.710341	1			4	Cytoplasm_Intensity_IntegratedIntensityEdge_AGP	0.0622664	Cytoplasm_Intensity	165
108	5	0.160339	0.658268	1			4	Cytoplasm_Intensity_IntegratedIntensityEdge_Mito	-0.0331488	Cytoplasm_Intensity	166
108	10	-0.219905	-0.424681	1			4	Cytoplasm_Intensity_IntegratedIntensityEdge_RNA	0.172332	Cytoplasm_Intensity	167
108	20	-0.660562	1.89985	8			4	Cytoplasm_Intensity_MADIntensity_DNA	0.611252	Cytoplasm_Intensity	168
109	0.625	0.211391	-0.406553	5			4	Cytoplasm_Intensity_MADIntensity_ER	0.729947	Cytoplasm_Intensity	169
109	1.25	0.0350065	-0.852598	5			4	Cytoplasm_Intensity_MADIntensity_RNA	0.706348	Cytoplasm_Intensity	170
109	2.5	0.000793676	-1.18676	5			4	Cytoplasm_Intensity_MassDisplacement_AGP	0.171104	Cytoplasm_Intensity	171
109	5	0.0164044	-0.562448	5			4	Cytoplasm_Intensity_MassDisplacement_DNA	0.103368	Cytoplasm_Intensity	172
109	10	-0.973877	-1.2339	5			4	Cytoplasm_Intensity_MassDisplacement_ER	0.0449642	Cytoplasm_Intensity	173
109	20	-1.58097	1.56399	6			4	Cytoplasm_Intensity_MassDisplacement_Mito	0.082954	Cytoplasm_Intensity	174
114	0.625	-0.108756	0.672506	4			4	Cytoplasm_Intensity_MassDisplacement_RNA	0.0952939	Cytoplasm_Intensity	175
114	1.25	-0.0787777	0.420824	3			4	Cytoplasm_Intensity_MaxIntensity_AGP	0.243035	Cytoplasm_Intensity	176
114	2.5	-0.175226	0.395699	4			4	Cytoplasm_Intensity_MaxIntensity_Mito	0.295689	Cytoplasm_Intensity	177
114	5	-0.275732	0.57648	3			4	Cytoplasm_Intensity_MeanIntensityEdge_AGP	0.516718	Cytoplasm_Intensity	178
114	10	-0.33016	0.487031	3			4	Cytoplasm_Intensity_MeanIntensityEdge_RNA	0.51956	Cytoplasm_Intensity	179
114	20	-0.473312	0.798696	3			4	Cytoplasm_Intensity_MinIntensity_AGP	0.0524282	Cytoplasm_Intensity	180
117	0.625	-3.56436	1.14029	6			4	Cytoplasm_Intensity_StdIntensity_DNA	0.478633	Cytoplasm_Intensity	181
117	1.25	-13.4704	0.590941	9			4	Cytoplasm_Intensity_StdIntensity_ER	0.432016	Cytoplasm_Intensity	182
117	2.5	-12.6634	2.21049	9			4	Cytoplasm_Intensity_StdIntensityEdge_DNA	0.333032	Cytoplasm_Intensity	183
117	5	-14.0576	6.98656	9			4	Cytoplasm_Intensity_UpperQuartileIntensity_DNA	0.374896	Cytoplasm_Intensity	184
117	10	-14.0938	4.38853	9			4	Cytoplasm_RadialDistribution_FracAtD_AGP_3of4	0.0397546	Cytoplasm_RadialDistribution	185
117	20	-11.1457	5.62928	9			4	Cytoplasm_RadialDistribution_FracAtD_DNA_3of4	-0.0119595	Cytoplasm_RadialDistribution	186
121	0.625	0.124385	0.160428	2			4	Cytoplasm_RadialDistribution_MeanFrac_AGP_1of4	0.137878	Cytoplasm_RadialDistribution	187
121	1.25	0.183763	-0.227454	2			4	Cytoplasm_RadialDistribution_MeanFrac_DNA_2of4	-0.0802331	Cytoplasm_RadialDistribution	188
121	2.5	0.0229016	-0.319963	2			4	Cytoplasm_RadialDistribution_MeanFrac_ER_2of4	0.0684121	Cytoplasm_RadialDistribution	189
121	5	0.0941872	0.123689	2			4	Cytoplasm_RadialDistribution_MeanFrac_ER_3of4	0.0102174	Cytoplasm_RadialDistribution	190
121	10	0.0107089	-0.194363	6			4	Cytoplasm_RadialDistribution_MeanFrac_Mito_2of4	0.0299122	Cytoplasm_RadialDistribution	191
121	20	0.01345	-0.355259	3			4	Cytoplasm_RadialDistribution_MeanFrac_Mito_3of4	0.00672989	Cytoplasm_RadialDistribution	192
122	0.625	0.12615	0.00182501	1			4	Cytoplasm_RadialDistribution_MeanFrac_RNA_1of4	0.0609997	Cytoplasm_RadialDistribution	193
122	1.25	0.0763439	0.0249957	1			4	Cytoplasm_RadialDistribution_MeanFrac_RNA_4of4	-0.0243174	Cytoplasm_RadialDistribution	194
122	2.5	0.109464	-0.291018	1			4	Cytoplasm_RadialDistribution_RadialCV_AGP_1of4	0.169126	Cytoplasm_RadialDistribution	195
122	5	0.275937	0.541485	1			4	Cytoplasm_RadialDistribution_RadialCV_AGP_4of4	0.467709	Cytoplasm_RadialDistribution	196
122	10	-0.00585826	-0.268235	5			4	Cytoplasm_RadialDistribution_RadialCV_DNA_1of4	0.219457	Cytoplasm_RadialDistribution	197
122	20	-0.935454	-1.73002	9			4	Cytoplasm_RadialDistribution_RadialCV_DNA_4of4	0.353494	Cytoplasm_RadialDistribution	198
123	0.625	-0.751815	0.263163	6			4	Cytoplasm_RadialDistribution_RadialCV_ER_1of4	-0.000462947	Cytoplasm_RadialDistribution	199
123	1.25	-0.916033	0.142879	6			4	Cytoplasm_RadialDistribution_RadialCV_ER_4of4	0.314466	Cytoplasm_RadialDistribution	200
123	2.5	-0.759958	0.172207	6			4	Cytoplasm_RadialDistribution_RadialCV_Mito_1of4	0.0357755	Cytoplasm_RadialDistribution	201
123	5	-1.05209	-0.107296	6			4	Cytoplasm_RadialDistribution_RadialCV_Mito_2of4	0.0482024	Cytoplasm_RadialDistribution	202
123	10	-0.791867	-0.420475	6			4	Cytoplasm_RadialDistribution_RadialCV_Mito_4of4	0.366194	Cytoplasm_RadialDistribution	203
123	20	-1.60127	-1.25513	6			4	Cytoplasm_RadialDistribution_RadialCV_RNA_2of4	0.0620032	Cytoplasm_RadialDistribution	204
126	0.625	0.198665	-0.109484	2			4	Cytoplasm_Texture_Correlation_AGP_10_0	0.035009	Cytoplasm_Texture	205
126	1.25	0.208042	0.0854319	2			4	Cytoplasm_Texture_Correlation_AGP_20_0	0.0322696	Cytoplasm_Texture	206
126	2.5	0.134004	0.364438	3			4	Cytoplasm_Texture_Correlation_AGP_5_0	0.0676032	Cytoplasm_Texture	207
126	5	0.179286	0.112752	2			4	Cytoplasm_Texture_Correlation_DNA_10_0	-0.0103658	Cytoplasm_Texture	208
126	10	0.279191	0.832939	3			4	Cytoplasm_Texture_Correlation_DNA_20_0	0.0272552	Cytoplasm_Texture	209
126	20	0.392081	1.34389	3			4	Cytoplasm_Texture_Correlation_ER_5_0	-0.0691894	Cytoplasm_Texture	210
128	0.625	0.242263	0.715265	3			4	Cytoplasm_Texture_Correlation_Mito_5_0	-0.00881251	Cytoplasm_Texture	211
128	1.25	0.374401	1.58769	6			4	Cytoplasm_Texture_DifferenceEntropy_ER_20_0	0.146732	Cytoplasm_Texture	212
128	2.5	0.849617	3.16302	6			4	Cytoplasm_Texture_DifferenceEntropy_Mito_20_0	0.0912758	Cytoplasm_Texture	213
128	5	1.46176	4.67342	6			4	Cytoplasm_Texture_DifferenceEntropy_Mito_5_0	0.0685691	Cytoplasm_Texture	214
128	10	1.75738	5.16124	6			4	Cytoplasm_Texture_DifferenceVariance_DNA_5_0	-0.0204418	Cytoplasm_Texture	215
128	20	1.56235	5.17929	6			4	Cytoplasm_Texture_DifferenceVariance_ER_20_0	0.0670435	Cytoplasm_Texture	216
130	0.625	-0.00245309	-0.488212	1			4	Cytoplasm_Texture_DifferenceVariance_Mito_20_0	0.0721616	Cytoplasm_Texture	217
130	1.25	-0.123141	-0.530663	1			4	Cytoplasm_Texture_Entropy_RNA_20_0	0.0936047	Cytoplasm_Texture	218
130	2.5	0.173628	0.0537235	1			4	Cytoplasm_Texture_Gabor_DNA_5	-0.0318328	Cytoplasm_Texture	219
130	5	0.185068	-0.407282	1			4	Cytoplasm_Texture_Gabor_Mito_20	0.0584954	Cytoplasm_Texture	220
130	10	0.0774457	-0.361499	1			4	Cytoplasm_Texture_InfoMeas1_AGP_20_0	-0.0988277	Cytoplasm_Texture	221
130	20	0.253364	0.0183656	5			4	Cytoplasm_Texture_InfoMeas1_AGP_5_0	-0.0155922	Cytoplasm_Texture	222
131	0.625	0.0248597	0.552242	3			4	Cytoplasm_Texture_InfoMeas1_DNA_10_0	0.0566142	Cytoplasm_Texture	223
131	1.25	0.00501926	0.660525	3			4	Cytoplasm_Texture_InfoMeas1_DNA_20_0	-0.0515756	Cytoplasm_Texture	224
131	2.5	0.268555	1.41175	3			4	Cytoplasm_Texture_InfoMeas1_DNA_5_0	0.136871	Cytoplasm_Texture	225
131	5	0.102944	1.46708	3			4	Cytoplasm_Texture_InfoMeas1_Mito_20_0	-0.00950767	Cytoplasm_Texture	226
131	10	0.554315	2.95161	6			4	Cytoplasm_Texture_InfoMeas1_Mito_5_0	0.00866417	Cytoplasm_Texture	227
131	20	0.775369	3.64814	6			4	Cytoplasm_Texture_InfoMeas2_AGP_10_0	0.165645	Cytoplasm_Texture	228
132	0.625	0.0900297	-0.0923045	1			4	Cytoplasm_Texture_InfoMeas2_AGP_5_0	0.205614	Cytoplasm_Texture	229
132	1.25	0.190173	0.140643	6			4	Cytoplasm_Texture_InfoMeas2_DNA_10_0	-0.00552418	Cytoplasm_Texture	230
132	2.5	0.350927	0.64891	6			4	Cytoplasm_Texture_InfoMeas2_ER_5_0	0.13854	Cytoplasm_Texture	231
132	5	0.365464	0.85245	6			4	Cytoplasm_Texture_InfoMeas2_Mito_5_0	0.0703556	Cytoplasm_Texture	232
132	10	0.456889	1.25331	6			4	Cytoplasm_Texture_InverseDifferenceMoment_RNA_20_0	-0.19766	Cytoplasm_Texture	233
132	20	0.572828	1.86674	6			4	Cytoplasm_Texture_SumAverage_AGP_5_0	0.383544	Cytoplasm_Texture	234
133	0.625	0.0979002	-0.379292	3			4	Cytoplasm_Texture_SumAverage_DNA_5_0	0.21134	Cytoplasm_Texture	235
133	1.25	0.01327	-0.145657	3			4	Cytoplasm_Texture_SumAverage_ER_5_0	0.330162	Cytoplasm_Texture	236
133	2.5	-0.0954864	-0.259332	3			4	Cytoplasm_Texture_SumAverage_Mito_5_0	0.119223	Cytoplasm_Texture	237
133	5	-0.305507	-0.0673335	3			4	Cytoplasm_Texture_SumVariance_AGP_10_0	0.330029	Cytoplasm_Texture	238
133	10	-0.664305	0.162923	3			4	Cytoplasm_Texture_SumVariance_ER_5_0	0.168729	Cytoplasm_Texture	239
133	20	-0.589522	0.176421	3			4	Cytoplasm_Texture_SumVariance_Mito_10_0	0.0602008	Cytoplasm_Texture	240
135	0.625	-0.0402631	0.429591	3			4	Cytoplasm_Texture_SumVariance_RNA_5_0	0.172237	Cytoplasm_Texture	241
135	1.25	-0.234233	0.217586	3			4	Nuclei_AreaShape_FormFactor	0.0145511	Nuclei_AreaShape	242
135	2.5	-0.126308	1.04954	3			4	Nuclei_AreaShape_MinorAxisLength	-0.0395596	Nuclei_AreaShape	243
135	5	-0.0478916	0.968148	3			4	Nuclei_AreaShape_Orientation	0.00270262	Nuclei_AreaShape	244
135	10	0.148032	1.9711	3			4	Nuclei_AreaShape_Solidity	-0.213688	Nuclei_AreaShape	245
135	20	0.305698	2.3737	3			4	Nuclei_AreaShape_Zernike_3_1	0.0001239	Nuclei_AreaShape	246
136	0.625	-0.0033647	0.452925	3			4	Nuclei_AreaShape_Zernike_4_2	-0.0431105	Nuclei_AreaShape	247
136	1.25	0.0274482	0.363982	3			4	Nuclei_AreaShape_Zernike_5_1	0.0561146	Nuclei_AreaShape	248
136	2.5	-0.0856413	0.672301	3			4	Nuclei_AreaShape_Zernike_5_3	0.0503309	Nuclei_AreaShape	249
136	5	-0.137602	0.632521	3			4	Nuclei_AreaShape_Zernike_5_5	0.0810419	Nuclei_AreaShape	250
136	10	-0.205545	-0.00386212	3			4	Nuclei_AreaShape_Zernike_6_0	-0.00731535	Nuclei_AreaShape	251
136	20	-0.316006	-0.54277	3			4	Nuclei_AreaShape_Zernike_6_4	0.0188927	Nuclei_AreaShape	252
137	0.625	0.4043	-0.151038	5			4	Nuclei_AreaShape_Zernike_6_6	-0.0714973	Nuclei_AreaShape	253
137	1.25	0.524109	0.27916	5			4	Nuclei_AreaShape_Zernike_7_1	0.0092253	Nuclei_AreaShape	254
137	2.5	1.67837	4.93841	7			4	Nuclei_AreaShape_Zernike_7_3	0.00911001	Nuclei_AreaShape	255
137	5	1.84807	5.00887	7			4	Nuclei_AreaShape_Zernike_7_5	0.0366782	Nuclei_AreaShape	256
137	10	1.21439	4.42598	7			4	Nuclei_AreaShape_Zernike_8_0	-0.0263166	Nuclei_AreaShape	257
137	20	0.58894	2.75836	7			4	Nuclei_AreaShape_Zernike_8_2	-0.0127424	Nuclei_AreaShape	258
139	0.625	0.186567	0.321235	3			4	Nuclei_AreaShape_Zernike_8_4	-0.0594987	Nuclei_AreaShape	259
139	1.25	0.00619933	0.465632	3			4	Nuclei_AreaShape_Zernike_8_6	-0.011399	Nuclei_AreaShape	260
139	2.5	-0.341713	0.615545	3			4	Nuclei_AreaShape_Zernike_8_8	-0.0453639	Nuclei_AreaShape	261
139	5	-0.81273	1.38976	7			4	Nuclei_AreaShape_Zernike_9_1	0.0164518	Nuclei_AreaShape	262
139	10	-0.942316	2.17242	7			4	Nuclei_AreaShape_Zernike_9_3	0.0082708	Nuclei_AreaShape	263
139	20	-1.06886	2.64937	7			4	Nuclei_AreaShape_Zernike_9_5	0.0151256	Nuclei_AreaShape	264
1	0.625	-3.39665	5.14114	8			4	Nuclei_AreaShape_Zernike_9_7	0.0340865	Nuclei_AreaShape	265
1	1.25	-3.60503	4.84683	8			4	Nuclei_Intensity_IntegratedIntensity_DNA	-0.0125428	Nuclei_Intensity	266
1	2.5	-2.77783	4.65737	8			4	Nuclei_Intensity_IntegratedIntensity_ER	0.150399	Nuclei_Intensity	267
1	5	-3.32687	4.61899	8			4	Nuclei_Intensity_IntegratedIntensity_RNA	0.149848	Nuclei_Intensity	268
1	10	-3.8897	5.5003	8			4	Nuclei_Intensity_IntegratedIntensityEdge_AGP	0.355015	Nuclei_Intensity	269
1	20	-3.3453	4.8817	8			4	Nuclei_Intensity_IntegratedIntensityEdge_DNA	0.000233237	Nuclei_Intensity	270
2	0.625	-3.60578	5.5347	8			4	Nuclei_Intensity_IntegratedIntensityEdge_ER	0.257425	Nuclei_Intensity	271
2	1.25	-2.8357	5.95618	8			4	Nuclei_Intensity_IntegratedIntensityEdge_Mito	0.181831	Nuclei_Intensity	272
2	2.5	-2.8239	4.67249	8			4	Nuclei_Intensity_IntegratedIntensityEdge_RNA	0.352392	Nuclei_Intensity	273
2	5	-2.54202	4.96177	8			4	Nuclei_Intensity_MADIntensity_DNA	0.209555	Nuclei_Intensity	274
2	10	-2.70764	4.43313	8			4	Nuclei_Intensity_MADIntensity_Mito	0.454881	Nuclei_Intensity	275
2	20	-3.30067	4.94074	8			4	Nuclei_Intensity_MassDisplacement_AGP	0.00747477	Nuclei_Intensity	276
4	0.625	0.227902	-0.519468	5			4	Nuclei_Intensity_MassDisplacement_DNA	0.0467937	Nuclei_Intensity	277
4	1.25	0.219896	-0.468838	5			4	Nuclei_Intensity_MassDisplacement_ER	0.00597803	Nuclei_Intensity	278
4	2.5	0.078725	-0.582562	5			4	Nuclei_Intensity_MassDisplacement_Mito	0.0964533	Nuclei_Intensity	279
4	5	0.118808	-0.53234	5			4	Nuclei_Intensity_MassDisplacement_RNA	0.00291709	Nuclei_Intensity	280
4	10	-0.078022	-1.10893	5			4	Nuclei_Intensity_MaxIntensity_RNA	0.259397	Nuclei_Intensity	281
4	20	-0.55048	-1.34669	5			4	Nuclei_Intensity_MeanIntensity_DNA	0.157058	Nuclei_Intensity	282
24	0.625	1.94405	5.0625	6			4	Nuclei_Intensity_MeanIntensityEdge_AGP	0.562137	Nuclei_Intensity	283
24	1.25	1.45413	3.78322	6			4	Nuclei_Intensity_MeanIntensityEdge_RNA	0.510364	Nuclei_Intensity	284
24	2.5	1.22613	3.68611	6			4	Nuclei_Intensity_MedianIntensity_DNA	0.135677	Nuclei_Intensity	285
24	5	0.89793	3.16396	6			4	Nuclei_Intensity_MinIntensity_AGP	0.43535	Nuclei_Intensity	286
24	10	-2.73751	2.6831	8			4	Nuclei_Intensity_MinIntensity_ER	0.295895	Nuclei_Intensity	287
24	20	-4.45805	1.91924	8			4	Nuclei_Intensity_StdIntensityEdge_DNA	0.654054	Nuclei_Intensity	288
47	0.625	-0.0192322	0.153002	6			4	Nuclei_Intensity_StdIntensityEdge_ER	0.21465	Nuclei_Intensity	289
47	1.25	1.06056	1.0214	6			4	Nuclei_RadialDistribution_FracAtD_AGP_3of4	0.00829254	Nuclei_RadialDistribution	290
47	2.5	-2.2584	-1.23476	5			4	Nuclei_RadialDistribution_FracAtD_Mito_3of4	-0.0209315	Nuclei_RadialDistribution	291
47	5	-6.29025	-2.3201	9			4	Nuclei_RadialDistribution_FracAtD_RNA_3of4	-0.0382578	Nuclei_RadialDistribution	292
47	10	-10.9615	-3.8587	9			4	Nuclei_RadialDistribution_MeanFrac_AGP_1of4	-0.0410661	Nuclei_RadialDistribution	293
47	20	-11.4884	-3.7425	9			4	Nuclei_RadialDistribution_MeanFrac_AGP_3of4	0.0300223	Nuclei_RadialDistribution	294
50	0.625	0.0814268	-0.121699	3			4	Nuclei_RadialDistribution_MeanFrac_DNA_3of4	0.0837195	Nuclei_RadialDistribution	295
50	1.25	0.0425957	-0.192185	3			4	Nuclei_RadialDistribution_MeanFrac_Mito_1of4	-0.103019	Nuclei_RadialDistribution	296
50	2.5	-0.0438967	-0.0481173	3			4	Nuclei_RadialDistribution_MeanFrac_RNA_2of4	-0.0894673	Nuclei_RadialDistribution	297
50	5	0.0496134	0.116861	3			4	Nuclei_RadialDistribution_RadialCV_AGP_1of4	0.00889316	Nuclei_RadialDistribution	298
50	10	0.00534809	0.258846	3			4	Nuclei_RadialDistribution_RadialCV_AGP_2of4	0.0415311	Nuclei_RadialDistribution	299
50	20	-0.174382	0.512787	3			4	Nuclei_RadialDistribution_RadialCV_DNA_1of4	0.00724931	Nuclei_RadialDistribution	300
53	0.625	-0.0854891	-0.138361	3			4	Nuclei_RadialDistribution_RadialCV_DNA_2of4	0.0724824	Nuclei_RadialDistribution	301
53	1.25	-0.199015	-0.0760208	3			4	Nuclei_RadialDistribution_RadialCV_DNA_4of4	0.212491	Nuclei_RadialDistribution	302
53	2.5	-0.139704	-0.246958	3			4	Nuclei_RadialDistribution_RadialCV_ER_1of4	0.0102322	Nuclei_RadialDistribution	303
53	5	-0.163245	0.370088	6			4	Nuclei_RadialDistribution_RadialCV_ER_2of4	0.0848784	Nuclei_RadialDistribution	304
53	10	-0.244177	0.448662	6			4	Nuclei_RadialDistribution_RadialCV_ER_3of4	0.136497	Nuclei_RadialDistribution	305
53	20	-0.249517	1.25287	6			4	Nuclei_RadialDistribution_RadialCV_ER_4of4	0.0626511	Nuclei_RadialDistribution	306
58	0.625	-0.0711611	0.28824	3			4	Nuclei_RadialDistribution_RadialCV_Mito_1of4	0.120556	Nuclei_RadialDistribution	307
58	1.25	0.0854129	0.25565	3			4	Nuclei_RadialDistribution_RadialCV_Mito_2of4	0.16711	Nuclei_RadialDistribution	308
58	2.5	-0.223751	0.489671	3			4	Nuclei_RadialDistribution_RadialCV_Mito_3of4	0.223676	Nuclei_RadialDistribution	309
58	5	-0.239613	0.406963	3			4	Nuclei_RadialDistribution_RadialCV_Mito_4of4	0.166166	Nuclei_RadialDistribution	310
58	10	-0.323992	0.472288	3			4	Nuclei_RadialDistribution_RadialCV_RNA_1of4	-0.0874843	Nuclei_RadialDistribution	311
58	20	-0.377853	0.683338	3			4	Nuclei_RadialDistribution_RadialCV_RNA_2of4	-0.0822702	Nuclei_RadialDistribution	312
60	0.625	0.072217	-0.264839	1			4	Nuclei_RadialDistribution_RadialCV_RNA_3of4	-0.0193744	Nuclei_RadialDistribution	313
60	1.25	0.159831	-0.312783	1			4	Nuclei_Texture_AngularSecondMoment_AGP_20_0	-0.0160135	Nuclei_Texture	314
60	2.5	0.128549	-0.171632	1			4	Nuclei_Texture_AngularSecondMoment_DNA_10_0	0.026697	Nuclei_Texture	315
60	5	0.2072	-0.0797482	1			4	Nuclei_Texture_AngularSecondMoment_DNA_20_0	0.0437502	Nuclei_Texture	316
60	10	0.386709	0.80294	6			4	Nuclei_Texture_AngularSecondMoment_ER_20_0	-0.0638863	Nuclei_Texture	317
60	20	0.63988	2.18344	6			4	Nuclei_Texture_AngularSecondMoment_Mito_10_0	0.019161	Nuclei_Texture	318
61	0.625	0.142791	-0.248105	1			4	Nuclei_Texture_AngularSecondMoment_RNA_20_0	0.0190727	Nuclei_Texture	319
61	1.25	0.276973	0.214412	1			4	Nuclei_Texture_Contrast_DNA_10_0	0.126477	Nuclei_Texture	320
61	2.5	0.0272125	-0.28687	1			4	Nuclei_Texture_Correlation_AGP_10_0	0.0127471	Nuclei_Texture	321
61	5	0.0795425	-0.284694	5			4	Nuclei_Texture_Correlation_AGP_20_0	0.0120225	Nuclei_Texture	322
61	10	0.29787	0.189818	5			4	Nuclei_Texture_Correlation_DNA_10_0	-0.040418	Nuclei_Texture	323
61	20	-12.5326	-2.85728	9			4	Nuclei_Texture_Correlation_DNA_20_0	-0.0343907	Nuclei_Texture	324
66	0.625	0.0962536	-0.0184628	1			4	Nuclei_Texture_Correlation_ER_10_0	0.0302709	Nuclei_Texture	325
66	1.25	0.0956055	-0.0663001	5			4	Nuclei_Texture_Correlation_ER_20_0	0.0128148	Nuclei_Texture	326
66	2.5	0.0541191	-0.12685	1			4	Nuclei_Texture_Correlation_Mito_20_0	0.0150327	Nuclei_Texture	327
66	5	0.0859067	0.0108842	1			4	Nuclei_Texture_Correlation_RNA_20_0	0.0417633	Nuclei_Texture	328
66	10	0.247659	0.254916	6			4	Nuclei_Texture_DifferenceEntropy_DNA_5_0	0.0936002	Nuclei_Texture	329
66	20	-0.165439	0.0833304	6			4	Nuclei_Texture_DifferenceEntropy_RNA_10_0	-0.044514	Nuclei_Texture	330
67	0.625	0.102389	0.164622	3			4	Nuclei_Texture_DifferenceEntropy_RNA_5_0	-0.0509696	Nuclei_Texture	331
67	1.25	0.081676	0.318341	3			4	Nuclei_Texture_DifferenceVariance_AGP_5_0	0.0688236	Nuclei_Texture	332
67	2.5	-0.0584513	0.483936	6			4	Nuclei_Texture_DifferenceVariance_ER_5_0	0.00623983	Nuclei_Texture	333
67	5	-0.141395	1.59357	6			4	Nuclei_Texture_DifferenceVariance_Mito_5_0	0.0459237	Nuclei_Texture	334
67	10	-0.122953	2.80962	6			4	Nuclei_Texture_DifferenceVariance_RNA_10_0	-0.0560963	Nuclei_Texture	335
67	20	-17.1539	-0.110373	9			4	Nuclei_Texture_DifferenceVariance_RNA_5_0	-0.0646526	Nuclei_Texture	336
68	0.625	0.154792	0.28525	1			4	Nuclei_Texture_Entropy_DNA_10_0	0.012327	Nuclei_Texture	337
68	1.25	0.303357	0.337742	1			4	Nuclei_Texture_Entropy_DNA_20_0	-0.0240847	Nuclei_Texture	338
68	2.5	0.16038	0.233287	1			4	Nuclei_Texture_Entropy_DNA_5_0	0.017577	Nuclei_Texture	339
68	5	0.190565	0.237013	1			4	Nuclei_Texture_Gabor_AGP_10	-0.0229802	Nuclei_Texture	340
68	10	0.224776	0.328683	1			4	Nuclei_Texture_Gabor_AGP_20	0.0368261	Nuclei_Texture	341
68	20	0.181473	-0.0014102	1			4	Nuclei_Texture_Gabor_AGP_5	-0.0466656	Nuclei_Texture	342
69	0.625	0.16264	0.152244	3			4	Nuclei_Texture_Gabor_ER_10	-0.0102816	Nuclei_Texture	343
69	1.25	0.29337	0.548148	3			4	Nuclei_Texture_Gabor_ER_20	0.0330263	Nuclei_Texture	344
69	2.5	0.359343	0.662325	6			4	Nuclei_Texture_Gabor_ER_5	-0.0179114	Nuclei_Texture	345
69	5	-6.0719	0.153901	9			4	Nuclei_Texture_Gabor_Mito_10	0.0311812	Nuclei_Texture	346
69	10	-11.0128	-2.05891	9			4	Nuclei_Texture_Gabor_Mito_5	-0.0161726	Nuclei_Texture	347
69	20	-8.57725	-2.40812	9			4	Nuclei_Texture_Gabor_RNA_10	-0.0288024	Nuclei_Texture	348
70	0.625	-0.0529446	0.922518	6			4	Nuclei_Texture_Gabor_RNA_20	-0.0301581	Nuclei_Texture	349
70	1.25	-2.46849	1.36609	6			4	Nuclei_Texture_Gabor_RNA_5	-0.00146707	Nuclei_Texture	350
70	2.5	-8.26992	0.167174	9			4	Nuclei_Texture_InfoMeas1_AGP_20_0	-0.0631033	Nuclei_Texture	351
70	5	-6.04044	0.675966	9			4	Nuclei_Texture_InfoMeas1_ER_20_0	-0.0594192	Nuclei_Texture	352
70	10	-5.66907	-3.55663	9			4	Nuclei_Texture_InfoMeas1_Mito_10_0	-0.0272993	Nuclei_Texture	353
70	20	-4.20197	-5.20789	9			4	Nuclei_Texture_InfoMeas1_Mito_20_0	-0.0232306	Nuclei_Texture	354
140	0.625	-0.113667	0.267724	7			4	Nuclei_Texture_InfoMeas1_RNA_10_0	-0.0430376	Nuclei_Texture	355
140	1.25	-0.518713	0.790617	7			4	Nuclei_Texture_InfoMeas1_RNA_20_0	-0.0471345	Nuclei_Texture	356
140	2.5	-0.759873	1.81609	7			4	Nuclei_Texture_InfoMeas2_DNA_10_0	-0.0127916	Nuclei_Texture	357
140	5	-0.374864	2.67349	7			4	Nuclei_Texture_InfoMeas2_DNA_20_0	0.0331389	Nuclei_Texture	358
140	10	-0.3147	2.81607	7			4	Nuclei_Texture_InfoMeas2_DNA_5_0	-0.0114612	Nuclei_Texture	359
140	20	-0.101939	3.49994	7			4	Nuclei_Texture_InfoMeas2_Mito_10_0	0.0198105	Nuclei_Texture	360
141	0.625	-0.280303	0.284676	3			4	Nuclei_Texture_InverseDifferenceMoment_DNA_10_0	-0.0399765	Nuclei_Texture	361
141	1.25	-0.351811	0.362175	3			4	Nuclei_Texture_InverseDifferenceMoment_DNA_20_0	-0.0280106	Nuclei_Texture	362
141	2.5	-0.589259	0.21272	3			4	Nuclei_Texture_InverseDifferenceMoment_DNA_5_0	-0.0288002	Nuclei_Texture	363
141	5	-0.951655	0.852412	3			4	Nuclei_Texture_InverseDifferenceMoment_RNA_5_0	-0.0315814	Nuclei_Texture	364
141	10	-1.12391	1.66673	3			4	Nuclei_Texture_SumAverage_AGP_5_0	0.101245	Nuclei_Texture	365
141	20	-8.62191	-0.428472	9			4	Nuclei_Texture_SumAverage_DNA_10_0	-0.0249515	Nuclei_Texture	366
142	0.625	0.185624	0.446077	4			4	Nuclei_Texture_SumAverage_Mito_5_0	0.0210931	Nuclei_Texture	367
142	1.25	0.0118199	0.35517	4			4	Nuclei_Texture_SumAverage_RNA_5_0	0.200242	Nuclei_Texture	368
142	2.5	0.0678293	0.518485	4			4	Nuclei_Texture_SumEntropy_DNA_10_0	0.0281623	Nuclei_Texture	369
142	5	-0.219685	0.204832	4			4	Nuclei_Texture_SumEntropy_DNA_20_0	0.0262057	Nuclei_Texture	370
142	10	-0.178765	0.23409	4			4	Nuclei_Texture_SumEntropy_DNA_5_0	0.0194371	Nuclei_Texture	371
142	20	-0.371897	0.382062	4			4	Nuclei_Texture_SumVariance_DNA_20_0	0.0704282	Nuclei_Texture	372
143	0.625	-0.323776	0.624439	4			5	Cells_AreaShape_Area	0.000380009	Cells_AreaShape	1
143	1.25	-0.567296	0.859988	4			5	Cells_AreaShape_Center_Y	0.00293662	Cells_AreaShape	2
143	2.5	-0.983614	0.930596	4			5	Cells_AreaShape_Compactness	0.128612	Cells_AreaShape	3
143	5	-5.21512	0.401497	9			5	Cells_AreaShape_FormFactor	-0.0136326	Cells_AreaShape	4
143	10	-14.4408	-5.15405	9			5	Cells_AreaShape_Orientation	-0.00684451	Cells_AreaShape	5
143	20	-14.4837	-5.203	9			5	Cells_AreaShape_Perimeter	0.00813948	Cells_AreaShape	6
1	0.625	-3.31379	4.98298	8			5	Cells_AreaShape_Solidity	-0.0495823	Cells_AreaShape	7
1	1.25	-3.16281	4.50503	8			5	Cells_AreaShape_Zernike_1_1	-0.0115505	Cells_AreaShape	8
1	2.5	-3.32542	4.60015	8			5	Cells_AreaShape_Zernike_2_0	-0.112973	Cells_AreaShape	9
1	5	-3.08705	5.04572	8			5	Cells_AreaShape_Zernike_2_2	-0.0164021	Cells_AreaShape	10
1	10	-3.44861	5.01844	8			5	Cells_AreaShape_Zernike_3_1	0.0301999	Cells_AreaShape	11
1	20	-3.40083	4.93051	8			5	Cells_AreaShape_Zernike_4_0	0.0344127	Cells_AreaShape	12
2	0.625	-2.52816	4.85038	8			5	Cells_AreaShape_Zernike_5_1	0.0312674	Cells_AreaShape	13
2	1.25	-3.27266	5.25725	8			5	Cells_AreaShape_Zernike_5_3	0.0136285	Cells_AreaShape	14
2	2.5	-2.70473	4.40408	8			5	Cells_AreaShape_Zernike_5_5	-0.0152103	Cells_AreaShape	15
2	5	-3.00385	5.12064	8			5	Cells_AreaShape_Zernike_6_0	0.0182643	Cells_AreaShape	16
2	10	-2.98699	3.89392	8			5	Cells_AreaShape_Zernike_6_2	0.021602	Cells_AreaShape	17
2	20	-2.54026	4.02847	8			5	Cells_AreaShape_Zernike_7_1	0.000204334	Cells_AreaShape	18
4	0.625	0.234654	-0.356449	5			5	Cells_AreaShape_Zernike_7_3	0.0199661	Cells_AreaShape	19
4	1.25	0.0507892	-0.486694	5			5	Cells_AreaShape_Zernike_7_7	-0.019454	Cells_AreaShape	20
4	2.5	0.225706	-0.224178	5			5	Cells_AreaShape_Zernike_8_0	0.00127697	Cells_AreaShape	21
4	5	0.122612	-0.910219	5			5	Cells_AreaShape_Zernike_8_2	0.00629054	Cells_AreaShape	22
4	10	-0.0146645	-0.823569	5			5	Cells_AreaShape_Zernike_8_4	0.0148774	Cells_AreaShape	23
4	20	-0.459909	-1.36756	5			5	Cells_AreaShape_Zernike_8_8	0.00562907	Cells_AreaShape	24
42	0.625	0.0135288	0.111145	2			5	Cells_AreaShape_Zernike_9_1	-0.00169504	Cells_AreaShape	25
42	1.25	0.0895803	0.211082	2			5	Cells_AreaShape_Zernike_9_3	0.00387039	Cells_AreaShape	26
42	2.5	-0.0312577	0.125105	2			5	Cells_AreaShape_Zernike_9_9	-0.0221851	Cells_AreaShape	27
42	5	-0.11636	0.1453	2			5	Cells_Intensity_IntegratedIntensity_AGP	-0.0640913	Cells_Intensity	28
42	10	-0.181478	-0.177886	2			5	Cells_Intensity_IntegratedIntensity_DNA	-0.110468	Cells_Intensity	29
42	20	-6.23911	-1.85725	9			5	Cells_Intensity_IntegratedIntensity_ER	-0.231917	Cells_Intensity	30
43	0.625	0.14485	0.12303	1			5	Cells_Intensity_IntegratedIntensity_RNA	-0.25251	Cells_Intensity	31
43	1.25	0.124149	0.415828	1			5	Cells_Intensity_IntegratedIntensityEdge_AGP	-0.130893	Cells_Intensity	32
43	2.5	0.26317	0.748547	6			5	Cells_Intensity_IntegratedIntensityEdge_DNA	-0.0987047	Cells_Intensity	33
43	5	-1.52284	0.607984	6			5	Cells_Intensity_IntegratedIntensityEdge_Mito	0.00535995	Cells_Intensity	34
43	10	-5.50524	-3.50004	9			5	Cells_Intensity_MADIntensity_DNA	0.00990605	Cells_Intensity	35
43	20	-10.1055	-2.42738	9			5	Cells_Intensity_MADIntensity_ER	-0.122976	Cells_Intensity	36
44	0.625	-0.00392519	-0.226019	1			5	Cells_Intensity_MassDisplacement_AGP	0.0197503	Cells_Intensity	37
44	1.25	0.0126961	-0.335846	1			5	Cells_Intensity_MassDisplacement_DNA	-0.00654688	Cells_Intensity	38
44	2.5	0.100351	-0.072588	1			5	Cells_Intensity_MassDisplacement_ER	-0.0160907	Cells_Intensity	39
44	5	0.0857609	0.201043	1			5	Cells_Intensity_MassDisplacement_Mito	-0.00368309	Cells_Intensity	40
44	10	-0.0697846	-0.0736586	1			5	Cells_Intensity_MaxIntensity_ER	-0.380836	Cells_Intensity	41
44	20	-0.0921593	0.198004	4			5	Cells_Intensity_MaxIntensityEdge_ER	-0.118979	Cells_Intensity	42
45	0.625	0.403567	0.409701	6			5	Cells_Intensity_MaxIntensityEdge_Mito	0.110907	Cells_Intensity	43
45	1.25	0.270642	0.653361	6			5	Cells_Intensity_MeanIntensity_DNA	-0.148072	Cells_Intensity	44
45	2.5	0.890623	2.23606	6			5	Cells_Intensity_MeanIntensity_RNA	-0.446333	Cells_Intensity	45
45	5	1.66028	4.43392	6			5	Cells_Intensity_MeanIntensityEdge_AGP	-0.172932	Cells_Intensity	46
45	10	2.09764	5.49141	6			5	Cells_Intensity_MeanIntensityEdge_DNA	-0.163642	Cells_Intensity	47
45	20	1.96806	4.69942	6			5	Cells_Intensity_MinIntensityEdge_Mito	-0.0466478	Cells_Intensity	48
46	0.625	0.181194	0.285621	3			5	Cells_Intensity_StdIntensityEdge_DNA	0.0543318	Cells_Intensity	49
46	1.25	0.272854	0.689867	6			5	Cells_Intensity_StdIntensityEdge_ER	-0.0114422	Cells_Intensity	50
46	2.5	0.189286	1.33775	6			5	Cells_Intensity_UpperQuartileIntensity_DNA	-0.0135704	Cells_Intensity	51
46	5	-2.68719	3.97674	8			5	Cells_RadialDistribution_FracAtD_AGP_3of4	0.0132619	Cells_RadialDistribution	52
46	10	-2.62609	4.49211	8			5	Cells_RadialDistribution_FracAtD_DNA_3of4	0.0101967	Cells_RadialDistribution	53
46	20	-11.6661	-7.46988	9			5	Cells_RadialDistribution_FracAtD_ER_3of4	-0.01847	Cells_RadialDistribution	54
48	0.625	-0.154126	-0.0151699	7			5	Cells_RadialDistribution_FracAtD_Mito_3of4	-0.00225679	Cells_RadialDistribution	55
48	1.25	-0.830995	1.56379	7			5	Cells_RadialDistribution_FracAtD_RNA_3of4	0.0182087	Cells_RadialDistribution	56
48	2.5	-1.30023	2.96978	7			5	Cells_RadialDistribution_MeanFrac_AGP_1of4	-0.0288888	Cells_RadialDistribution	57
48	5	-1.14017	3.40673	7			5	Cells_RadialDistribution_MeanFrac_AGP_3of4	0.0843212	Cells_RadialDistribution	58
48	10	-0.678463	3.62058	7			5	Cells_RadialDistribution_MeanFrac_DNA_1of4	-0.0059837	Cells_RadialDistribution	59
48	20	-0.440252	3.7108	7			5	Cells_RadialDistribution_MeanFrac_DNA_2of4	-0.0252155	Cells_RadialDistribution	60
49	0.625	0.124365	-0.319255	1			5	Cells_RadialDistribution_MeanFrac_DNA_4of4	0.0649293	Cells_RadialDistribution	61
49	1.25	0.11674	0.0797202	1			5	Cells_RadialDistribution_MeanFrac_ER_3of4	0.0317807	Cells_RadialDistribution	62
49	2.5	0.104176	0.55594	6			5	Cells_RadialDistribution_MeanFrac_Mito_3of4	0.0571383	Cells_RadialDistribution	63
49	5	0.210305	1.18856	6			5	Cells_RadialDistribution_MeanFrac_RNA_3of4	0.0824016	Cells_RadialDistribution	64
49	10	0.968771	1.47263	6			5	Cells_RadialDistribution_RadialCV_AGP_1of4	-0.0364852	Cells_RadialDistribution	65
49	20	-1.46365	-0.418475	5			5	Cells_RadialDistribution_RadialCV_AGP_3of4	-0.0192422	Cells_RadialDistribution	66
51	0.625	0.176112	0.365277	1			5	Cells_RadialDistribution_RadialCV_AGP_4of4	0.0673648	Cells_RadialDistribution	67
51	1.25	0.13807	0.150314	1			5	Cells_RadialDistribution_RadialCV_DNA_1of4	-0.0603465	Cells_RadialDistribution	68
51	2.5	0.162102	0.0985104	1			5	Cells_RadialDistribution_RadialCV_DNA_2of4	-0.0429121	Cells_RadialDistribution	69
51	5	0.199978	0.0516831	1			5	Cells_RadialDistribution_RadialCV_DNA_3of4	-0.0193202	Cells_RadialDistribution	70
51	10	0.658567	0.419046	5			5	Cells_RadialDistribution_RadialCV_DNA_4of4	0.033853	Cells_RadialDistribution	71
51	20	1.01003	1.48821	5			5	Cells_RadialDistribution_RadialCV_ER_1of4	-0.0872488	Cells_RadialDistribution	72
52	0.625	0.118769	-0.200829	1			5	Cells_RadialDistribution_RadialCV_ER_2of4	-0.131819	Cells_RadialDistribution	73
52	1.25	0.0908311	-0.100958	1			5	Cells_RadialDistribution_RadialCV_ER_3of4	-0.110834	Cells_RadialDistribution	74
52	2.5	0.109639	0.077086	1			5	Cells_RadialDistribution_RadialCV_Mito_1of4	0.0132854	Cells_RadialDistribution	75
52	5	-0.0720796	0.138449	3			5	Cells_RadialDistribution_RadialCV_Mito_2of4	-0.0436424	Cells_RadialDistribution	76
52	10	0.147959	0.379543	3			5	Cells_RadialDistribution_RadialCV_Mito_3of4	-0.0490065	Cells_RadialDistribution	77
52	20	0.0406186	0.417235	3			5	Cells_RadialDistribution_RadialCV_Mito_4of4	0.123097	Cells_RadialDistribution	78
54	0.625	-0.18682	0.293911	4			5	Cells_RadialDistribution_RadialCV_RNA_1of4	-0.0523228	Cells_RadialDistribution	79
54	1.25	-0.274448	0.226008	4			5	Cells_RadialDistribution_RadialCV_RNA_2of4	-0.0690576	Cells_RadialDistribution	80
54	2.5	-0.224455	0.467043	3			5	Cells_RadialDistribution_RadialCV_RNA_3of4	-0.0402267	Cells_RadialDistribution	81
54	5	-0.152325	0.688658	3			5	Cells_RadialDistribution_RadialCV_RNA_4of4	0.119097	Cells_RadialDistribution	82
54	10	-0.256935	0.736197	3			5	Cells_Texture_AngularSecondMoment_AGP_5_0	-0.0947809	Cells_Texture	83
54	20	-0.319521	0.572011	3			5	Cells_Texture_AngularSecondMoment_Mito_5_0	-0.0739248	Cells_Texture	84
55	0.625	-0.213524	0.00480673	3			5	Cells_Texture_AngularSecondMoment_RNA_20_0	-0.0874389	Cells_Texture	85
55	1.25	-0.119723	0.0203487	3			5	Cells_Texture_Correlation_AGP_10_0	-0.138565	Cells_Texture	86
55	2.5	-0.206638	0.0557558	3			5	Cells_Texture_Correlation_AGP_5_0	-0.192456	Cells_Texture	87
55	5	-0.259125	0.274214	6			5	Cells_Texture_Correlation_DNA_5_0	-0.0930475	Cells_Texture	88
55	10	-0.297787	0.449762	6			5	Cells_Texture_Correlation_ER_5_0	-0.316381	Cells_Texture	89
55	20	-0.910357	1.09417	6			5	Cells_Texture_Correlation_Mito_20_0	-0.237144	Cells_Texture	90
56	0.625	-0.0774007	0.407232	3			5	Cells_Texture_Correlation_RNA_10_0	-0.0944773	Cells_Texture	91
56	1.25	-0.185918	0.246454	3			5	Cells_Texture_Correlation_RNA_5_0	-0.144355	Cells_Texture	92
56	2.5	-0.24252	0.512991	4			5	Cells_Texture_DifferenceVariance_AGP_10_0	0.0729275	Cells_Texture	93
56	5	-0.384166	0.150388	4			5	Cells_Texture_DifferenceVariance_AGP_5_0	0.163365	Cells_Texture	94
56	10	-0.419089	0.636277	4			5	Cells_Texture_DifferenceVariance_DNA_20_0	0.0652822	Cells_Texture	95
56	20	-0.457979	0.350188	4			5	Cells_Texture_DifferenceVariance_DNA_5_0	0.145632	Cells_Texture	96
57	0.625	0.140153	0.152315	2			5	Cells_Texture_DifferenceVariance_Mito_10_0	0.174218	Cells_Texture	97
57	1.25	0.170651	0.233678	3			5	Cells_Texture_DifferenceVariance_Mito_5_0	0.270492	Cells_Texture	98
57	2.5	0.166178	0.212833	3			5	Cells_Texture_Gabor_AGP_10	0.0831672	Cells_Texture	99
57	5	0.255328	0.408134	3			5	Cells_Texture_Gabor_AGP_5	0.0570436	Cells_Texture	100
57	10	0.0952626	0.776343	3			5	Cells_Texture_Gabor_DNA_10	0.0954852	Cells_Texture	101
57	20	-8.10414	-1.42601	9			5	Cells_Texture_Gabor_DNA_20	0.0558172	Cells_Texture	102
59	0.625	-0.801516	0.623591	6			5	Cells_Texture_Gabor_DNA_5	0.113404	Cells_Texture	103
59	1.25	-0.621619	0.714101	6			5	Cells_Texture_Gabor_ER_10	0.178168	Cells_Texture	104
59	2.5	-0.693145	0.697371	6			5	Cells_Texture_Gabor_ER_5	0.185756	Cells_Texture	105
59	5	-0.768436	0.712464	6			5	Cells_Texture_Gabor_Mito_10	0.118956	Cells_Texture	106
59	10	-0.0724768	0.646934	6			5	Cells_Texture_Gabor_Mito_20	0.0553235	Cells_Texture	107
59	20	0.0617636	0.714385	6			5	Cells_Texture_Gabor_Mito_5	0.0332698	Cells_Texture	108
62	0.625	0.156714	0.114817	1			5	Cells_Texture_Gabor_RNA_10	0.0803926	Cells_Texture	109
62	1.25	0.221656	0.177691	1			5	Cells_Texture_Gabor_RNA_20	0.00494069	Cells_Texture	110
62	2.5	0.269271	0.482504	3			5	Cells_Texture_Gabor_RNA_5	0.09143	Cells_Texture	111
62	5	0.281261	1.00076	3			5	Cells_Texture_InfoMeas1_AGP_10_0	0.136817	Cells_Texture	112
62	10	0.196733	0.507671	3			5	Cells_Texture_InfoMeas1_AGP_5_0	0.187003	Cells_Texture	113
62	20	0.624664	2.43318	6			5	Cells_Texture_InfoMeas1_DNA_5_0	0.0724516	Cells_Texture	114
63	0.625	-0.0753802	0.183475	3			5	Cells_Texture_InfoMeas1_ER_5_0	0.259445	Cells_Texture	115
63	1.25	-0.148023	0.289377	3			5	Cells_Texture_InfoMeas1_Mito_10_0	0.292064	Cells_Texture	116
63	2.5	-0.203954	0.44543	3			5	Cells_Texture_InfoMeas1_RNA_5_0	0.128783	Cells_Texture	117
63	5	-0.337624	0.361063	6			5	Cells_Texture_InfoMeas2_AGP_10_0	-0.0644109	Cells_Texture	118
63	10	-0.905092	0.555163	6			5	Cells_Texture_InfoMeas2_AGP_20_0	-0.0229661	Cells_Texture	119
63	20	-1.36625	0.946007	6			5	Cells_Texture_InfoMeas2_AGP_5_0	-0.0541224	Cells_Texture	120
64	0.625	-3.31666	5.26516	8			5	Cells_Texture_InfoMeas2_DNA_20_0	-0.00599734	Cells_Texture	121
64	1.25	-2.8876	4.70431	8			5	Cells_Texture_InfoMeas2_DNA_5_0	-0.04035	Cells_Texture	122
64	2.5	-2.87438	4.22361	8			5	Cells_Texture_InfoMeas2_ER_10_0	-0.15041	Cells_Texture	123
64	5	-2.81767	4.70634	8			5	Cells_Texture_InfoMeas2_ER_20_0	-0.0989006	Cells_Texture	124
64	10	-2.89176	4.50058	8			5	Cells_Texture_InfoMeas2_ER_5_0	-0.130172	Cells_Texture	125
64	20	-2.30655	4.21369	8			5	Cells_Texture_InfoMeas2_Mito_10_0	-0.341156	Cells_Texture	126
65	0.625	0.469211	3.57849	6			5	Cells_Texture_InfoMeas2_Mito_20_0	-0.252366	Cells_Texture	127
65	1.25	0.316925	3.58789	6			5	Cells_Texture_InfoMeas2_RNA_10_0	-0.0486467	Cells_Texture	128
65	2.5	-7.56604	-1.43375	9			5	Cells_Texture_InfoMeas2_RNA_5_0	-0.0432716	Cells_Texture	129
65	5	-12.0471	-3.18241	9			5	Cells_Texture_SumAverage_DNA_20_0	0.0761762	Cells_Texture	130
65	10	-12.3406	-3.3883	9			5	Cells_Texture_SumAverage_Mito_5_0	0.0187027	Cells_Texture	131
65	20	-13.19	-3.70978	9			5	Cells_Texture_SumEntropy_DNA_5_0	0.0170754	Cells_Texture	132
							5	Cells_Texture_SumVariance_AGP_20_0	-0.0082146	Cells_Texture	133
							5	Cells_Texture_SumVariance_ER_20_0	-0.0864492	Cells_Texture	134
							5	Cells_Texture_SumVariance_Mito_20_0	-0.187465	Cells_Texture	135
							5	Cells_Texture_SumVariance_RNA_20_0	-0.0462804	Cells_Texture	136
							5	Cells_Texture_Variance_DNA_20_0	0.0904097	Cells_Texture	137
							5	Cytoplasm_AreaShape_Center_X	0.00261255	Cytoplasm_AreaShape	138
							5	Cytoplasm_AreaShape_Compactness	0.119984	Cytoplasm_AreaShape	139
							5	Cytoplasm_AreaShape_Extent	-0.0966249	Cytoplasm_AreaShape	140
							5	Cytoplasm_AreaShape_FormFactor	-0.0423853	Cytoplasm_AreaShape	141
							5	Cytoplasm_AreaShape_MinorAxisLength	-0.0463277	Cytoplasm_AreaShape	142
							5	Cytoplasm_AreaShape_Solidity	-0.0704678	Cytoplasm_AreaShape	143
							5	Cytoplasm_AreaShape_Zernike_0_0	-0.108914	Cytoplasm_AreaShape	144
							5	Cytoplasm_AreaShape_Zernike_1_1	-0.0215496	Cytoplasm_AreaShape	145
							5	Cytoplasm_AreaShape_Zernike_2_0	-0.0688323	Cytoplasm_AreaShape	146
							5	Cytoplasm_AreaShape_Zernike_3_1	-0.0203495	Cytoplasm_AreaShape	147
							5	Cytoplasm_AreaShape_Zernike_3_3	-0.0156486	Cytoplasm_AreaShape	148
							5	Cytoplasm_AreaShape_Zernike_4_2	0.00838922	Cytoplasm_AreaShape	149
							5	Cytoplasm_AreaShape_Zernike_5_1	-0.0704266	Cytoplasm_AreaShape	150
							5	Cytoplasm_AreaShape_Zernike_5_3	0.0093577	Cytoplasm_AreaShape	151
							5	Cytoplasm_AreaShape_Zernike_6_0	-0.0420659	Cytoplasm_AreaShape	152
							5	Cytoplasm_AreaShape_Zernike_6_2	-0.0354331	Cytoplasm_AreaShape	153
							5	Cytoplasm_AreaShape_Zernike_7_1	-0.0536756	Cytoplasm_AreaShape	154
							5	Cytoplasm_AreaShape_Zernike_7_3	-0.00446372	Cytoplasm_AreaShape	155
							5	Cytoplasm_AreaShape_Zernike_7_5	0.00937818	Cytoplasm_AreaShape	156
							5	Cytoplasm_AreaShape_Zernike_8_0	-0.0152851	Cytoplasm_AreaShape	157
							5	Cytoplasm_AreaShape_Zernike_8_2	-0.0327956	Cytoplasm_AreaShape	158
							5	Cytoplasm_AreaShape_Zernike_8_4	0.00467214	Cytoplasm_AreaShape	159
							5	Cytoplasm_AreaShape_Zernike_9_1	-0.00885257	Cytoplasm_AreaShape	160
							5	Cytoplasm_AreaShape_Zernike_9_3	-0.0129015	Cytoplasm_AreaShape	161
							5	Cytoplasm_AreaShape_Zernike_9_5	0.0100675	Cytoplasm_AreaShape	162
							5	Cytoplasm_AreaShape_Zernike_9_7	0.00038455	Cytoplasm_AreaShape	163
							5	Cytoplasm_Intensity_IntegratedIntensity_RNA	-0.221341	Cytoplasm_Intensity	164
							5	Cytoplasm_Intensity_IntegratedIntensityEdge_AGP	-0.139014	Cytoplasm_Intensity	165
							5	Cytoplasm_Intensity_IntegratedIntensityEdge_Mito	0.0206762	Cytoplasm_Intensity	166
							5	Cytoplasm_Intensity_IntegratedIntensityEdge_RNA	-0.394289	Cytoplasm_Intensity	167
							5	Cytoplasm_Intensity_MADIntensity_DNA	0.0183554	Cytoplasm_Intensity	168
							5	Cytoplasm_Intensity_MADIntensity_ER	-0.00886843	Cytoplasm_Intensity	169
							5	Cytoplasm_Intensity_MADIntensity_RNA	-0.0597849	Cytoplasm_Intensity	170
							5	Cytoplasm_Intensity_MassDisplacement_AGP	0.0360668	Cytoplasm_Intensity	171
							5	Cytoplasm_Intensity_MassDisplacement_DNA	0.0195813	Cytoplasm_Intensity	172
							5	Cytoplasm_Intensity_MassDisplacement_ER	-0.0435937	Cytoplasm_Intensity	173
							5	Cytoplasm_Intensity_MassDisplacement_Mito	0.0116384	Cytoplasm_Intensity	174
							5	Cytoplasm_Intensity_MassDisplacement_RNA	0.0427469	Cytoplasm_Intensity	175
							5	Cytoplasm_Intensity_MaxIntensity_AGP	-0.100114	Cytoplasm_Intensity	176
							5	Cytoplasm_Intensity_MaxIntensity_Mito	0.0916847	Cytoplasm_Intensity	177
							5	Cytoplasm_Intensity_MeanIntensityEdge_AGP	-0.193268	Cytoplasm_Intensity	178
							5	Cytoplasm_Intensity_MeanIntensityEdge_RNA	-0.401056	Cytoplasm_Intensity	179
							5	Cytoplasm_Intensity_MinIntensity_AGP	-0.312265	Cytoplasm_Intensity	180
							5	Cytoplasm_Intensity_StdIntensity_DNA	-0.208853	Cytoplasm_Intensity	181
							5	Cytoplasm_Intensity_StdIntensity_ER	-0.365033	Cytoplasm_Intensity	182
							5	Cytoplasm_Intensity_StdIntensityEdge_DNA	-0.300317	Cytoplasm_Intensity	183
							5	Cytoplasm_Intensity_UpperQuartileIntensity_DNA	-0.217563	Cytoplasm_Intensity	184
							5	Cytoplasm_RadialDistribution_FracAtD_AGP_3of4	-0.0255248	Cytoplasm_RadialDistribution	185
							5	Cytoplasm_RadialDistribution_FracAtD_DNA_3of4	-0.0322824	Cytoplasm_RadialDistribution	186
							5	Cytoplasm_RadialDistribution_MeanFrac_AGP_1of4	0.0947235	Cytoplasm_RadialDistribution	187
							5	Cytoplasm_RadialDistribution_MeanFrac_DNA_2of4	0.057706	Cytoplasm_RadialDistribution	188
							5	Cytoplasm_RadialDistribution_MeanFrac_ER_2of4	0.0469883	Cytoplasm_RadialDistribution	189
							5	Cytoplasm_RadialDistribution_MeanFrac_ER_3of4	-0.0266588	Cytoplasm_RadialDistribution	190
							5	Cytoplasm_RadialDistribution_MeanFrac_Mito_2of4	0.069329	Cytoplasm_RadialDistribution	191
							5	Cytoplasm_RadialDistribution_MeanFrac_Mito_3of4	0.00941308	Cytoplasm_RadialDistribution	192
							5	Cytoplasm_RadialDistribution_MeanFrac_RNA_1of4	0.0775782	Cytoplasm_RadialDistribution	193
							5	Cytoplasm_RadialDistribution_MeanFrac_RNA_4of4	-0.021399	Cytoplasm_RadialDistribution	194
							5	Cytoplasm_RadialDistribution_RadialCV_AGP_1of4	0.0307496	Cytoplasm_RadialDistribution	195
							5	Cytoplasm_RadialDistribution_RadialCV_AGP_4of4	0.0411559	Cytoplasm_RadialDistribution	196
							5	Cytoplasm_RadialDistribution_RadialCV_DNA_1of4	0.0378443	Cytoplasm_RadialDistribution	197
							5	Cytoplasm_RadialDistribution_RadialCV_DNA_4of4	0.00357765	Cytoplasm_RadialDistribution	198
							5	Cytoplasm_RadialDistribution_RadialCV_ER_1of4	-0.019926	Cytoplasm_RadialDistribution	199
							5	Cytoplasm_RadialDistribution_RadialCV_ER_4of4	-0.00144763	Cytoplasm_RadialDistribution	200
							5	Cytoplasm_RadialDistribution_RadialCV_Mito_1of4	0.130209	Cytoplasm_RadialDistribution	201
							5	Cytoplasm_RadialDistribution_RadialCV_Mito_2of4	0.0506931	Cytoplasm_RadialDistribution	202
							5	Cytoplasm_RadialDistribution_RadialCV_Mito_4of4	0.107099	Cytoplasm_RadialDistribution	203
							5	Cytoplasm_RadialDistribution_RadialCV_RNA_2of4	0.011699	Cytoplasm_RadialDistribution	204
							5	Cytoplasm_Texture_Correlation_AGP_10_0	-0.169914	Cytoplasm_Texture	205
							5	Cytoplasm_Texture_Correlation_AGP_20_0	-0.0607598	Cytoplasm_Texture	206
							5	Cytoplasm_Texture_Correlation_AGP_5_0	-0.221302	Cytoplasm_Texture	207
							5	Cytoplasm_Texture_Correlation_DNA_10_0	0.0132707	Cytoplasm_Texture	208
							5	Cytoplasm_Texture_Correlation_DNA_20_0	0.0433704	Cytoplasm_Texture	209
							5	Cytoplasm_Texture_Correlation_ER_5_0	-0.343625	Cytoplasm_Texture	210
							5	Cytoplasm_Texture_Correlation_Mito_5_0	-0.367948	Cytoplasm_Texture	211
							5	Cytoplasm_Texture_DifferenceEntropy_ER_20_0	0.0626143	Cytoplasm_Texture	212
							5	Cytoplasm_Texture_DifferenceEntropy_Mito_20_0	0.0942175	Cytoplasm_Texture	213
							5	Cytoplasm_Texture_DifferenceEntropy_Mito_5_0	0.213651	Cytoplasm_Texture	214
							5	Cytoplasm_Texture_DifferenceVariance_DNA_5_0	-0.031657	Cytoplasm_Texture	215
							5	Cytoplasm_Texture_DifferenceVariance_ER_20_0	-0.0537456	Cytoplasm_Texture	216
							5	Cytoplasm_Texture_DifferenceVariance_Mito_20_0	0.0117507	Cytoplasm_Texture	217
							5	Cytoplasm_Texture_Entropy_RNA_20_0	0.124295	Cytoplasm_Texture	218
							5	Cytoplasm_Texture_Gabor_DNA_5	-0.032162	Cytoplasm_Texture	219
							5	Cytoplasm_Texture_Gabor_Mito_20	-0.0338115	Cytoplasm_Texture	220
							5	Cytoplasm_Texture_InfoMeas1_AGP_20_0	0.0376034	Cytoplasm_Texture	221
							5	Cytoplasm_Texture_InfoMeas1_AGP_5_0	0.160083	Cytoplasm_Texture	222
							5	Cytoplasm_Texture_InfoMeas1_DNA_10_0	-0.00534946	Cytoplasm_Texture	223
							5	Cytoplasm_Texture_InfoMeas1_DNA_20_0	-0.0452408	Cytoplasm_Texture	224
							5	Cytoplasm_Texture_InfoMeas1_DNA_5_0	0.0280276	Cytoplasm_Texture	225
							5	Cytoplasm_Texture_InfoMeas1_Mito_20_0	0.168838	Cytoplasm_Texture	226
							5	Cytoplasm_Texture_InfoMeas1_Mito_5_0	0.283021	Cytoplasm_Texture	227
							5	Cytoplasm_Texture_InfoMeas2_AGP_10_0	-0.0505951	Cytoplasm_Texture	228
							5	Cytoplasm_Texture_InfoMeas2_AGP_5_0	-0.0357643	Cytoplasm_Texture	229
							5	Cytoplasm_Texture_InfoMeas2_DNA_10_0	0.0101894	Cytoplasm_Texture	230
							5	Cytoplasm_Texture_InfoMeas2_ER_5_0	-0.0381605	Cytoplasm_Texture	231
							5	Cytoplasm_Texture_InfoMeas2_Mito_5_0	-0.153804	Cytoplasm_Texture	232
							5	Cytoplasm_Texture_InverseDifferenceMoment_RNA_20_0	-0.120507	Cytoplasm_Texture	233
							5	Cytoplasm_Texture_SumAverage_AGP_5_0	0.192398	Cytoplasm_Texture	234
							5	Cytoplasm_Texture_SumAverage_DNA_5_0	0.0280735	Cytoplasm_Texture	235
							5	Cytoplasm_Texture_SumAverage_ER_5_0	0.250331	Cytoplasm_Texture	236
							5	Cytoplasm_Texture_SumAverage_Mito_5_0	0.0889085	Cytoplasm_Texture	237
							5	Cytoplasm_Texture_SumVariance_AGP_10_0	-0.0384769	Cytoplasm_Texture	238
							5	Cytoplasm_Texture_SumVariance_ER_5_0	-0.0225379	Cytoplasm_Texture	239
							5	Cytoplasm_Texture_SumVariance_Mito_10_0	-0.0577978	Cytoplasm_Texture	240
							5	Cytoplasm_Texture_SumVariance_RNA_5_0	0.0554831	Cytoplasm_Texture	241
							5	Nuclei_AreaShape_FormFactor	-0.0775067	Nuclei_AreaShape	242
							5	Nuclei_AreaShape_MinorAxisLength	-0.0364129	Nuclei_AreaShape	243
							5	Nuclei_AreaShape_Orientation	0.000226891	Nuclei_AreaShape	244
							5	Nuclei_AreaShape_Solidity	-0.0232579	Nuclei_AreaShape	245
							5	Nuclei_AreaShape_Zernike_3_1	0.0187377	Nuclei_AreaShape	246
							5	Nuclei_AreaShape_Zernike_4_2	0.0699599	Nuclei_AreaShape	247
							5	Nuclei_AreaShape_Zernike_5_1	-0.022299	Nuclei_AreaShape	248
							5	Nuclei_AreaShape_Zernike_5_3	-0.0291017	Nuclei_AreaShape	249
							5	Nuclei_AreaShape_Zernike_5_5	-0.015396	Nuclei_AreaShape	250
							5	Nuclei_AreaShape_Zernike_6_0	-0.00147661	Nuclei_AreaShape	251
							5	Nuclei_AreaShape_Zernike_6_4	0.0099345	Nuclei_AreaShape	252
							5	Nuclei_AreaShape_Zernike_6_6	0.056488	Nuclei_AreaShape	253
							5	Nuclei_AreaShape_Zernike_7_1	-0.0113944	Nuclei_AreaShape	254
							5	Nuclei_AreaShape_Zernike_7_3	-0.0120867	Nuclei_AreaShape	255
							5	Nuclei_AreaShape_Zernike_7_5	-0.0134071	Nuclei_AreaShape	256
							5	Nuclei_AreaShape_Zernike_8_0	0.0249414	Nuclei_AreaShape	257
							5	Nuclei_AreaShape_Zernike_8_2	0.00444944	Nuclei_AreaShape	258
							5	Nuclei_AreaShape_Zernike_8_4	0.0224312	Nuclei_AreaShape	259
							5	Nuclei_AreaShape_Zernike_8_6	-0.00951405	Nuclei_AreaShape	260
							5	Nuclei_AreaShape_Zernike_8_8	0.0541728	Nuclei_AreaShape	261
							5	Nuclei_AreaShape_Zernike_9_1	-0.00409847	Nuclei_AreaShape	262
							5	Nuclei_AreaShape_Zernike_9_3	-0.00839314	Nuclei_AreaShape	263
							5	Nuclei_AreaShape_Zernike_9_5	-0.00211085	Nuclei_AreaShape	264
							5	Nuclei_AreaShape_Zernike_9_7	0.000508366	Nuclei_AreaShape	265
							5	Nuclei_Intensity_IntegratedIntensity_DNA	-0.115827	Nuclei_Intensity	266
							5	Nuclei_Intensity_IntegratedIntensity_ER	-0.295748	Nuclei_Intensity	267
							5	Nuclei_Intensity_IntegratedIntensity_RNA	-0.283308	Nuclei_Intensity	268
							5	Nuclei_Intensity_IntegratedIntensityEdge_AGP	-0.117109	Nuclei_Intensity	269
							5	Nuclei_Intensity_IntegratedIntensityEdge_DNA	-0.188995	Nuclei_Intensity	270
							5	Nuclei_Intensity_IntegratedIntensityEdge_ER	-0.357787	Nuclei_Intensity	271
							5	Nuclei_Intensity_IntegratedIntensityEdge_Mito	0.0449909	Nuclei_Intensity	272
							5	Nuclei_Intensity_IntegratedIntensityEdge_RNA	-0.366854	Nuclei_Intensity	273
							5	Nuclei_Intensity_MADIntensity_DNA	-0.208313	Nuclei_Intensity	274
							5	Nuclei_Intensity_MADIntensity_Mito	-0.142273	Nuclei_Intensity	275
							5	Nuclei_Intensity_MassDisplacement_AGP	-0.12831	Nuclei_Intensity	276
							5	Nuclei_Intensity_MassDisplacement_DNA	-0.0529882	Nuclei_Intensity	277
							5	Nuclei_Intensity_MassDisplacement_ER	-0.207105	Nuclei_Intensity	278
							5	Nuclei_Intensity_MassDisplacement_Mito	-0.12265	Nuclei_Intensity	279
							5	Nuclei_Intensity_MassDisplacement_RNA	-0.143946	Nuclei_Intensity	280
							5	Nuclei_Intensity_MaxIntensity_RNA	-0.364109	Nuclei_Intensity	281
							5	Nuclei_Intensity_MeanIntensity_DNA	-0.189177	Nuclei_Intensity	282
							5	Nuclei_Intensity_MeanIntensityEdge_AGP	-0.178852	Nuclei_Intensity	283
							5	Nuclei_Intensity_MeanIntensityEdge_RNA	-0.43216	Nuclei_Intensity	284
							5	Nuclei_Intensity_MedianIntensity_DNA	-0.164173	Nuclei_Intensity	285
							5	Nuclei_Intensity_MinIntensity_AGP	-0.139441	Nuclei_Intensity	286
							5	Nuclei_Intensity_MinIntensity_ER	-0.374667	Nuclei_Intensity	287
							5	Nuclei_Intensity_StdIntensityEdge_DNA	-0.0908055	Nuclei_Intensity	288
							5	Nuclei_Intensity_StdIntensityEdge_ER	-0.31795	Nuclei_Intensity	289
							5	Nuclei_RadialDistribution_FracAtD_AGP_3of4	0.0224349	Nuclei_RadialDistribution	290
							5	Nuclei_RadialDistribution_FracAtD_Mito_3of4	-0.135454	Nuclei_RadialDistribution	291
							5	Nuclei_RadialDistribution_FracAtD_RNA_3of4	-0.0375135	Nuclei_RadialDistribution	292
							5	Nuclei_RadialDistribution_MeanFrac_AGP_1of4	-0.0793482	Nuclei_RadialDistribution	293
							5	Nuclei_RadialDistribution_MeanFrac_AGP_3of4	0.0491674	Nuclei_RadialDistribution	294
							5	Nuclei_RadialDistribution_MeanFrac_DNA_3of4	-0.0653163	Nuclei_RadialDistribution	295
							5	Nuclei_RadialDistribution_MeanFrac_Mito_1of4	-0.084	Nuclei_RadialDistribution	296
							5	Nuclei_RadialDistribution_MeanFrac_RNA_2of4	-0.116296	Nuclei_RadialDistribution	297
							5	Nuclei_RadialDistribution_RadialCV_AGP_1of4	-0.0382177	Nuclei_RadialDistribution	298
							5	Nuclei_RadialDistribution_RadialCV_AGP_2of4	-0.112205	Nuclei_RadialDistribution	299
							5	Nuclei_RadialDistribution_RadialCV_DNA_1of4	-0.0440833	Nuclei_RadialDistribution	300
							5	Nuclei_RadialDistribution_RadialCV_DNA_2of4	-0.0871843	Nuclei_RadialDistribution	301
							5	Nuclei_RadialDistribution_RadialCV_DNA_4of4	-0.0364556	Nuclei_RadialDistribution	302
							5	Nuclei_RadialDistribution_RadialCV_ER_1of4	-0.0240605	Nuclei_RadialDistribution	303
							5	Nuclei_RadialDistribution_RadialCV_ER_2of4	-0.106748	Nuclei_RadialDistribution	304
							5	Nuclei_RadialDistribution_RadialCV_ER_3of4	-0.183191	Nuclei_RadialDistribution	305
							5	Nuclei_RadialDistribution_RadialCV_ER_4of4	-0.220265	Nuclei_RadialDistribution	306
							5	Nuclei_RadialDistribution_RadialCV_Mito_1of4	0.0217565	Nuclei_RadialDistribution	307
							5	Nuclei_RadialDistribution_RadialCV_Mito_2of4	-0.0489939	Nuclei_RadialDistribution	308
							5	Nuclei_RadialDistribution_RadialCV_Mito_3of4	-0.129807	Nuclei_RadialDistribution	309
							5	Nuclei_RadialDistribution_RadialCV_Mito_4of4	-0.115175	Nuclei_RadialDistribution	310
							5	Nuclei_RadialDistribution_RadialCV_RNA_1of4	-0.0415144	Nuclei_RadialDistribution	311
							5	Nuclei_RadialDistribution_RadialCV_RNA_2of4	-0.096457	Nuclei_RadialDistribution	312
							5	Nuclei_RadialDistribution_RadialCV_RNA_3of4	-0.148755	Nuclei_RadialDistribution	313
							5	Nuclei_Texture_AngularSecondMoment_AGP_20_0	0.138725	Nuclei_Texture	314
							5	Nuclei_Texture_AngularSecondMoment_DNA_10_0	0.264741	Nuclei_Texture	315
							5	Nuclei_Texture_AngularSecondMoment_DNA_20_0	0.255513	Nuclei_Texture	316
							5	Nuclei_Texture_AngularSecondMoment_ER_20_0	0.0175379	Nuclei_Texture	317
							5	Nuclei_Texture_AngularSecondMoment_Mito_10_0	0.21308	Nuclei_Texture	318
							5	Nuclei_Texture_AngularSecondMoment_RNA_20_0	0.258194	Nuclei_Texture	319
							5	Nuclei_Texture_Contrast_DNA_10_0	-0.0316508	Nuclei_Texture	320
							5	Nuclei_Texture_Correlation_AGP_10_0	-0.168396	Nuclei_Texture	321
							5	Nuclei_Texture_Correlation_AGP_20_0	-0.065262	Nuclei_Texture	322
							5	Nuclei_Texture_Correlation_DNA_10_0	-0.0867458	Nuclei_Texture	323
							5	Nuclei_Texture_Correlation_DNA_20_0	0.00483438	Nuclei_Texture	324
							5	Nuclei_Texture_Correlation_ER_10_0	-0.252478	Nuclei_Texture	325
							5	Nuclei_Texture_Correlation_ER_20_0	-0.158096	Nuclei_Texture	326
							5	Nuclei_Texture_Correlation_Mito_20_0	-0.157323	Nuclei_Texture	327
							5	Nuclei_Texture_Correlation_RNA_20_0	-0.0408312	Nuclei_Texture	328
							5	Nuclei_Texture_DifferenceEntropy_DNA_5_0	0.0814824	Nuclei_Texture	329
							5	Nuclei_Texture_DifferenceEntropy_RNA_10_0	-0.0946507	Nuclei_Texture	330
							5	Nuclei_Texture_DifferenceEntropy_RNA_5_0	-0.00442027	Nuclei_Texture	331
							5	Nuclei_Texture_DifferenceVariance_AGP_5_0	0.171702	Nuclei_Texture	332
							5	Nuclei_Texture_DifferenceVariance_ER_5_0	0.188969	Nuclei_Texture	333
							5	Nuclei_Texture_DifferenceVariance_Mito_5_0	0.169493	Nuclei_Texture	334
							5	Nuclei_Texture_DifferenceVariance_RNA_10_0	-0.0250056	Nuclei_Texture	335
							5	Nuclei_Texture_DifferenceVariance_RNA_5_0	0.0556354	Nuclei_Texture	336
							5	Nuclei_Texture_Entropy_DNA_10_0	-0.230003	Nuclei_Texture	337
							5	Nuclei_Texture_Entropy_DNA_20_0	-0.226604	Nuclei_Texture	338
							5	Nuclei_Texture_Entropy_DNA_5_0	-0.180346	Nuclei_Texture	339
							5	Nuclei_Texture_Gabor_AGP_10	0.0558703	Nuclei_Texture	340
							5	Nuclei_Texture_Gabor_AGP_20	-0.00844165	Nuclei_Texture	341
							5	Nuclei_Texture_Gabor_AGP_5	0.0333527	Nuclei_Texture	342
							5	Nuclei_Texture_Gabor_ER_10	0.172637	Nuclei_Texture	343
							5	Nuclei_Texture_Gabor_ER_20	0.0815871	Nuclei_Texture	344
							5	Nuclei_Texture_Gabor_ER_5	0.185823	Nuclei_Texture	345
							5	Nuclei_Texture_Gabor_Mito_10	0.0675708	Nuclei_Texture	346
							5	Nuclei_Texture_Gabor_Mito_5	0.000987393	Nuclei_Texture	347
							5	Nuclei_Texture_Gabor_RNA_10	0.0405605	Nuclei_Texture	348
							5	Nuclei_Texture_Gabor_RNA_20	-0.0584937	Nuclei_Texture	349
							5	Nuclei_Texture_Gabor_RNA_5	0.0456043	Nuclei_Texture	350
							5	Nuclei_Texture_InfoMeas1_AGP_20_0	0.0880634	Nuclei_Texture	351
							5	Nuclei_Texture_InfoMeas1_ER_20_0	0.169796	Nuclei_Texture	352
							5	Nuclei_Texture_InfoMeas1_Mito_10_0	0.216393	Nuclei_Texture	353
							5	Nuclei_Texture_InfoMeas1_Mito_20_0	0.175097	Nuclei_Texture	354
							5	Nuclei_Texture_InfoMeas1_RNA_10_0	0.127016	Nuclei_Texture	355
							5	Nuclei_Texture_InfoMeas1_RNA_20_0	0.101607	Nuclei_Texture	356
							5	Nuclei_Texture_InfoMeas2_DNA_10_0	-0.119278	Nuclei_Texture	357
							5	Nuclei_Texture_InfoMeas2_DNA_20_0	-0.0887101	Nuclei_Texture	358
							5	Nuclei_Texture_InfoMeas2_DNA_5_0	-0.188354	Nuclei_Texture	359
							5	Nuclei_Texture_InfoMeas2_Mito_10_0	-0.278662	Nuclei_Texture	360
							5	Nuclei_Texture_InverseDifferenceMoment_DNA_10_0	0.120858	Nuclei_Texture	361
							5	Nuclei_Texture_InverseDifferenceMoment_DNA_20_0	0.131269	Nuclei_Texture	362
							5	Nuclei_Texture_InverseDifferenceMoment_DNA_5_0	0.0396276	Nuclei_Texture	363
							5	Nuclei_Texture_InverseDifferenceMoment_RNA_5_0	0.0573236	Nuclei_Texture	364
							5	Nuclei_Texture_SumAverage_AGP_5_0	0.0887487	Nuclei_Texture	365
							5	Nuclei_Texture_SumAverage_DNA_10_0	0.130361	Nuclei_Texture	366
							5	Nuclei_Texture_SumAverage_Mito_5_0	-0.143144	Nuclei_Texture	367
							5	Nuclei_Texture_SumAverage_RNA_5_0	0.000405507	Nuclei_Texture	368
							5	Nuclei_Texture_SumEntropy_DNA_10_0	-0.202666	Nuclei_Texture	369
							5	Nuclei_Texture_SumEntropy_DNA_20_0	-0.144298	Nuclei_Texture	370
							5	Nuclei_Texture_SumEntropy_DNA_5_0	-0.226143	Nuclei_Texture	371
							5	Nuclei_Texture_SumVariance_DNA_20_0	-0.101332	Nuclei_Texture	372
							6	Cells_AreaShape_Area	0.444548	Cells_AreaShape	1
							6	Cells_AreaShape_Center_Y	0.005609	Cells_AreaShape	2
							6	Cells_AreaShape_Compactness	0.0645321	Cells_AreaShape	3
							6	Cells_AreaShape_FormFactor	-0.127982	Cells_AreaShape	4
							6	Cells_AreaShape_Orientation	-0.00552593	Cells_AreaShape	5
							6	Cells_AreaShape_Perimeter	0.370744	Cells_AreaShape	6
							6	Cells_AreaShape_Solidity	-0.000725561	Cells_AreaShape	7
							6	Cells_AreaShape_Zernike_1_1	0.00346282	Cells_AreaShape	8
							6	Cells_AreaShape_Zernike_2_0	-0.0844833	Cells_AreaShape	9
							6	Cells_AreaShape_Zernike_2_2	-0.0309104	Cells_AreaShape	10
							6	Cells_AreaShape_Zernike_3_1	0.0184884	Cells_AreaShape	11
							6	Cells_AreaShape_Zernike_4_0	0.0378446	Cells_AreaShape	12
							6	Cells_AreaShape_Zernike_5_1	0.0324465	Cells_AreaShape	13
							6	Cells_AreaShape_Zernike_5_3	-0.00509184	Cells_AreaShape	14
							6	Cells_AreaShape_Zernike_5_5	-0.0266799	Cells_AreaShape	15
							6	Cells_AreaShape_Zernike_6_0	0.0230668	Cells_AreaShape	16
							6	Cells_AreaShape_Zernike_6_2	0.0213413	Cells_AreaShape	17
							6	Cells_AreaShape_Zernike_7_1	0.00346329	Cells_AreaShape	18
							6	Cells_AreaShape_Zernike_7_3	0.0142547	Cells_AreaShape	19
							6	Cells_AreaShape_Zernike_7_7	-0.0334982	Cells_AreaShape	20
							6	Cells_AreaShape_Zernike_8_0	0.00933473	Cells_AreaShape	21
							6	Cells_AreaShape_Zernike_8_2	0.00881113	Cells_AreaShape	22
							6	Cells_AreaShape_Zernike_8_4	0.00559437	Cells_AreaShape	23
							6	Cells_AreaShape_Zernike_8_8	-0.0384111	Cells_AreaShape	24
							6	Cells_AreaShape_Zernike_9_1	-0.00083198	Cells_AreaShape	25
							6	Cells_AreaShape_Zernike_9_3	-9.34982e-05	Cells_AreaShape	26
							6	Cells_AreaShape_Zernike_9_9	-0.0359088	Cells_AreaShape	27
							6	Cells_Intensity_IntegratedIntensity_AGP	0.585856	Cells_Intensity	28
							6	Cells_Intensity_IntegratedIntensity_DNA	0.23644	Cells_Intensity	29
							6	Cells_Intensity_IntegratedIntensity_ER	0.32306	Cells_Intensity	30
							6	Cells_Intensity_IntegratedIntensity_RNA	0.348635	Cells_Intensity	31
							6	Cells_Intensity_IntegratedIntensityEdge_AGP	0.283123	Cells_Intensity	32
							6	Cells_Intensity_IntegratedIntensityEdge_DNA	0.0799012	Cells_Intensity	33
							6	Cells_Intensity_IntegratedIntensityEdge_Mito	0.319433	Cells_Intensity	34
							6	Cells_Intensity_MADIntensity_DNA	-0.0687094	Cells_Intensity	35
							6	Cells_Intensity_MADIntensity_ER	-0.0474143	Cells_Intensity	36
							6	Cells_Intensity_MassDisplacement_AGP	0.21505	Cells_Intensity	37
							6	Cells_Intensity_MassDisplacement_DNA	0.0796312	Cells_Intensity	38
							6	Cells_Intensity_MassDisplacement_ER	0.212762	Cells_Intensity	39
							6	Cells_Intensity_MassDisplacement_Mito	0.256248	Cells_Intensity	40
							6	Cells_Intensity_MaxIntensity_ER	-0.0707005	Cells_Intensity	41
							6	Cells_Intensity_MaxIntensityEdge_ER	-0.175196	Cells_Intensity	42
							6	Cells_Intensity_MaxIntensityEdge_Mito	0.106898	Cells_Intensity	43
							6	Cells_Intensity_MeanIntensity_DNA	-0.393342	Cells_Intensity	44
							6	Cells_Intensity_MeanIntensity_RNA	-0.250704	Cells_Intensity	45
							6	Cells_Intensity_MeanIntensityEdge_AGP	-0.147616	Cells_Intensity	46
							6	Cells_Intensity_MeanIntensityEdge_DNA	-0.435247	Cells_Intensity	47
							6	Cells_Intensity_MinIntensityEdge_Mito	-0.124632	Cells_Intensity	48
							6	Cells_Intensity_StdIntensityEdge_DNA	-0.120694	Cells_Intensity	49
							6	Cells_Intensity_StdIntensityEdge_ER	-0.0908236	Cells_Intensity	50
							6	Cells_Intensity_UpperQuartileIntensity_DNA	-0.24316	Cells_Intensity	51
							6	Cells_RadialDistribution_FracAtD_AGP_3of4	0.0684984	Cells_RadialDistribution	52
							6	Cells_RadialDistribution_FracAtD_DNA_3of4	-0.022006	Cells_RadialDistribution	53
							6	Cells_RadialDistribution_FracAtD_ER_3of4	0.042608	Cells_RadialDistribution	54
							6	Cells_RadialDistribution_FracAtD_Mito_3of4	0.0238241	Cells_RadialDistribution	55
							6	Cells_RadialDistribution_FracAtD_RNA_3of4	0.113942	Cells_RadialDistribution	56
							6	Cells_RadialDistribution_MeanFrac_AGP_1of4	0.0313922	Cells_RadialDistribution	57
							6	Cells_RadialDistribution_MeanFrac_AGP_3of4	0.135751	Cells_RadialDistribution	58
							6	Cells_RadialDistribution_MeanFrac_DNA_1of4	-0.0672458	Cells_RadialDistribution	59
							6	Cells_RadialDistribution_MeanFrac_DNA_2of4	-0.0380465	Cells_RadialDistribution	60
							6	Cells_RadialDistribution_MeanFrac_DNA_4of4	0.0711821	Cells_RadialDistribution	61
							6	Cells_RadialDistribution_MeanFrac_ER_3of4	0.0969157	Cells_RadialDistribution	62
							6	Cells_RadialDistribution_MeanFrac_Mito_3of4	0.0986747	Cells_RadialDistribution	63
							6	Cells_RadialDistribution_MeanFrac_RNA_3of4	0.182511	Cells_RadialDistribution	64
							6	Cells_RadialDistribution_RadialCV_AGP_1of4	0.106653	Cells_RadialDistribution	65
							6	Cells_RadialDistribution_RadialCV_AGP_3of4	0.180644	Cells_RadialDistribution	66
							6	Cells_RadialDistribution_RadialCV_AGP_4of4	0.11855	Cells_RadialDistribution	67
							6	Cells_RadialDistribution_RadialCV_DNA_1of4	0.0801765	Cells_RadialDistribution	68
							6	Cells_RadialDistribution_RadialCV_DNA_2of4	0.056807	Cells_RadialDistribution	69
							6	Cells_RadialDistribution_RadialCV_DNA_3of4	0.0335746	Cells_RadialDistribution	70
							6	Cells_RadialDistribution_RadialCV_DNA_4of4	-0.055653	Cells_RadialDistribution	71
							6	Cells_RadialDistribution_RadialCV_ER_1of4	0.0691508	Cells_RadialDistribution	72
							6	Cells_RadialDistribution_RadialCV_ER_2of4	0.0517019	Cells_RadialDistribution	73
							6	Cells_RadialDistribution_RadialCV_ER_3of4	0.111274	Cells_RadialDistribution	74
							6	Cells_RadialDistribution_RadialCV_Mito_1of4	0.169813	Cells_RadialDistribution	75
							6	Cells_RadialDistribution_RadialCV_Mito_2of4	0.18651	Cells_RadialDistribution	76
							6	Cells_RadialDistribution_RadialCV_Mito_3of4	0.221277	Cells_RadialDistribution	77
							6	Cells_RadialDistribution_RadialCV_Mito_4of4	0.219824	Cells_RadialDistribution	78
							6	Cells_RadialDistribution_RadialCV_RNA_1of4	0.0865997	Cells_RadialDistribution	79
							6	Cells_RadialDistribution_RadialCV_RNA_2of4	0.138061	Cells_RadialDistribution	80
							6	Cells_RadialDistribution_RadialCV_RNA_3of4	0.17723	Cells_RadialDistribution	81
							6	Cells_RadialDistribution_RadialCV_RNA_4of4	0.224117	Cells_RadialDistribution	82
							6	Cells_Texture_AngularSecondMoment_AGP_5_0	0.159922	Cells_Texture	83
							6	Cells_Texture_AngularSecondMoment_Mito_5_0	0.373258	Cells_Texture	84
							6	Cells_Texture_AngularSecondMoment_RNA_20_0	0.287282	Cells_Texture	85
							6	Cells_Texture_Correlation_AGP_10_0	0.18736	Cells_Texture	86
							6	Cells_Texture_Correlation_AGP_5_0	0.160814	Cells_Texture	87
							6	Cells_Texture_Correlation_DNA_5_0	0.107701	Cells_Texture	88
							6	Cells_Texture_Correlation_ER_5_0	0.081974	Cells_Texture	89
							6	Cells_Texture_Correlation_Mito_20_0	0.0238388	Cells_Texture	90
							6	Cells_Texture_Correlation_RNA_10_0	0.0534421	Cells_Texture	91
							6	Cells_Texture_Correlation_RNA_5_0	0.055627	Cells_Texture	92
							6	Cells_Texture_DifferenceVariance_AGP_10_0	-0.160009	Cells_Texture	93
							6	Cells_Texture_DifferenceVariance_AGP_5_0	-0.177405	Cells_Texture	94
							6	Cells_Texture_DifferenceVariance_DNA_20_0	-0.300174	Cells_Texture	95
							6	Cells_Texture_DifferenceVariance_DNA_5_0	-0.242379	Cells_Texture	96
							6	Cells_Texture_DifferenceVariance_Mito_10_0	-0.191172	Cells_Texture	97
							6	Cells_Texture_DifferenceVariance_Mito_5_0	-0.132142	Cells_Texture	98
							6	Cells_Texture_Gabor_AGP_10	-0.195988	Cells_Texture	99
							6	Cells_Texture_Gabor_AGP_5	-0.187742	Cells_Texture	100
							6	Cells_Texture_Gabor_DNA_10	-0.18543	Cells_Texture	101
							6	Cells_Texture_Gabor_DNA_20	-0.214335	Cells_Texture	102
							6	Cells_Texture_Gabor_DNA_5	-0.140709	Cells_Texture	103
							6	Cells_Texture_Gabor_ER_10	-0.132684	Cells_Texture	104
							6	Cells_Texture_Gabor_ER_5	-0.124085	Cells_Texture	105
							6	Cells_Texture_Gabor_Mito_10	-0.131468	Cells_Texture	106
							6	Cells_Texture_Gabor_Mito_20	-0.206219	Cells_Texture	107
							6	Cells_Texture_Gabor_Mito_5	-0.145848	Cells_Texture	108
							6	Cells_Texture_Gabor_RNA_10	-0.221488	Cells_Texture	109
							6	Cells_Texture_Gabor_RNA_20	-0.191842	Cells_Texture	110
							6	Cells_Texture_Gabor_RNA_5	-0.18647	Cells_Texture	111
							6	Cells_Texture_InfoMeas1_AGP_10_0	-0.252246	Cells_Texture	112
							6	Cells_Texture_InfoMeas1_AGP_5_0	-0.210663	Cells_Texture	113
							6	Cells_Texture_InfoMeas1_DNA_5_0	-0.228153	Cells_Texture	114
							6	Cells_Texture_InfoMeas1_ER_5_0	-0.124108	Cells_Texture	115
							6	Cells_Texture_InfoMeas1_Mito_10_0	-0.0170396	Cells_Texture	116
							6	Cells_Texture_InfoMeas1_RNA_5_0	-0.202899	Cells_Texture	117
							6	Cells_Texture_InfoMeas2_AGP_10_0	0.100893	Cells_Texture	118
							6	Cells_Texture_InfoMeas2_AGP_20_0	0.159591	Cells_Texture	119
							6	Cells_Texture_InfoMeas2_AGP_5_0	0.0343379	Cells_Texture	120
							6	Cells_Texture_InfoMeas2_DNA_20_0	0.0662944	Cells_Texture	121
							6	Cells_Texture_InfoMeas2_DNA_5_0	-0.208752	Cells_Texture	122
							6	Cells_Texture_InfoMeas2_ER_10_0	0.113824	Cells_Texture	123
							6	Cells_Texture_InfoMeas2_ER_20_0	0.133785	Cells_Texture	124
							6	Cells_Texture_InfoMeas2_ER_5_0	0.0740223	Cells_Texture	125
							6	Cells_Texture_InfoMeas2_Mito_10_0	-0.221766	Cells_Texture	126
							6	Cells_Texture_InfoMeas2_Mito_20_0	-0.129805	Cells_Texture	127
							6	Cells_Texture_InfoMeas2_RNA_10_0	0.0205758	Cells_Texture	128
							6	Cells_Texture_InfoMeas2_RNA_5_0	-0.0400783	Cells_Texture	129
							6	Cells_Texture_SumAverage_DNA_20_0	-0.276788	Cells_Texture	130
							6	Cells_Texture_SumAverage_Mito_5_0	-0.196953	Cells_Texture	131
							6	Cells_Texture_SumEntropy_DNA_5_0	-0.263118	Cells_Texture	132
[truncated: 1,356 more rows]

## Sheet: Fig 1c
“dot plot” of the distribution of cell injury compound categorization across the 9 cell-painting clusters
source data are the mean activity score for each cluster/cell injury category combination
'n' denotes the number of compound-concentration data points per cluster/cell injury category combination; 'activity score' denotes Mahalanobis distance
data are based on cell painting experiment performed with four technical replicates each on separate microplates
cluster	category	activity score	n
1	cytoskeletal	5.22786	11
1	genotoxin	4.41097	22
1	historical kat inhibitor	5.50502	30
1	historical kat inhibitor (inactive)	4.52179	1
1	kinase	10.953	5
1	miscellaneous	5.60478	31
1	next-generation kat inhibitor	6.2571	5
1	next-generation kat inhibitor (inactive)	5.27656	4
1	nonspecific electrophile	7.05885	17
1	nonspecific electrophile (inactive)	4.83794	36
1	redox	6.06725	14
1	saponin	6.3363	11
1	targeted electrophile	7.57683	2
2	cytoskeletal	4.63752	1
2	ferroptosis	7.66584	5
2	genotoxin	4.48474	8
2	historical kat inhibitor	6.55327	25
2	historical kat inhibitor (inactive)	4.08244	5
2	miscellaneous	4.90789	17
2	mitochondrial	5.38735	2
2	next-generation kat inhibitor	7.0196	3
2	next-generation kat inhibitor (inactive)	4.32069	7
2	nonspecific electrophile	4.23324	2
2	nonspecific electrophile (inactive)	4.53476	14
2	proteosome	5.62981	4
2	saponin	6.30085	6
3	cytoskeletal	5.8329	6
3	ferroptosis	10.5656	5
3	genotoxin	5.52775	23
3	hdac	15.2915	30
3	historical kat inhibitor	6.67243	29
3	historical kat inhibitor (inactive)	4.45147	1
3	hsp90	11.4749	3
3	kinase	5.65222	6
3	miscellaneous	7.37667	60
3	next-generation kat inhibitor	8.5706	2
3	nonspecific electrophile	5.02221	24
3	nonspecific electrophile (inactive)	5.82873	19
3	proteosome	11.5276	4
3	redox	6.51915	9
3	saponin	4.79613	12
3	tannin	4.83103	12
3	targeted electrophile	11.4799	9
4	cytoskeletal	14.9402	15
4	ferroptosis	10.1367	9
4	genotoxin	4.06602	2
4	historical kat inhibitor	5.41226	34
4	kinase	11.1193	12
4	miscellaneous	9.26098	24
4	mitochondrial	11.6188	4
4	next-generation kat inhibitor	8.24629	3
4	next-generation kat inhibitor (inactive)	4.38397	1
4	nonspecific electrophile	4.07237	5
4	nonspecific electrophile (inactive)	3.69329	12
4	proteosome	4.03985	2
4	redox	7.28276	2
4	saponin	8.51892	5
4	tannin	5.32832	6
4	targeted electrophile	12.9831	15
5	genotoxin	7.00368	2
5	historical kat inhibitor	7.91184	12
5	historical kat inhibitor (inactive)	6.24455	2
5	kinase	10.6534	66
5	miscellaneous	15.1008	26
5	mitochondrial	12.7894	6
5	mtor	12.4142	12
5	next-generation kat inhibitor	9.54681	5
5	nonspecific electrophile	3.70251	6
5	nonspecific electrophile (inactive)	4.996	2
5	redox	15.6465	3
5	targeted electrophile	9.27468	28
6	cytoskeletal	11.4222	5
6	genotoxin	12.4634	84
6	historical kat inhibitor	12.0307	36
6	kinase	25.1316	1
6	miscellaneous	14.014	32
6	mitochondrial	13.7255	9
6	nonspecific electrophile	12.2788	28
6	nonspecific electrophile (inactive)	6.18741	3
6	redox	12.3292	21
6	saponin	10.8206	19
6	tannin	8.04392	6
6	targeted electrophile	11.3331	9
7	cytoskeletal	20.2277	8
7	historical kat inhibitor (inactive)	11.1175	3
7	hsp90	15.4476	75
7	kinase	19.1123	23
7	miscellaneous	13.6913	3
7	nonspecific electrophile (inactive)	12.1731	3
7	redox	16.3067	6
7	targeted electrophile	11.1307	6
8	cytoskeletal	21.1559	187
8	genotoxin	19.9219	8
8	kinase	10.5191	1
8	miscellaneous	16.6373	2
8	mitochondrial	15.4863	3
8	redox	20.0774	2
8	targeted electrophile	23.0946	3
9	cytoskeletal	21.4	13
9	ferroptosis	22.2961	5
9	genotoxin	22.0633	1
9	historical kat inhibitor	22.8568	24
9	kinase	24.6513	12
9	miscellaneous	25.7617	39
9	nonspecific electrophile	18.639	28
9	nonspecific electrophile (inactive)	13.7817	1
9	proteosome	28.4092	14
9	redox	26.0211	15
9	saponin	29.8541	13
9	targeted electrophile	26.042	6

## Sheet: Fig 1d
cell painting activity versus relative cell number
'well cellcount' denotes the relative cell count in each well (vs. DMSO); 'activity score' denotes Mahalanobis distance; cluster denotes assigned phenotypic cluster
data are based on cell painting experiment performed with four technical replicates each on separate microplates
compound	[compound], uM	well cellcount	activity score	cluster
1	0.625	0.200712	19.3624	8
1	1.25	0.189463	19.661	8
1	2.5	0.189639	19.8519	8
1	5	0.181976	19.7997	8
1	10	0.189079	19.705	8
1	20	0.192871	18.9447	8
2	0.625	0.24287	19.0563	8
2	1.25	0.238601	17.5819	8
2	2.5	0.270056	19.9278	8
2	5	0.217032	20.4178	8
2	10	0.240318	20.159	8
2	20	0.230543	20.8118	8
3	0.625	0.905681	15.4334	7
3	1.25	0.679531	16.3665	7
3	2.5	0.603555	16.3346	7
3	5	0.484785	16.2858	7
3	10	0.400061	16.2546	7
3	20	0.415325	15.5953	7
4	0.625	0.794889	5.39732	5
4	1.25	0.802536	7.04892	5
4	2.5	0.739768	6.90358	5
4	5	0.74523	7.91117	5
4	10	0.694212	9.23057	5
4	20	0.656282	9.89731	5
5	0.019532	0.855691	17.0277	9
5	0.07812	0.632039	18.3503	9
5	0.3124	0.337261	21.6596	9
5	1.25	0.218981	24.8022	8
5	5	0.204025	23.1813	8
5	20	0.333238	24.1096	7
6	0.019532	0.874579	4.03141	1
6	0.07812	0.472027	9.46722	6
6	0.3124	0.457566	9.98278	6
6	1.25	0.419227	12.7314	6
6	5	0.333722	13.7026	6
6	20	0.311775	15.1737	6
7	0.019532	0.684232	15.5372	5
7	0.07812	0.30385	18.8935	7
7	0.3126	0.0468293	27.4	9
7	1.25	0.088099	22.829	9
7	5	0.0994809	23.1844	9
7	20	0.0984342	23.8672	9
40	0.625	0.799813	12.7257	5
40	1.25	0.809977	13.1768	5
40	2.5	0.801803	12.924	5
40	5	0.801846	12.9332	5
40	10	0.768162	12.8042	5
40	20	0.834133	12.1727	5
171	0.625	0.922537	4.77305	3
171	1.25	0.928469	5.69264	3
171	2.5	0.884712	7.03629	6
171	5	0.73366	9.18039	6
171	10	0.253185	20.6076	9
171	20	0.0652582	26.6086	9
475	0.625	1.21195	3.69464	5
475	1.25	1.14521	3.84937	5
475	2.5	1.18245	6.35894	5
475	5	1.1525	7.12546	5
475	10	1.08934	13.5186	5
475	20	0.464495	18.6484	6
477	0.625	0.89468	4.77706	2
477	1.25	0.856142	4.54979	2
477	2.5	0.94031	7.30893	6
477	5	0.906756	4.69591	2
477	10	0.458354	8.19735	6
477	20	0.0758639	24.962	9
478	0.625	1.05693	4.77934	5
478	1.25	1.1506	3.40739	4
478	2.5	1.14967	4.36613	4
478	5	1.18424	3.79273	4
478	10	1.09805	6.82647	4
478	20	1.09739	11.2072	4
484	0.625	0.918631	6.48219	1
484	1.25	0.915893	7.76353	1
484	2.5	0.943844	8.88997	3
484	5	0.950207	10.1535	3
484	10	0.852943	11.6758	3
484	20	0.394623	14.524	6
487	0.625	1.09188	3.17255	4
487	1.25	1.13365	3.12926	4
487	2.5	1.11781	3.53918	4
487	5	1.08175	3.63474	4
487	10	0.999397	4.51144	4
487	20	1.06337	3.58478	4
488	0.625	0.863648	5.04753	1
488	1.25	0.939755	4.06315	1
488	2.5	0.893552	4.65377	1
488	5	0.924778	6.01126	5
488	10	0.851493	14.4049	6
488	20	0.821219	15.0331	6
489	0.625	0.952553	3.75851	3
489	1.25	0.984983	4.8839	2
489	2.5	0.994761	4.25047	2
489	5	0.974008	4.81649	4
489	10	0.97908	5.67524	3
489	20	0.913816	10.3908	6
490	0.625	0.849717	5.35434	1
490	1.25	0.792138	4.463	1
490	2.5	0.74829	6.30913	6
490	5	0.620244	8.62953	6
490	10	0.131821	14.8485	9
490	20	0.109295	17.2463	9
491	0.625	1.00646	4.80046	1
491	1.25	1.02324	5.75797	1
491	2.5	0.985254	5.97399	1
491	5	0.899486	8.3156	5
491	10	0.970894	9.3119	1
491	20	0.57328	12.1622	3
492	0.625	1.0231	4.40867	2
492	1.25	1.00328	4.86539	3
492	2.5	1.04129	5.72124	2
492	5	1.0468	6.6323	2
492	10	0.985486	7.71767	3
492	20	1.05469	8.18419	2
493	0.625	1.07031	4.30522	4
493	1.25	1.09875	3.72096	4
493	2.5	1.14559	4.78702	4
493	5	1.0844	5.5606	4
493	10	1.10295	4.2891	4
493	20	0.673126	6.60457	3
494	0.625	0.882011	3.81832	1
494	1.25	0.851305	5.13791	1
494	2.5	0.863911	5.14289	1
494	5	0.840691	4.48583	1
494	10	0.777621	9.60066	6
494	20	0.28765	10.8144	6
496	0.625	1.0077	5.03807	2
496	1.25	0.977261	5.19225	2
496	2.5	0.94867	5.28792	2
496	5	1.01889	5.05907	2
496	10	0.984627	5.94781	4
496	20	0.969555	10.887	2
497	0.625	1.10201	3.83195	1
497	1.25	1.08227	4.24303	1
497	2.5	1.09285	4.29738	1
497	5	1.03384	5.04628	1
497	10	0.937229	15.454	5
497	20	0.55125	17.8091	6
498	0.625	1.02775	7.09943	3
498	1.25	1.08655	4.98088	3
498	2.5	1.0516	6.19199	4
498	5	1.07298	4.45337	4
498	10	1.1015	6.37797	3
498	20	1.05285	6.86956	3
499	0.625	1.23988	4.82751	5
499	1.25	1.08855	5.30401	1
499	2.5	1.08484	7.08313	1
499	5	1.15479	6.29356	1
499	10	1.17484	6.40616	1
499	20	0.994798	11.1006	3
500	0.625	0.838353	4.39253	2
500	1.25	0.843969	8.68441	2
500	2.5	0.869375	11.8313	2
500	5	0.817847	13.112	2
500	10	0.829126	15.4073	6
500	20	0.372148	12.104	6
501	0.625	0.996739	5.45894	4
501	1.25	0.920924	4.74553	4
501	2.5	0.88419	3.22831	3
501	5	0.95356	3.60303	4
501	10	1.05419	4.30509	3
501	20	0.951917	4.17184	3
1	0.625	0.187643	21.3072	8
1	1.25	0.202862	20.8558	8
1	2.5	0.176695	20.8135	8
1	5	0.184574	20.3113	8
1	10	0.190167	21.3598	8
1	20	0.177006	21.6738	8
2	0.625	0.229218	16.841	8
2	1.25	0.232775	16.4971	8
2	2.5	0.227137	18.2267	8
2	5	0.212494	21.0037	8
2	10	0.206774	20.155	8
2	20	0.191879	21.9173	8
3	0.625	0.874222	14.5286	7
3	1.25	0.688179	14.0125	7
3	2.5	0.541205	16.3493	7
3	5	0.467279	17.1454	7
3	10	0.405646	15.4723	7
3	20	0.371525	14.6581	7
4	0.625	0.924628	7.5894	5
4	1.25	0.901268	7.30863	5
4	2.5	0.874273	9.06022	5
4	5	0.829178	9.03973	5
4	10	0.834492	10.5566	5
4	20	0.804361	11.2656	5
5	0.019532	0.909064	18.3528	9
5	0.07812	0.658093	19.4798	9
5	0.3124	0.291304	23.3943	9
5	1.25	0.221166	23.8321	8
5	5	0.202024	22.6023	8
5	20	0.371907	23.3056	7
6	0.019532	0.546924	9.13629	6
6	0.07812	0.514842	8.81321	6
6	0.3124	0.533244	10.0239	6
6	1.25	0.485598	11.7921	6
6	5	0.366787	13.4086	6
6	20	0.360916	15.1026	6
7	0.019532	0.730459	16.8163	5
7	0.07812	0.339469	21.5085	7
7	0.3126	0.0528302	24.1056	9
7	1.25	0.0943938	22.4879	9
7	5	0.111723	25.0414	9
7	20	0.102343	22.2827	9
8	0.625	0.990078	3.98556	3
8	1.25	1.04228	4.5029	4
8	2.5	0.9869	4.98172	4
8	5	1.02721	4.51749	4
8	10	1.0245	3.99741	4
8	20	1.05929	4.46346	4
38	0.625	0.831831	7.98778	6
38	1.25	0.727364	7.31796	6
38	2.5	0.74858	7.71284	6
38	5	0.185811	8.50536	6
38	10	0.118797	13.5668	6
38	20	0.0512798	28.5758	9
39	0.625	0.975938	5.7586	2
39	1.25	0.953334	5.0161	2
39	2.5	1.00247	7.58078	4
39	5	0.890201	9.3142	4
39	10	0.715441	13.3887	4
39	20	0.495477	16.1914	4
144	0.625	0.932799	6.11504	1
144	1.25	0.880009	8.55204	1
144	2.5	0.777374	13.1317	6
144	5	0.396884	17.0986	6
144	10	0.221598	14.6359	9
144	20	0.283217	17.5227	9
145	0.625	0.937333	6.0319	1
145	1.25	1.00781	8.31172	1
145	2.5	0.912499	10.7228	1
145	5	0.756852	13.1336	6
145	10	0.537774	16.1813	6
145	20	0.36653	13.1763	9
146	0.625	0.876795	11.4007	6
146	1.25	0.618554	11.6761	6
146	2.5	0.344641	19.5764	6
146	5	0.235411	17.8083	9
146	10	0.248258	20.3859	9
146	20	0.271846	18.1626	9
147	0.15624	0.959618	4.13361	1
147	0.3124	0.971315	3.65894	1
147	0.625	0.968614	5.04391	1
147	1.25	0.973433	4.38799	1
147	2.5	0.960807	4.11446	3
147	5	0.959746	3.42898	3
148	0.625	1.02715	7.06183	1
148	1.25	0.95638	8.40717	1
148	2.5	1.02562	10.4035	1
148	5	0.998102	10.1755	7
148	10	0.963974	13.1593	7
148	20	0.937026	13.1844	7
149	0.625	1.02328	4.91146	1
149	1.25	0.996813	3.74257	1
149	2.5	0.972287	4.94391	1
149	5	1.04347	4.01149	1
149	10	1.00931	4.61354	1
149	20	1.00578	6.81409	1
468	0.625	1.0354	8.31889	4
468	1.25	0.982055	8.20211	4
468	2.5	1.02805	8.21788	4
468	5	1.02704	8.5448	5
468	10	1.04435	9.44479	5
468	20	1.00564	10.1677	5
469	0.625	0.994612	4.88318	1
469	1.25	0.995818	6.12666	1
469	2.5	0.982098	4.26217	1
469	5	1.02993	5.01699	2
469	10	0.982189	5.83422	1
469	20	0.95327	4.91662	2
470	0.625	0.916457	6.33462	1
470	1.25	0.97296	7.17687	2
470	2.5	0.919429	6.96519	2
470	5	0.975199	6.91674	2
470	10	0.948648	8.26689	3
470	20	0.965066	8.87432	3
471	0.625	0.994081	4.24896	1
471	1.25	0.972958	5.31269	1
471	2.5	0.982914	5.98741	1
471	5	0.94696	9.1095	5
471	10	0.931019	10.4673	5
471	20	0.916965	9.40184	1
472	0.625	0.985915	4.46803	2
472	1.25	0.949957	4.15855	2
472	2.5	0.983037	3.77139	2
472	5	1.03104	3.67256	2
472	10	0.951308	4.24066	2
472	20	1.04784	4.38397	4
474	0.625	0.976723	5.63598	2
474	1.25	0.972447	4.81397	2
474	2.5	0.965617	6.24655	2
474	5	1.02324	5.03206	2
474	10	0.853736	9.53539	2
474	20	0.527892	9.16864	6
480	0.625	1.03297	3.89748	4
480	1.25	0.973966	4.85798	4
480	2.5	1.0696	5.00905	4
480	5	0.950485	5.3442	3
480	10	0.77358	9.41896	6
480	20	0.220515	18.3953	9
481	0.625	1.0064	4.2463	3
481	1.25	0.935972	8.89661	3
481	2.5	0.905317	10.5249	3
481	5	0.720732	12.0045	3
481	10	0.176456	16.5888	9
481	20	0.232996	24.6032	9
483	0.625	0.981158	3.40625	3
483	1.25	1.03819	3.02116	3
483	2.5	0.97788	4.44143	3
483	5	0.991342	4.26728	3
483	10	0.963791	4.60105	3
483	20	0.897196	7.8339	3
485	0.625	0.996849	6.87751	5
485	1.25	1.01022	4.52179	1
485	2.5	1.03559	5.61159	5
485	5	0.99945	10.0999	7
485	10	0.980693	11.2571	7
485	20	1.00109	11.9954	7
486	0.625	0.700086	11.1483	6
486	1.25	0.552705	11.8942	6
486	2.5	0.414375	13.0638	6
486	5	0.295629	19.0574	6
486	10	0.099903	28.2762	9
486	20	0.218304	21.7104	9
495	0.625	1.08233	3.78419	4
495	1.25	1.06828	4.5764	4
495	2.5	1.05974	3.59359	4
495	5	0.984731	4.83047	4
495	10	1.05798	3.69432	4
495	20	1.01005	5.27642	3
1	0.625	0.254596	26.2799	8
1	1.25	0.217054	20.6705	8
1	2.5	0.222241	23.1946	8
1	5	0.247219	22.6812	8
1	10	0.231658	24.0759	8
1	20	0.214652	21.9168	8
2	0.625	0.325481	25.0065	8
2	1.25	0.309592	23.3965	8
2	2.5	0.23671	25.2732	8
2	5	0.244995	25.0766	8
2	10	0.244982	24.4223	8
2	20	0.196042	26.0748	8
3	0.625	0.853604	11.0085	7
3	1.25	0.741178	11.6446	7
3	2.5	0.538713	11.4646	7
3	5	0.425444	13.6979	7
3	10	0.425976	15.8076	7
3	20	0.368903	16.0348	7
22	0.625	0.325554	17.6452	6
22	1.25	0.222119	23.4825	9
22	2.5	0.119355	35.695	9
22	5	0.0875359	33.8766	9
22	10	0.0556853	31.9595	9
22	20	0.0656682	26.6469	9
23	0.625	0.731461	9.33711	6
23	1.25	0.618547	10.875	6
23	2.5	0.592887	10.283	6
23	5	0.566321	10.3624	6
23	10	0.548915	11.4085	6
23	20	0.547228	10.986	6
24	0.625	0.44285	15.3726	6
24	1.25	0.463157	16.0799	6
24	2.5	0.401172	17.0193	6
24	5	0.348061	19.4359	8
24	10	0.29272	20.4192	8
24	20	0.245268	24.2676	8
25	0.625	0.907185	9.68046	5
25	1.25	0.875828	11.2955	5
25	2.5	0.760206	11.4036	5
25	5	0.734081	11.6425	5
25	10	0.731543	10.0451	5
25	20	0.678826	11.2539	5
26	0.625	0.321277	17.1039	6
26	1.25	0.277267	16.1524	6
26	2.5	0.261114	18.0009	6
26	5	0.238933	19.0478	6
26	10	0.237153	18.5313	6
26	20	0.226651	18.781	6
27	0.625	0.726924	16.9117	3
27	1.25	0.507731	20.1712	3
27	2.5	0.490712	19.3696	3
27	5	0.465496	17.6011	3
27	10	0.443233	13.2665	3
27	20	0.410126	15.925	3
28	0.625	1.01124	9.25549	3
28	1.25	0.9357	11.075	3
28	2.5	0.835569	11.9741	3
28	5	0.774199	12.0357	3
28	10	0.493912	17.1476	3
28	20	0.450203	14.8133	3
29	0.625	0.238396	27.2499	8
29	1.25	0.245888	24.8758	8
29	2.5	0.221981	24.8842	8
29	5	0.225871	24.2465	8
29	10	0.237594	24.4044	8
29	20	0.253996	24.4125	8
30	0.625	0.761652	12.8059	5
30	1.25	0.715006	12.6107	5
30	2.5	0.679228	12.4044	5
30	5	0.711047	13.3591	5
30	10	0.699558	13.203	5
30	20	0.660037	14.1826	5
31	0.625	0.661281	15.2197	4
31	1.25	0.646499	14.7073	4
31	2.5	0.641857	15.3145	4
31	5	0.642635	15.8975	4
31	10	0.579209	15.9474	4
31	20	0.479943	17.5632	4
32	0.625	1.09983	5.27572	3
32	1.25	1.06258	5.78992	3
32	2.5	1.00334	5.96851	3
32	5	1.01266	16.7669	3
32	10	0.9458	28.3081	3
32	20	0.30544	14.8091	3
33	0.625	0.0654414	24.2098	9
33	1.25	0.0613826	33.547	9
33	2.5	0.0640262	32.8281	9
33	5	0.0640945	33.4096	9
33	10	0.0534149	33.4847	9
33	20	0.115963	27.7031	9
34	0.625	0.186069	28.3842	9
34	1.25	0.173282	29.7875	9
34	2.5	0.142554	29.3427	9
34	5	0.132888	30.6992	9
34	10	0.123105	31.0478	9
34	20	0.131615	29.7695	9
35	0.625	1.02118	3.72067	3
35	1.25	1.03016	3.20833	1
35	2.5	1.09703	3.02693	3
35	5	1.06313	3.97681	3
35	10	1.05488	3.75751	3
35	20	1.00833	4.51168	3
36	0.625	0.63493	12.5719	6
36	1.25	0.57446	13.2777	6
36	2.5	0.586835	13.5796	6
36	5	0.553463	14.0332	6
36	10	0.550027	14.7941	6
36	20	0.533736	15.186	6
37	0.625	0.944122	11.374	5
37	1.25	0.920962	12.2666	5
37	2.5	0.903717	12.0815	5
37	5	0.966157	10.7604	5
37	10	0.918196	12.0608	5
37	20	0.879156	11.8614	5
41	0.625	0.149226	30.7524	9
41	1.25	0.138954	31.8622	9
41	2.5	0.118577	32.4651	9
41	5	0.134156	31.5106	9
41	10	0.144471	28.7779	9
41	20	0.151429	29.6923	9
463	0.625	1.00504	4.92253	4
463	1.25	0.943944	4.2004	5
463	2.5	0.983696	6.51006	4
463	5	0.930222	4.98845	5
463	10	0.972285	8.06354	3
463	20	0.930099	9.3915	3
464	0.625	0.971494	10.5281	5
464	1.25	0.961727	8.95043	5
464	2.5	0.950341	9.21577	5
464	5	0.893233	9.77516	5
464	10	0.755222	13.8089	5
464	20	0.381176	17.8135	4
465	0.625	0.992476	6.66031	7
465	1.25	0.847795	11.3527	7
465	2.5	0.801487	14.6082	7
465	5	0.765432	10.8679	7
465	10	0.78304	9.92635	7
465	20	0.753437	13.3686	7
466	0.625	1.07481	5.25777	5
466	1.25	1.01753	6.98124	5
466	2.5	1.08541	6.19322	5
466	5	1.07867	8.02952	5
466	10	1.03374	8.01428	5
466	20	1.03293	12.2339	4
467	0.625	1.09381	5.46744	5
467	1.25	0.997542	8.24627	5
467	2.5	0.98971	10.6637	5
467	5	0.954359	9.72972	5
467	10	0.896879	12.0808	5
467	20	0.325549	14.865	4
1	0.625	0.234865	20.5947	8
1	1.25	0.233169	21.5615	8
1	2.5	0.222408	18.0365	8
1	5	0.209035	17.4373	8
1	10	0.21101	19.8342	8
1	20	0.200568	19.4974	8
2	0.625	0.406806	21.7016	8
2	1.25	0.28283	18.5568	8
2	2.5	0.283258	20.0584	8
2	5	0.27303	22.0438	8
2	10	0.255285	22.5097	8
2	20	0.221878	23.2142	8
3	0.625	0.886987	16.1271	7
3	1.25	0.747073	15.1082	7
3	2.5	0.597126	11.584	7
3	5	0.468302	17.292	7
3	10	0.438462	17.2673	7
3	20	0.376214	14.6323	7
9	0.625	1.20579	4.84205	4
9	1.25	1.11938	5.94408	4
9	2.5	1.08684	4.79903	4
9	5	1.1538	4.43109	4
9	10	1.1279	4.72879	4
9	20	1.12125	6.71995	3
10	0.625	1.06599	13.8303	5
10	1.25	0.893636	17.7318	5
10	2.5	0.641919	20.1845	6
10	5	0.284329	25.2739	9
10	10	0.153923	32.8651	9
10	20	0.060629	33.9174	9
11	0.625	0.675465	11.9203	6
11	1.25	0.649593	14.0394	6
11	2.5	0.567271	12.9465	6
11	5	0.590574	14.6374	6
11	10	0.53363	14.3956	6
11	20	0.54048	15.2331	6
12	0.625	1.12467	5.53962	4
12	1.25	1.04096	8.61117	4
12	2.5	1.07156	10.2675	4
12	5	0.917315	16.0346	4
12	10	0.789633	17.7019	4
12	20	0.726214	14.752	4
13	0.625	0.877521	13.536	6
13	1.25	0.800639	12.7073	6
13	2.5	0.691127	14.8428	6
13	5	0.646292	14.7694	6
13	10	0.63418	16.196	6
13	20	0.608135	15.8168	6
14	0.625	0.59529	13.707	6
14	1.25	0.568323	14.0051	6
14	2.5	0.570195	14.8665	6
14	5	0.584833	15.1945	6
14	10	0.634328	15.3521	6
14	20	0.591216	14.2781	6
15	0.625	0.852633	11.8239	5
15	1.25	0.827447	12.2789	5
15	2.5	0.789857	12.8047	5
15	5	0.830074	12.7539	5
15	10	0.778166	12.5581	5
15	20	0.77528	12.7995	5
16	0.625	1.00162	10.2814	1
16	1.25	0.351415	16.1272	8
16	2.5	0.413022	17.1474	8
16	5	0.371587	17.6403	9
16	10	0.145166	28.9774	9
16	20	0.0183606	20.3151	9
17	0.625	0.898495	10.4483	1
17	1.25	0.962987	12.8942	6
17	2.5	0.658407	16.714	6
17	5	0.464551	18.284	6
17	10	0.231856	21.0324	9
17	20	0.289231	23.7069	9
18	0.625	0.964008	4.82448	4
18	1.25	0.935329	3.53318	3
18	2.5	0.97762	4.47907	3
18	5	0.891724	6.91522	3
18	10	0.631826	10.4974	6
18	20	0.292303	17.1176	6
19	0.2062	0.981264	5.5217	3
19	0.4124	0.96587	4.9392	3
19	0.825	0.886337	3.93473	4
19	1.65	0.706609	5.77384	6
19	3.3	0.927731	3.2619	3
19	6.6	0.684477	9.13597	6
20	0.625	0.856541	4.30333	1
20	1.25	0.828397	8.94546	6
20	2.5	0.65644	20.4286	6
20	5	0.478834	19.983	8
20	10	0.346622	19.8033	8
20	20	0.197031	22.0633	9
21	0.625	0.921746	4.09936	1
21	1.25	0.816613	4.15175	1
21	2.5	0.780806	4.49494	6
21	5	0.87505	4.29361	1
21	10	0.853885	5.70277	6
21	20	0.811141	6.66039	6
455	0.625	1.00131	5.64323	4
455	1.25	1.0537	6.77269	4
455	2.5	1.0735	6.19676	4
455	5	0.989601	7.59661	3
455	10	1.00249	7.33903	3
455	20	0.995365	7.32878	3
456	0.625	0.604233	10.5748	6
456	1.25	0.654147	10.4501	6
456	2.5	0.577346	11.7049	6
456	5	0.504352	13.8855	3
456	10	0.339323	18.6351	3
456	20	0.0325224	22.0667	9
457	0.625	0.969745	6.58386	1
457	1.25	0.933887	8.56981	1
457	2.5	0.967994	8.76641	5
457	5	0.94353	10.2163	5
457	10	0.831783	12.0582	4
457	20	0.67611	22.0662	4
458	0.625	0.95672	8.61593	5
458	1.25	0.964707	12.0762	5
458	2.5	0.88813	12.1684	5
458	5	0.892291	11.1743	5
458	10	0.562653	12.6146	3
458	20	0.278207	18.4647	3
459	0.625	0.696355	10.348	6
459	1.25	0.72054	8.81904	6
459	2.5	0.573899	11.3578	6
459	5	0.535679	11.0209	6
459	10	0.542799	11.7583	6
459	20	0.51817	15.964	6
460	0.625	0.410134	15.5872	4
460	1.25	0.1489	19.3856	4
460	2.5	0.0846745	27.1596	9
460	5	0.0693597	25.3518	9
460	10	0.0495126	25.3253	9
460	20	0.0187343	26.9451	9
461	0.625	0.428501	22.6394	8
461	1.25	0.447429	23.3376	8
461	2.5	0.417935	23.3067	8
461	5	0.252044	19.1725	4
461	10	0.154009	18.4872	4
461	20	0.164035	29.4033	9
462	0.625	0.891923	10.2792	5
462	1.25	0.843805	11.4004	5
462	2.5	0.843877	10.9851	5
462	5	0.840844	10.809	5
462	10	0.726703	11.0686	5
462	20	0.433852	13.0315	4
473	0.625	0.873041	3.31982	2
473	1.25	0.875261	5.02396	2
473	2.5	0.928653	3.76989	2
473	5	0.886403	3.72659	2
473	10	0.868107	4.57194	2
473	20	0.910046	4.45147	3
479	0.625	0.805368	5.60605	6
479	1.25	0.758344	10.4404	6
479	2.5	0.477639	14.746	6
479	5	0.320826	21.2235	6
479	10	0.0494724	26.8962	9
479	20	0.0383917	26.8881	9
482	0.625	0.924076	3.82562	1
482	1.25	0.907952	3.58019	1
482	2.5	0.905929	4.64865	1
482	5	0.871914	6.93984	1
482	10	0.755633	9.69417	1
482	20	0.469111	10.6993	6
1	0.625	0.257092	23.8658	8
1	1.25	0.241155	25.4313	8
1	2.5	0.236631	20.5268	8
1	5	0.243172	20.2305	8
1	10	0.231938	22.8236	8
1	20	0.230443	23.786	8
2	0.625	0.286909	22.3024	8
2	1.25	0.308313	21.1739	8
2	2.5	0.26613	24.7339	8
2	5	0.298765	25.1729	8
2	10	0.27456	24.9926	8
2	20	0.282633	23.5235	8
3	0.625	0.892323	13.2424	7
3	1.25	0.728091	16.195	7
3	2.5	0.641359	15.1705	7
3	5	0.484657	18.3037	7
3	10	0.445994	17.0508	7
3	20	0.400869	17.2185	7
1	0.625	0.237101	21.2556	8
1	1.25	0.247879	21.1604	8
1	2.5	0.249547	20.1046	8
1	5	0.234588	17.9628	8
1	10	0.207982	19.603	8
1	20	0.210253	21.2341	8
2	0.625	0.316239	18.1474	8
2	1.25	0.296389	17.679	8
2	2.5	0.300878	22.2018	8
2	5	0.282792	21.7227	8
2	10	0.266023	23.1128	8
2	20	0.277587	21.9776	8
3	0.625	0.90033	15.2187	7
3	1.25	0.769263	12.7812	7
3	2.5	0.684961	17.2494	7
3	5	0.470477	16.9866	7
3	10	0.474715	15.9479	7
3	20	0.404629	15.5473	7
171	40	0.895724	5.93987	1
171	80	0.840122	6.33328	1
474	40	0.280814	14.9027	6
474	80	0.110108	28.1195	9
477	40	0.242188	22.2442	9
477	80	0.338274	21.7599	9
478	40	0.882017	13.101	4
478	80	0.728562	12.7892	4
481	40	0.139396	22.8015	9
481	80	0.0850399	20.3832	9
483	40	0.741168	10.0252	5
483	80	0.753143	10.9822	5
484	40	0.426009	16.2404	6
484	80	0.0682068	33.9713	9
486	40	0.849313	3.91616	1
486	80	0.743597	5.20437	6
487	40	0.3552	12.8631	6
487	80	0.335961	20.9686	9
489	40	0.836515	4.50509	6
489	80	0.457421	14.8314	4
493	40	0.308621	19.0599	6
493	80	0.338664	23.3011	9
494	40	0.398533	8.64043	6
494	80	0.0640019	16.474	9
496	40	0.873412	7.78372	1
496	80	0.832378	10.2471	6
497	40	0.253184	22.0563	9
497	80	0.256807	24.0835	9
498	40	0.847123	5.97521	2
498	80	0.733615	9.00445	2
499	40	0.375102	11.537	6
499	80	0.0203183	31.9792	9
500	40	0.258729	17.3595	9
500	80	0.236241	22.6472	9
501	40	0.502867	6.92014	6
501	80	0.209638	17.3373	6
1	0.625	0.215515	22.9412	8
1	1.25	0.201772	21.4514	8
1	2.5	0.203679	17.3556	8
1	5	0.190005	15.2733	8
1	10	0.193721	21.2612	8
1	20	0.182767	20.3073	8
2	0.625	0.284972	20.9979	8
2	1.25	0.265041	19.3853	8
2	2.5	0.263105	21.8699	8
2	5	0.22418	22.7197	8
2	10	0.233595	22.5689	8
2	20	0.237369	23.5615	8
3	0.625	0.831242	17.1393	7
3	1.25	0.751269	11.9322	7
3	2.5	0.548587	16.1253	7
3	5	0.400999	19.5322	7
3	10	0.376726	17.5642	7
3	20	0.370951	15.5509	7
150	0.625	1.12501	4.10538	3
150	1.25	1.11186	4.32437	4
150	2.5	1.07665	4.23977	4
150	5	1.05719	4.29286	4
150	10	1.16494	3.77051	4
150	20	1.11566	3.73097	4
151	0.625	1.04745	4.40757	4
151	1.25	1.0786	4.64766	4
151	2.5	1.11354	4.90257	4
151	5	0.987841	6.87942	3
151	10	0.831351	12.5149	6
151	20	0.680285	18.1066	6
152	0.625	0.906966	3.42383	2
152	1.25	0.937281	4.43236	3
152	2.5	0.90822	4.9599	3
152	5	0.938314	4.68429	3
152	10	0.941137	3.76	3
152	20	0.920458	3.79544	3
153	0.625	1.14339	3.18296	4
153	1.25	1.128	3.28081	4
153	2.5	1.08479	3.09014	4
153	5	1.06563	4.23114	4
153	10	1.09536	3.78998	4
153	20	1.12023	3.43169	4
154	0.625	1.12223	2.96036	4
154	1.25	1.08125	3.59318	5
154	2.5	1.16178	3.4437	4
154	5	1.05765	4.48902	3
154	10	1.08322	6.07325	3
154	20	0.782392	11.4943	6
155	0.625	1.03967	7.02533	1
155	1.25	1.10468	3.42055	5
155	2.5	1.03279	2.64966	5
155	5	1.12112	3.42399	5
155	10	1.07823	3.28168	5
155	20	0.587127	9.71736	6
156	0.625	1.02713	2.72146	3
156	1.25	1.00222	2.84936	3
156	2.5	1.0747	2.96743	3
156	5	1.06082	3.02199	3
156	10	1.05648	2.61977	3
156	20	1.02973	3.10343	3
157	0.625	1.00617	2.88918	3
157	1.25	1.03173	2.96556	3
157	2.5	1.00765	3.59537	3
157	5	1.00988	3.74451	3
157	10	0.522623	6.88482	3
157	20	0.0974719	14.4659	9
158	0.625	0.990456	4.41759	1
158	1.25	1.0583	4.18687	1
158	2.5	1.02269	4.72295	1
158	5	1.06356	3.87957	1
158	10	1.07494	3.43313	1
158	20	1.03835	4.56495	1
159	0.625	0.995225	3.90773	2
159	1.25	1.02072	3.71779	2
159	2.5	1.02704	3.98528	2
159	5	0.988907	4.02801	2
159	10	0.944351	4.46112	2
159	20	1.06323	3.59037	3
160	0.625	1.03573	4.85315	1
160	1.25	1.04141	4.24177	1
160	2.5	0.816862	9.2929	6
160	5	0.591054	14.6776	6
160	10	0.222266	19.5873	9
160	20	0.304801	16.3064	9
161	0.625	0.971483	5.09573	3
161	1.25	0.625532	10.7296	6
161	2.5	0.456847	14.0855	6
161	5	0.223239	17.7565	9
161	10	0.0199021	25.0649	9
161	20	0.0162383	24.399	9
162	0.625	1.04575	4.11597	3
162	1.25	0.967221	3.43024	3
162	2.5	0.963076	3.8053	3
162	5	0.899614	3.52403	3
162	10	1.01754	4.26328	3
162	20	1.04406	2.95428	4
163	0.625	1.00053	3.85113	2
163	1.25	0.974953	4.11035	2
163	2.5	0.915194	4.03785	2
163	5	0.985148	3.13391	2
163	10	0.995307	2.92944	2
163	20	0.99732	3.84091	2
164	0.625	0.935668	5.49746	1
164	1.25	0.847814	8.75853	6
164	2.5	0.735128	12.0351	6
164	5	0.382162	21.2694	6
164	10	0.324211	13.7779	9
164	20	0.248078	21.5176	9
165	0.625	0.902272	3.5729	3
165	1.25	0.950814	4.44784	3
165	2.5	0.992042	5.24893	3
165	5	0.936455	3.52384	3
165	10	0.956185	6.93546	3
165	20	0.946908	3.80579	3
166	0.625	0.889208	5.04264	2
166	1.25	0.783271	8.01787	6
166	2.5	0.819569	7.08207	6
166	5	0.209178	16.1844	9
166	10	0.0597618	17.8837	9
166	20	0.0527951	17.8381	9
167	0.625	1.03694	3.4294	1
167	1.25	0.975363	3.86412	1
167	2.5	0.917959	4.14932	1
167	5	0.991013	3.78233	5
167	10	0.994243	3.12336	1
167	20	0.606814	10.6893	6
168	0.625	0.936001	4.5635	1
168	1.25	0.910075	4.46751	1
168	2.5	0.933736	2.8615	6
168	5	0.930862	3.9521	1
168	10	0.908532	3.5762	1
168	20	0.915704	4.51882	2
169	0.625	0.941554	3.95388	1
169	1.25	0.945852	4.3948	1
169	2.5	0.949831	4.68702	1
169	5	0.888133	6.20967	5
169	10	0.926541	4.947	1
169	20	0.968346	5.29011	1
170	0.625	0.928683	4.11897	1
170	1.25	0.880174	4.49339	1
170	2.5	0.899887	4.31638	1
170	5	0.924898	5.01145	6
170	10	0.939007	9.49955	1
170	20	0.821111	11.3948	2
1	0.625	0.17022	25.6149	8
1	1.25	0.190736	24.1785	8
1	2.5	0.197665	23.6156	8
1	5	0.198332	23.4367	8
1	10	0.166621	23.8794	8
1	20	0.175843	22.45	8
2	0.625	0.240012	17.4155	8
2	1.25	0.25225	20.0592	8
2	2.5	0.211225	23.4998	8
2	5	0.209407	21.665	8
2	10	0.192784	22.8556	8
2	20	0.196188	24.5157	8
3	0.625	0.761788	13.2785	7
3	1.25	0.652231	12.5684	7
3	2.5	0.515383	16.0243	7
3	5	0.395791	14.3966	7
3	10	0.359151	16.9981	7
3	20	0.382724	14.9546	7
5	0.019532	1.08074	15.3342	4
5	0.07812	0.961841	19.0373	9
5	0.3124	0.589291	21.3921	9
5	1.25	0.303755	26.1759	8
5	5	0.258865	24.0946	8
5	20	0.337251	25.0352	8
6	0.019532	0.635705	9.94754	6
6	0.07812	0.539696	11.2076	6
6	0.3124	0.522165	10.8099	6
6	1.25	0.540758	12.6356	6
6	5	0.40742	14.0404	6
6	20	0.369924	16.0969	6
7	0.019532	0.852937	18.0544	5
7	0.07812	0.755857	18.8734	5
7	0.3124	0.292254	21.1708	7
7	1.25	0.102806	27.3039	9
7	5	0.174216	28.2931	9
7	20	0.179131	26.1891	9
1	0.625	0.194764	22.1236	8
1	1.25	0.213803	22.1496	8
1	2.5	0.211623	20.6116	8
1	5	0.204174	20.777	8
1	10	0.207368	21.2035	8
1	20	0.174946	21.0832	8
2	0.625	0.233475	16.7663	8
2	1.25	0.269747	16.1663	8
2	2.5	0.206486	20.9367	8
2	5	0.193576	21.0563	8
2	10	0.182137	22.9244	8
2	20	0.179037	22.4039	8
3	0.625	0.874579	13.2781	7
3	1.25	0.796078	12.998	7
3	2.5	0.698747	15.211	7
3	5	0.450693	14.7764	7
3	10	0.381916	15.7388	7
3	20	0.36618	14.6194	7
4	0.625	0.929963	8.83625	5
4	1.25	0.928818	9.18606	5
4	2.5	0.895574	10.0907	5
4	5	0.918951	9.15449	5
4	10	0.832576	10.382	5
4	20	0.770835	11.5442	5
71	0.625	0.941763	4.55307	3
71	1.25	0.133699	9.14875	6
71	2.5	0.0304388	31.1198	9
71	5	0.0408732	31.2698	9
71	10	0.0252025	33.5977	9
71	20	0.0130361	35.8904	9
72	0.625	0.958357	5.15312	1
72	1.25	0.761216	6.78666	6
72	2.5	0.166689	10.5755	6
72	5	0.182937	9.68551	6
72	10	0.0721355	27.4707	9
72	20	0.0929954	29.4082	9
73	0.625	0.961989	4.85515	1
73	1.25	0.990699	4.18952	1
73	2.5	1.01866	6.76724	1
73	5	0.764571	9.8643	6
73	10	0.39112	22.4854	6
73	20	0.0248049	29.0507	9
74	0.625	0.988221	4.18879	1
74	1.25	0.972046	4.69747	3
74	2.5	0.963599	5.42438	3
74	5	0.983684	5.49885	2
74	10	0.99304	6.75722	3
74	20	1.00308	3.23467	3
75	0.625	1.08129	8.16987	2
75	1.25	0.980762	11.2392	3
75	2.5	0.923434	12.4149	6
75	5	0.649533	9.11261	6
75	10	0.24995	10.0647	6
75	20	0.033757	37.5881	9
76	0.625	0.968845	3.4613	3
76	1.25	0.971567	5.62407	3
76	2.5	0.951461	3.27782	3
76	5	0.990511	3.15843	3
76	10	1.03377	3.22643	3
76	20	1.0284	2.89947	3
79	0.625	0.973473	3.92912	1
79	1.25	1.00503	4.23082	1
79	2.5	0.974421	21.5284	1
79	5	0.527106	19.6082	6
79	10	0.0504388	22.0726	9
79	20	0.0614503	38.3047	9
80	0.625	1.01701	4.08964	4
80	1.25	0.991873	5.2512	2
80	2.5	0.961707	5.85391	2
80	5	0.978386	3.66698	4
80	10	1.00435	3.05644	4
80	20	1.03459	3.65937	2
88	0.625	0.986961	8.86944	4
88	1.25	0.958405	8.90424	4
88	2.5	0.980346	9.6759	4
88	5	0.992886	9.79692	4
88	10	0.993785	10.4862	4
88	20	0.933102	11.2655	4
91	0.625	0.983979	4.71623	1
91	1.25	0.979986	4.60769	1
91	2.5	0.901774	4.15287	1
91	5	0.389785	10.333	6
91	10	0.20424	12.9433	8
91	20	0.0187541	26.082	9
92	0.625	0.216359	11.8727	8
92	1.25	0.213794	10.6001	8
92	2.5	0.227116	13.1264	8
92	5	0.224188	13.8578	8
92	10	0.0165316	28.6379	9
92	20	0.0348191	17.5505	9
93	0.625	0.216252	13.7462	8
93	1.25	0.248433	12.9683	8
93	2.5	0.236066	14.0351	8
93	5	0.216838	13.5674	8
93	10	0.0434852	25.2009	9
93	20	0.0318835	22.0353	9
94	0.625	0.769631	14.3105	7
94	1.25	0.745659	14.4415	7
94	2.5	0.760971	14.3301	7
94	5	0.795856	14.3304	7
94	10	0.804083	14.5335	7
94	20	0.762765	14.9353	7
96	0.625	0.515958	18.4123	5
96	1.25	0.488763	18.9245	5
96	2.5	0.468946	19.4441	5
96	5	0.463606	20.8074	5
96	10	0.464939	20.8293	5
96	20	0.425862	20.6423	5
98	0.625	0.966147	5.44093	2
98	1.25	0.944052	5.0394	2
98	2.5	0.959403	4.92773	2
98	5	0.945475	4.22698	2
98	10	0.941301	4.83487	3
98	20	0.949892	7.45829	3
104	0.625	0.95129	4.65029	1
104	1.25	0.940638	5.2502	1
104	2.5	0.949475	6.4391	1
104	5	0.922578	7.75196	1
104	10	0.865349	8.94251	6
104	20	0.683982	11.125	6
105	0.625	0.17411	16.297	9
105	1.25	0.0258005	21.6536	9
105	2.5	0.0196981	17.293	9
105	5	0.0226119	16.4108	9
105	10	0.0266822	7.82111	9
105	20	0.0125859	14.0394	9
106	0.625	0.654296	20.5539	7
106	1.25	0.526795	21.4357	7
106	2.5	0.528587	22.2902	7
106	5	0.520362	23.1298	7
106	10	0.454386	23.0922	7
106	20	0.136315	22.8309	9
107	0.625	1.03225	13.9226	5
107	1.25	0.745934	15.1506	7
107	2.5	0.458299	19.805	7
107	5	0.359753	22.9353	7
107	10	0.348236	23.6766	7
107	20	0.35354	24.4229	7
110	0.625	0.97332	5.09518	2
110	1.25	1.05355	3.7162	2
110	2.5	1.00207	14.5956	6
110	5	0.987812	14.4618	6
110	10	0.698654	13.8429	6
110	20	0.0263822	16.2471	9
111	0.625	1.01324	6.7775	3
111	1.25	1.00566	7.67347	3
111	2.5	0.983611	5.9995	3
111	5	1.00372	5.67343	3
111	10	1.00378	5.75369	3
111	20	0.411551	7.13162	6
127	0.625	0.952144	3.55802	1
127	1.25	0.942098	4.22295	1
127	2.5	0.990479	4.72459	1
127	5	1.00596	4.42227	1
127	10	0.970005	4.7616	1
127	20	0.884444	7.3588	1
134	0.625	1.00587	4.77552	2
134	1.25	0.986878	4.11987	2
134	2.5	0.97953	4.94214	2
134	5	0.955599	4.76515	2
134	10	1.0103	3.78604	2
134	20	1.02328	4.19731	4
1	0.625	0.192562	19.1689	8
1	1.25	0.226328	20.1664	8
1	2.5	0.203615	19.6691	8
1	5	0.210561	19.6501	8
1	10	0.212191	18.4796	8
1	20	0.202391	17.7174	8
2	0.625	0.228682	15.4708	8
2	1.25	0.234271	15.1319	8
2	2.5	0.220494	18.6583	8
2	5	0.201622	19.4896	8
2	10	0.187419	19.9825	8
2	20	0.184001	21.5756	8
3	0.625	0.827853	16.612	7
3	1.25	0.806782	15.7866	7
3	2.5	0.662825	16.3826	7
3	5	0.538011	15.355	7
3	10	0.404535	14.8177	7
3	20	0.392092	14.7943	7
4	0.625	0.92185	8.84445	5
4	1.25	0.91817	8.36463	5
4	2.5	0.943034	9.15545	5
4	5	0.904934	10.3777	5
4	10	0.901008	10.8445	5
4	20	0.856132	11.4016	5
81	0.625	0.975817	5.55298	3
81	1.25	0.828657	9.38392	3
81	2.5	0.476377	15.4658	3
81	5	0.234731	15.7078	3
81	10	0.125476	15.9818	9
81	20	0.10115	17.655	9
82	0.625	1.01871	4.18896	4
82	1.25	0.973858	4.33684	2
82	2.5	0.944178	5.35255	2
82	5	0.989052	5.40181	2
82	10	0.966038	3.89073	4
82	20	0.921919	7.42802	2
86	0.625	0.516864	12.0171	6
86	1.25	0.527844	12.2714	6
86	2.5	0.516613	12.7318	6
86	5	0.470396	12.2642	6
86	10	0.445123	12.1397	6
86	20	0.483244	14.9198	6
87	0.625	0.965985	11.4373	4
87	1.25	0.879077	12.6241	4
87	2.5	0.882087	12.2978	4
87	5	0.893725	12.2284	4
87	10	0.779194	13.0526	4
87	20	0.835368	12.7937	4
89	0.625	0.218774	21.1298	8
89	1.25	0.225602	20.6891	8
89	2.5	0.28531	22.7412	8
89	5	0.461985	22.4628	7
89	10	0.558778	23.5528	7
89	20	0.522602	23.9097	7
97	0.625	0.493856	16.3241	3
97	1.25	0.480007	16.036	3
97	2.5	0.440009	15.919	3
97	5	0.465688	15.3022	3
97	10	0.471938	13.8353	3
97	20	0.416582	16.1646	3
101	0.625	0.979334	4.11915	1
101	1.25	0.995658	5.84602	5
101	2.5	0.964481	11.4277	1
101	5	0.969032	12.769	1
101	10	0.511282	12.7934	6
101	20	0.311683	18.0031	9
102	0.625	0.994571	5.33637	1
102	1.25	0.921514	4.93879	1
102	2.5	0.929	7.7851	1
102	5	0.91288	8.22323	6
102	10	0.81814	9.13553	6
102	20	0.244231	14.0241	9
103	0.625	1.0106	3.13253	3
103	1.25	1.08181	3.06754	3
103	2.5	1.04727	2.85988	3
103	5	1.03453	3.67565	3
103	10	1.07118	3.08786	3
103	20	1.07555	3.55208	3
112	0.625	1.0053	4.98835	2
112	1.25	0.956046	3.58304	3
112	2.5	0.962278	6.24659	3
112	5	0.957174	6.12397	3
112	10	0.919081	8.25079	3
112	20	0.627138	8.08759	3
113	0.625	0.469493	15.1336	5
113	1.25	0.476949	15.9177	5
113	2.5	0.456061	16.9403	5
113	5	0.470275	17.5371	5
113	10	0.39472	18.0894	5
113	20	0.361314	17.8754	5
115	0.625	0.786337	16.1257	3
115	1.25	0.64775	14.95	3
115	2.5	0.487996	15.0277	3
115	5	0.435792	15.6278	3
115	10	0.413875	15.9985	3
115	20	0.373417	16.8645	3
116	0.625	0.937982	16.2519	3
116	1.25	0.824154	16.0074	3
116	2.5	0.612183	16.3999	3
116	5	0.601988	16.037	3
116	10	0.617584	13.2278	3
116	20	0.551745	13.0991	3
118	0.625	0.957228	18.5626	9
118	1.25	0.947101	18.7581	9
118	2.5	0.948518	26.9023	9
118	5	0.922563	27.9892	9
118	10	0.921034	26.3985	9
118	20	0.930192	26.1651	9
119	0.625	0.94309	4.42098	2
119	1.25	0.983733	3.55586	2
119	2.5	0.959205	5.15022	2
119	5	0.962124	6.17541	2
119	10	0.863786	8.66574	2
119	20	0.807603	12.4107	3
120	0.625	0.97632	3.52019	1
120	1.25	0.973389	3.86152	1
120	2.5	1.02607	3.76122	1
120	5	0.932437	5.54852	1
120	10	0.923179	6.53645	1
120	20	0.845938	9.20405	6
124	0.625	0.717235	10.4148	6
124	1.25	0.659386	11.4191	6
124	2.5	0.510729	15.5864	6
124	5	0.353535	15.622	8
124	10	0.309094	15.4241	8
124	20	0.330117	15.4126	8
125	0.625	0.93501	3.31661	1
125	1.25	0.960308	4.51415	1
125	2.5	0.989217	5.5923	6
125	5	0.760427	7.1586	6
125	10	0.734492	6.01676	6
125	20	0.279748	10.0388	8
129	0.625	0.972997	6.05193	3
129	1.25	0.98051	6.94601	3
129	2.5	0.981359	6.26304	3
129	5	0.940635	6.60945	3
129	10	0.916251	5.81902	3
129	20	0.926023	5.80415	3
138	0.625	0.555073	14.4848	6
138	1.25	0.375959	14.0145	6
138	2.5	0.0914312	15.7071	9
138	5	0.035084	29.9671	9
138	10	0.02075	30.1007	9
138	20	0.0304895	28.9621	9
1	0.625	0.186392	21.6964	8
1	1.25	0.188908	22.3525	8
1	2.5	0.219135	20.5891	8
1	5	0.193911	22.0975	8
1	10	0.208357	20.6972	8
1	20	0.19855	20.8215	8
2	0.625	0.278878	18.3703	8
2	1.25	0.308779	18.0821	8
2	2.5	0.213905	19.5828	8
2	5	0.215535	22.8862	8
2	10	0.178911	22.5509	8
2	20	0.161638	23.6221	8
3	0.625	0.821497	14.4382	7
3	1.25	0.709943	15.3359	7
3	2.5	0.605387	14.9164	7
3	5	0.507748	14.2642	7
3	10	0.446001	14.2203	7
3	20	0.411415	14.7149	7
4	0.625	0.950574	7.70529	5
4	1.25	0.900673	9.79631	5
4	2.5	0.924834	8.31351	5
4	5	0.89223	9.93895	5
4	10	0.873418	9.87782	5
4	20	0.812011	11.0512	5
77	0.625	0.973766	4.67953	1
77	1.25	0.963957	4.75843	1
77	2.5	0.971056	5.41918	1
77	5	0.922453	5.23849	6
77	10	0.914892	6.26612	6
77	20	0.980805	9.3719	2
78	0.625	0.811978	14.89	6
78	1.25	0.807836	14.3591	6
78	2.5	0.724778	15.1452	4
78	5	0.483277	16.6363	4
78	10	0.0416384	21.0331	9
78	20	0.011141	22.7217	9
83	0.625	0.967117	9.61378	4
83	1.25	0.96284	11.1503	4
83	2.5	0.864049	9.71292	4
83	5	0.716831	10.7229	4
83	10	0.715171	12.0173	4
83	20	0.65464	16.1291	4
84	0.625	0.562804	14.4834	4
84	1.25	0.52316	15.6004	4
84	2.5	0.554681	16.0743	4
84	5	0.628993	17.4192	4
84	10	0.55894	18.843	4
84	20	0.495943	19.2446	4
85	0.625	0.926492	8.28336	1
85	1.25	0.876607	14.1772	7
85	2.5	0.762918	15.3995	7
85	5	0.6807	14.9046	7
85	10	0.666884	17.7087	4
85	20	0.53142	20.049	4
90	0.625	0.945094	4.88107	1
90	1.25	0.939715	4.81026	1
90	2.5	1.01034	5.48977	1
90	5	0.940933	5.58015	1
90	10	0.948455	4.55777	1
90	20	0.985053	4.63752	2
95	0.625	0.780942	9.37572	5
95	1.25	0.651787	9.49573	5
95	2.5	0.556752	11.3567	5
95	5	0.533705	11.5425	5
95	10	0.475774	12.7982	5
95	20	0.488384	14.2148	5
99	0.625	1.04845	3.3703	2
99	1.25	1.00012	3.38926	3
99	2.5	0.996752	4.92748	3
99	5	0.962613	8.03951	3
99	10	0.963496	10.92	3
99	20	0.877977	13.7432	3
100	0.625	0.98229	7.7612	5
100	1.25	0.964534	10.7811	5
100	2.5	0.896658	12.6565	7
100	5	0.833498	13.6881	7
100	10	0.558872	14.7293	7
100	20	0.162996	13.563	6
108	0.625	1.02044	10.6821	1
108	1.25	0.950874	11.4355	1
108	2.5	0.973522	10.3012	1
108	5	0.975	12.4054	1
108	10	0.723684	9.94061	1
108	20	0.356605	10.5191	8
109	0.625	0.990908	11.1574	5
109	1.25	0.937158	11.4892	5
109	2.5	0.984599	11.251	5
109	5	0.926787	12.3973	5
109	10	0.824524	14.5159	5
109	20	0.502992	25.1316	6
114	0.625	0.995898	3.58249	4
114	1.25	0.991082	3.34787	3
114	2.5	0.988882	3.91651	4
114	5	0.970166	4.33359	3
114	10	0.93492	5.67998	3
114	20	0.960241	5.78121	3
117	0.625	0.198559	17.5892	6
117	1.25	0.0185607	31.1881	9
117	2.5	0.00696508	35.5267	9
117	5	0.00479733	29.626	9
117	10	0.00421171	26.8991	9
117	20	0.00457039	36.516	9
121	0.625	0.897838	3.80693	2
121	1.25	0.977282	4.65318	2
121	2.5	0.988204	5.16459	2
121	5	1.00584	5.03616	2
121	10	0.972723	3.7189	6
121	20	0.96746	4.69542	3
122	0.625	0.973195	4.27761	1
122	1.25	0.999829	5.76656	1
122	2.5	1.03161	7.07459	1
122	5	0.948261	4.98241	1
122	10	1.08844	9.54675	5
122	20	1.20919	15.7529	9
123	0.625	0.798963	14.7403	6
123	1.25	0.814425	14.695	6
123	2.5	0.83458	14.4747	6
123	5	0.810899	13.4242	6
123	10	0.869039	13.7689	6
123	20	0.686407	15.0064	6
126	0.625	0.999583	4.49044	2
126	1.25	0.948439	4.19533	2
126	2.5	0.926978	5.43766	3
126	5	0.948751	4.80342	2
126	10	0.934557	6.45069	3
126	20	0.853321	8.5177	3
128	0.625	0.908773	7.02658	3
128	1.25	0.769274	8.79811	6
128	2.5	0.706158	9.65006	6
128	5	0.616849	10.7106	6
128	10	0.552755	10.9807	6
128	20	0.571367	11.2233	6
130	0.625	0.960595	3.69474	1
130	1.25	0.995382	3.83438	1
130	2.5	0.969413	3.34466	1
130	5	0.989383	3.42938	1
130	10	0.993327	4.4564	1
130	20	0.92925	9.23407	5
131	0.625	0.955168	3.55652	3
131	1.25	0.947945	5.25669	3
131	2.5	0.856201	5.71345	3
131	5	0.891611	6.03065	3
131	10	0.715653	8.71174	6
131	20	0.722811	9.31949	6
132	0.625	0.963773	4.37817	1
132	1.25	0.947562	5.90036	6
132	2.5	0.898296	7.99732	6
132	5	0.876544	10.3998	6
132	10	0.838525	10.7704	6
132	20	0.78439	12.5521	6
133	0.625	1.04268	12.4223	3
133	1.25	0.923001	14.7989	3
133	2.5	0.924807	14.4292	3
133	5	0.951742	13.9148	3
133	10	0.951045	10.3703	3
133	20	0.928427	10.7542	3
135	0.625	1.06404	3.29573	3
135	1.25	0.97587	3.39444	3
135	2.5	0.932371	3.97401	3
135	5	0.946191	4.44371	3
135	10	0.927206	5.37545	3
135	20	0.857561	7.44866	3
136	0.625	1.02359	3.51666	3
136	1.25	0.986682	4.46664	3
136	2.5	0.960224	4.49752	3
136	5	0.959769	5.35637	3
136	10	1.0071	6.81442	3
136	20	0.945793	9.26172	3
137	0.625	1.01224	9.05173	5
137	1.25	0.91428	12.045	5
137	2.5	0.64665	17.8609	7
137	5	0.57506	19.1961	7
137	10	0.527411	18.8045	7
137	20	0.531076	18.7749	7
139	0.625	0.975514	8.75273	3
139	1.25	0.907578	12.6625	3
139	2.5	0.870031	13.0093	3
139	5	0.757767	13.9968	7
139	10	0.663084	13.3082	7
139	20	0.619762	14.5362	7
1	0.625	0.227232	24.7385	8
1	1.25	0.21919	24.9427	8
1	2.5	0.206521	23.771	8
1	5	0.190132	23.3847	8
1	10	0.209146	23.3183	8
1	20	0.194809	23.1111	8
2	0.625	0.21476	21.1038	8
2	1.25	0.214317	17.6303	8
2	2.5	0.198605	23.1466	8
2	5	0.207702	25.086	8
2	10	0.193461	25.5147	8
2	20	0.191975	24.4153	8
4	0.625	0.944504	8.82443	5
4	1.25	0.939943	9.72799	5
4	2.5	0.91032	9.20619	5
4	5	0.899104	10.6157	5
4	10	0.893083	11.5564	5
4	20	0.826257	12.0258	5
24	0.625	0.498861	16.0949	6
24	1.25	0.531352	19.5545	6
24	2.5	0.464989	20.0131	6
24	5	0.462049	20.0112	6
24	10	0.330396	21.0855	8
24	20	0.249888	24.342	8
47	0.625	0.85194	15.0343	6
47	1.25	0.556994	17.0865	6
47	2.5	0.299544	20.6506	5
47	5	0.205127	25.1047	9
47	10	0.14754	33.8041	9
47	20	0.131333	34.1564	9
50	0.625	0.992633	6.86986	3
50	1.25	1.01676	7.37751	3
50	2.5	0.910539	11.2769	3
50	5	0.895174	10.5518	3
50	10	0.977382	11.7893	3
50	20	0.869184	11.2636	3
53	0.625	1.02169	4.16777	3
53	1.25	1.00888	4.58625	3
53	2.5	1.00762	6.14673	3
53	5	0.960336	5.9119	6
53	10	0.956219	6.39416	6
53	20	0.687933	8.09064	6
58	0.625	0.96749	3.39704	3
58	1.25	1.00308	4.82613	3
58	2.5	0.980418	3.93122	3
58	5	1.01581	3.87237	3
58	10	0.942256	5.4876	3
58	20	0.945595	5.54335	3
60	0.625	1.00102	3.03239	1
60	1.25	1.00167	3.99897	1
60	2.5	0.978976	4.75909	1
60	5	0.965097	5.78091	1
60	10	0.817381	10.6088	6
60	20	0.501281	16.5587	6
61	0.625	0.982139	3.91677	1
61	1.25	0.961189	4.90367	1
61	2.5	0.971983	9.62656	1
61	5	0.732234	14.2271	5
61	10	0.422563	15.489	5
61	20	0.0193247	34.0884	9
66	0.625	0.981526	5.47178	1
66	1.25	0.935779	4.77328	5
66	2.5	0.980056	6.24984	1
66	5	0.991657	4.42343	1
66	10	0.954875	11.1969	6
66	20	0.85529	29.104	6
67	0.625	0.929804	8.19375	3
67	1.25	0.883639	6.08203	3
67	2.5	0.894287	9.40271	6
67	5	0.745885	14.2865	6
67	10	0.637118	15.2964	6
67	20	0.0912677	30.7957	9
68	0.625	0.910166	4.13732	1
68	1.25	0.960958	4.2034	1
68	2.5	0.959989	5.45464	1
68	5	0.917221	5.27811	1
68	10	0.931528	4.94225	1
68	20	0.958472	7.97137	1
69	0.625	0.959772	8.46247	3
69	1.25	0.893939	9.82135	3
69	2.5	0.862774	11.4647	6
69	5	0.396294	13.3863	9
69	10	0.320452	20.2801	9
69	20	0.124265	17.6487	9
70	0.625	0.763748	7.89943	6
70	1.25	0.490444	18.0933	6
70	2.5	0.199221	19.3499	9
70	5	0.285392	17.935	9
70	10	0.171119	22.175	9
70	20	0.264937	25.4009	9
140	0.625	0.815052	16.5881	7
140	1.25	0.700164	19.0634	7
140	2.5	0.614346	19.1235	7
140	5	0.594713	19.1416	7
140	10	0.597845	19.1977	7
140	20	0.554988	18.2707	7
141	0.625	0.879287	10.2868	3
141	1.25	0.855954	10.6681	3
141	2.5	0.825055	11.126	3
141	5	0.666028	10.751	3
141	10	0.53853	9.99628	3
141	20	0.192384	17.8922	9
142	0.625	0.902394	8.18317	4
142	1.25	0.940993	8.4942	4
142	2.5	0.88772	10.5516	4
142	5	0.837669	9.26253	4
142	10	0.902978	11.2204	4
142	20	0.810297	11.3256	4
143	0.625	0.920146	9.80834	4
143	1.25	0.684178	10.9938	4
143	2.5	0.698986	11.3907	4
143	5	0.207543	14.4073	9
143	10	0.199481	32.7853	9
143	20	0.290236	32.1776	9
1	0.625	0.234763	22.0166	8
1	1.25	0.230698	21.8343	8
1	2.5	0.213459	21.5359	8
1	5	0.211607	21.3208	8
1	10	0.221175	20.5146	8
1	20	0.195244	20.3795	8
2	0.625	0.222092	21.3997	8
2	1.25	0.21429	17.8758	8
2	2.5	0.232581	21.9952	8
2	5	0.204752	21.3114	8
2	10	0.200389	22.9285	8
2	20	0.180739	22.4784	8
4	0.625	0.897962	7.52586	5
4	1.25	0.917016	9.98183	5
4	2.5	0.900654	9.99734	5
4	5	0.904531	10.5731	5
4	10	0.872093	10.1935	5
4	20	0.817826	11.3693	5
42	0.625	0.979337	6.31864	2
42	1.25	0.946842	5.84068	2
42	2.5	0.993012	6.59211	2
42	5	0.950647	9.13195	2
42	10	0.920703	10.4458	2
42	20	0.512942	14.218	9
43	0.625	0.960861	4.80009	1
43	1.25	0.912681	5.06281	1
43	2.5	0.82621	9.90973	6
43	5	0.274082	14.2769	6
43	10	0.277877	19.5898	9
43	20	0.0544041	23.0867	9
44	0.625	1.00707	5.14915	1
44	1.25	0.952941	4.97985	1
44	2.5	0.948894	5.89103	1
44	5	1.00504	7.19876	1
44	10	0.975927	8.41604	1
44	20	0.971816	9.74104	4
45	0.625	0.908833	6.04894	6
45	1.25	0.8348	6.09864	6
45	2.5	0.743648	9.3111	6
45	5	0.560137	10.9345	6
45	10	0.4971	12.9396	6
45	20	0.489954	15.1784	6
46	0.625	0.994323	7.97306	3
46	1.25	0.907335	8.63451	6
46	2.5	0.807928	10.7396	6
46	5	0.489601	18.9311	8
46	10	0.460836	21.2237	8
46	20	0.1572	24.7095	9
48	0.625	0.843611	13.6426	7
48	1.25	0.693661	16.1609	7
48	2.5	0.470985	16.1024	7
48	5	0.413077	16.1223	7
48	10	0.376299	17.9886	7
48	20	0.370753	17.8236	7
49	0.625	0.975512	4.68139	1
49	1.25	0.913396	7.70254	1
49	2.5	0.865658	10.5031	6
49	5	0.686072	13.0382	6
49	10	0.49413	12.0265	6
49	20	0.361166	13.9173	5
51	0.625	0.970413	5.69555	1
51	1.25	0.96446	6.21906	1
51	2.5	0.987678	7.75251	1
51	5	0.937608	8.44169	1
51	10	0.812826	12.7539	5
51	20	0.545009	13.5351	5
52	0.625	1.01731	4.68802	1
52	1.25	0.99102	4.30416	1
52	2.5	0.975893	6.3428	1
52	5	0.964018	5.82747	3
52	10	0.973519	8.36829	3
52	20	0.997257	7.30024	3
54	0.625	1.01723	4.18894	4
54	1.25	1.03827	3.86022	4
54	2.5	1.01221	4.06071	3
54	5	1.02243	3.55204	3
54	10	0.987654	4.27975	3
54	20	0.977928	4.49769	3
55	0.625	1.00385	5.42574	3
55	1.25	1.00202	7.35346	3
55	2.5	1.03884	6.54289	3
55	5	1.01946	7.71471	6
55	10	0.975236	7.69617	6
55	20	0.829555	12.4559	6
56	0.625	1.0072	3.42083	3
56	1.25	1.0252	3.93855	3
56	2.5	1.06782	4.15684	4
56	5	1.04175	5.60305	4
56	10	1.04454	5.30061	4
56	20	1.04515	8.86026	4
57	0.625	0.980991	5.56954	2
57	1.25	0.953424	10.3859	3
57	2.5	0.985514	15.825	3
57	5	0.954425	17.0437	3
57	10	0.788701	15.8299	3
57	20	0.0987124	13.7817	9
59	0.625	0.903349	13.8024	6
59	1.25	0.833181	14.0531	6
59	2.5	0.884448	13.845	6
59	5	0.890921	13.3443	6
59	10	0.91903	13.4822	6
59	20	0.782332	9.67219	6
62	0.625	0.982261	4.48513	1
62	1.25	0.929797	5.94215	1
62	2.5	0.942411	4.7713	3
62	5	0.878375	8.69919	3
62	10	0.930013	6.33016	3
62	20	0.817562	10.3292	6
63	0.625	0.999273	4.28756	3
63	1.25	0.977326	4.46539	3
63	2.5	0.962066	6.44382	3
63	5	0.928841	11.5029	6
63	10	0.832046	12.8224	6
63	20	0.747308	12.1237	6
64	0.625	0.208848	23.5722	8
64	1.25	0.18919	24.1349	8
64	2.5	0.193113	23.9232	8
64	5	0.196843	20.9889	8
64	10	0.18679	21.0454	8
64	20	0.174645	21.9902	8
65	0.625	0.578535	13.741	6
65	1.25	0.496634	13.8798	6
65	2.5	0.188538	19.1202	9
65	5	0.0681799	25.916	9
65	10	0.0776995	25.1627	9
65	20	0.106021	24.1338	9

## Sheet: Fig 1e
cell painting activity versus correlation between MLI and retest cell-painting datasets
correlatation' denotes correlation of historical and retest of compound; 'Broad ID' denotes internal compound identifier
points are colored according to their correlation to the cell injury cell painting phenotype (cluster 9)
data are based on cell painting experiment performed with four technical replicates each on separate microplates
left panel							right panel
compound	correlation	Mahalanobis distance	MLI category	Broad ID			Broad ID short	cor_1	cor_2	cor_3	cor_4	cor_5	cor_6	cor_7	cor_8	cor_9
32	0.644096	14.9331	MLI, correlation	BRD-K08078237			BRD-A00037023	-0.157329	0.0886397	-0.0503675	-0.00363615	0.331961	-0.329974	-0.0949075	-0.248526	-0.0304159
110	0.536612	14.1128	MLI, correlation	BRD-K87904882			BRD-A00051892	0.194053	0.0627672	-0.29855	0.153099	0.220313	-0.463306	-0.0776594	-0.156029	0.0611365
172	-0.15795	6.15205	MLI, no correlation	BRD-A56987319			BRD-A00100033	-0.202004	-0.0806498	0.0858569	0.0133017	-0.00798661	-0.0100962	-0.11223	0.0115282	-0.00614303
173	-0.108243	12.1926	MLI, no correlation	BRD-A72483914			BRD-A00214921	0.37278	-0.179204	-0.412854	-0.373884	0.199761	0.010434	-0.0883917	-0.225729	-0.121533
174	-0.488588	3.64022	MLI, no correlation	BRD-K00349278			BRD-A00250346	-0.0303596	-0.337645	-0.0467798	0.0434739	0.204891	-0.0707083	-0.0194891	0.0377255	0.244485
175	0.220806	3.91537	MLI, no correlation	BRD-K00480552			BRD-A00267231	-0.0500779	-0.114736	0.0101102	-0.0870795	0.00544182	0.0440479	-0.0873008	-0.0266573	-0.0650201
177	-0.102688	6.41661	MLI, no correlation	BRD-K01717817			BRD-A00327403	0.00748022	0.0869099	0.11781	-0.169398	-0.000777876	0.184875	-0.0352743	-0.0361474	-0.13182
178	-0.0568111	3.04194	MLI, no correlation	BRD-K03901181			BRD-A00345268	0.302109	0.0104692	-0.213102	-0.222732	0.167503	0.132129	0.0996571	-0.078468	-0.03657
179	0.184692	4.6238	MLI, no correlation	BRD-K04366697			BRD-A00430899	-0.312113	-0.0192594	0.12648	0.108876	0.0193922	-0.209692	-0.159718	-0.0855436	0.0925525
180	0.153235	4.7828	MLI, no correlation	BRD-K04509289			BRD-A00489811	0.145853	-0.029783	0.0226454	0.596312	0.320611	-0.356063	0.173944	0.197419	0.227924
182	-0.184784	3.14275	MLI, no correlation	BRD-K05060234			BRD-A00520476	0.0451114	0.0190756	0.0425866	-0.0429631	-0.0536282	0.0792082	-0.0500184	0.017721	-0.0899688
184	0.121597	3.98467	MLI, no correlation	BRD-K06402607			BRD-A00522887	-0.0459922	0.0053479	-0.0380315	-0.0764001	0.174951	-0.0525827	0.0209676	-0.097624	-0.0376164
186	0.323513	3.57854	MLI, no correlation	BRD-K07359994			BRD-A00595016	0.244737	-0.356344	-0.364409	-0.185481	0.242046	-0.187515	-0.0202572	-0.184332	-0.0489349
189	0.267035	7.56642	MLI, no correlation	BRD-K08521815			BRD-A00650952	0.132536	0.0255747	-0.183132	0.123879	0.179881	-0.280763	-0.0152268	-0.076926	0.0473616
190	-0.0102067	4.51815	MLI, no correlation	BRD-K08715020			BRD-A00680357	-0.060263	0.116481	0.189727	-0.133957	0.213495	0.324721	0.188138	0.0292354	-0.0335693
192	0.171043	4.13744	MLI, no correlation	BRD-K08929287			BRD-A00697544	0.225352	-0.217237	-0.294246	-0.092507	0.412665	-0.173403	0.0359329	-0.096568	0.129233
193	0.140406	3.3564	MLI, no correlation	BRD-K09945302			BRD-A00710263	0.0625381	0.0399956	0.119653	-0.249102	0.11387	0.410214	0.163687	-0.0036804	-0.0973054
196	0.187444	4.98448	MLI, no correlation	BRD-K11672886			BRD-A00722675	-0.0245065	0.0236288	0.239748	0.0114963	-0.0248405	0.202324	0.147169	0.161056	0.100589
197	0.450288	8.02669	MLI, no correlation	BRD-K13848456			BRD-A00755391	0.295706	-0.139371	-0.325457	-0.448676	0.106427	0.194515	-0.168685	-0.247244	-0.025249
198	-0.0485423	4.50028	MLI, no correlation	BRD-K13860832			BRD-A00776891	-0.055022	0.161738	0.156541	0.0879272	0.21087	-0.0106433	0.121223	0.022083	0.0985607
199	-0.120285	11.2752	MLI, no correlation	BRD-K14216093			BRD-A00827783	0.0220576	0.240347	0.0575667	-0.035004	0.0444563	-0.0281988	-0.0637902	-0.0871652	-0.111556
200	0.0207971	8.5405	MLI, no correlation	BRD-K14570970			BRD-A00881124	0.103215	0.17893	-0.12996	-0.198174	0.17985	0.027986	0.000757478	-0.223594	-0.142825
201	-0.189838	3.33105	MLI, no correlation	BRD-K15679280			BRD-A00983620	-0.132462	-0.331352	0.0805286	-0.0308241	0.0438285	0.147328	0.0880635	0.110609	0.183414
202	0.239203	3.4885	MLI, no correlation	BRD-K16469239			BRD-A00993607	0.0395458	0.0810561	0.0128767	-0.237891	0.144625	0.237445	0.0145138	-0.086753	-0.12928
203	0.0586258	3.48568	MLI, no correlation	BRD-K16737653			BRD-A01004828	0.2778	-0.0975742	-0.390089	-0.0974411	0.33705	-0.269453	-0.0738815	-0.226353	-0.0122943
204	-0.107965	3.67669	MLI, no correlation	BRD-K17136044			BRD-A01039955	0.241337	-0.160468	-0.287347	-0.0912822	0.152698	-0.153106	0.0180661	-0.10039	-0.14372
206	0.0915034	4.46052	MLI, no correlation	BRD-K17753765			BRD-A01047964	-0.0871319	0.0876753	0.166712	0.0962345	-0.278136	0.186786	0.00854138	0.120589	0.0304315
207	-0.159517	4.00708	MLI, no correlation	BRD-K18290923			BRD-A01078468	0.11032	0.17594	-0.0761549	-0.169418	0.193913	0.0131695	-0.0596513	-0.175063	-0.151568
209	-0.0441849	6.84316	MLI, no correlation	BRD-K20433775			BRD-A01183300	0.126807	0.0660218	-0.20572	-0.103973	0.378131	-0.18402	-0.0283838	-0.200863	-0.0367047
210	-0.227572	4.6747	MLI, no correlation	BRD-K21215763			BRD-A01283587	0.123115	0.0417816	-0.132271	0.00100115	0.456964	-0.201158	-0.021104	-0.265329	0.00523474
211	0.000999967	3.84115	MLI, no correlation	BRD-K21363211			BRD-A01295252	0.155255	0.175586	-0.0996047	-0.150531	0.19379	-0.0258474	-0.0593005	-0.153198	-0.0686306
212	0.323778	5.74976	MLI, no correlation	BRD-K21959862			BRD-A01315431	-0.292858	-0.122736	0.10673	0.086324	-0.131161	-0.147228	-0.140012	-0.0240238	0.0440108
213	-0.433383	3.12467	MLI, no correlation	BRD-K22215387			BRD-A01320529	0.235144	-0.0220635	-0.123379	-0.155583	0.153366	0.138005	0.00738679	-0.0906273	-0.0614369
214	0.151963	3.75978	MLI, no correlation	BRD-K22291343			BRD-A01392766	0.034906	-0.256678	-0.0320232	-0.24252	-0.0930498	0.193537	-0.0539917	0.0263531	-0.110492
215	-0.32247	3.57502	MLI, no correlation	BRD-K23954220			BRD-A01393306	-0.273776	0.0815452	0.0893349	0.0707616	-0.267559	-0.0869355	-0.0252018	0.00656639	-0.0865512
216	-0.471912	10.8362	MLI, no correlation	BRD-K24156533			BRD-A01403444	0.0694456	0.222976	0.111127	0.0103472	0.0866829	0.0883173	0.114341	0.0622155	-0.0177603
217	-0.245994	13.9572	MLI, no correlation	BRD-K24572125			BRD-A01465246	0.21217	-0.06245	-0.276694	-0.272751	0.170526	-0.0116257	-0.0452209	-0.240555	-0.125273
219	-0.110051	3.41249	MLI, no correlation	BRD-K25933460			BRD-A01482803	0.118067	-0.0758338	-0.0958016	-0.29641	0.280939	0.172158	-0.00452122	-0.203281	-0.115894
220	-0.548605	4.14784	MLI, no correlation	BRD-K25997353			BRD-A01493904	0.127554	-0.0625496	-0.235055	-0.202231	0.153844	-0.0530182	-0.147098	-0.218475	-0.0483359
221	0.105221	3.83818	MLI, no correlation	BRD-K26100563			BRD-A01494972	-0.0922446	0.0576789	0.0644064	-0.176004	0.0391017	0.172936	-0.0301985	-0.0501584	-0.0607615
222	0.355965	6.71362	MLI, no correlation	BRD-K26785978			BRD-A01528713	0.0192688	0.0783784	0.0933353	-0.209601	0.238396	0.197512	0.105755	-0.0313004	-0.0360338
223	-0.235771	3.69927	MLI, no correlation	BRD-K27217864			BRD-A01535438	-0.040797	0.0790077	-0.0813577	-0.20247	0.332835	-0.0704604	0.0829058	-0.237662	-0.157535
224	0.00278803	4.05719	MLI, no correlation	BRD-K27767004			BRD-A01593789	0.186747	-0.135504	-0.220107	-0.346632	0.117634	0.115886	-0.163545	-0.191111	-0.0701757
225	0.12355	6.81866	MLI, no correlation	BRD-K29546239			BRD-A01621189	0.324235	-0.173176	-0.371767	0.00625443	0.132665	-0.283308	-0.0569753	-0.105921	0.0305434
226	0.0734315	10.451	MLI, no correlation	BRD-K30377659			BRD-A01621507	0.112396	-0.20766	-0.030281	0.129148	0.0387573	-0.0599934	0.115625	0.125138	0.0821481
227	0.0589824	4.75096	MLI, no correlation	BRD-K31998691			BRD-A01636364	0.18599	-0.0971987	-0.306414	-0.159046	0.235315	-0.134865	-0.109291	-0.20152	-0.0703084
230	0.042638	3.73819	MLI, no correlation	BRD-K33012050			BRD-A01645361	-0.087511	-0.0220087	-0.163663	0.0980843	0.306215	-0.375078	-0.00263403	-0.16088	0.022114
231	0.145928	4.45871	MLI, no correlation	BRD-K33199242			BRD-A01663848	-0.405945	0.0981289	0.243423	0.146141	-0.076248	-0.158557	-0.0685055	-0.0280928	0.0393368
232	-0.193249	5.1121	MLI, no correlation	BRD-K36045097			BRD-A01679629	0.133995	0.196447	-0.181054	0.185941	0.318214	-0.47434	0.0852181	-0.131329	-0.0353557
233	0.0441329	4.29567	MLI, no correlation	BRD-K37527826			BRD-A01703017	0.309194	-0.181127	-0.310611	-0.0905801	0.0903702	-0.19754	-0.19826	-0.118337	-0.0381366
235	-0.0548417	2.79359	MLI, no correlation	BRD-K38571337			BRD-A01717111	0.0301831	0.17439	-0.128329	0.0708134	0.201769	-0.221043	0.0455707	-0.0854194	-0.00213646
236	-0.124007	5.21212	MLI, no correlation	BRD-K40490682			BRD-A01717918	0.0705826	0.0664524	0.192276	0.0562496	0.131598	0.0898021	0.193552	0.0810469	0.0432377
238	-0.0863865	3.37408	MLI, no correlation	BRD-K42269438			BRD-A01759464	-0.22509	-0.048846	0.000600683	-0.077	0.136252	-0.134546	-0.110971	-0.205808	-0.0637545
239	-0.290587	5.42296	MLI, no correlation	BRD-K44078665			BRD-A01787639	0.162014	-0.204091	-0.198856	-0.29209	0.150683	0.145823	-0.0668569	-0.173126	-0.0474089
240	0.147801	2.95797	MLI, no correlation	BRD-K44177046			BRD-A01811599	0.280287	-0.138777	-0.223493	-0.33491	0.209261	0.0791555	0.00539923	-0.16918	-0.0806815
241	-0.00777985	4.08193	MLI, no correlation	BRD-K44834268			BRD-A01848933	0.115001	-0.178152	-0.192019	-0.0663282	0.0514785	-0.0773625	-0.0117364	-0.00260489	0.00865789
242	0.402354	6.64564	MLI, no correlation	BRD-K44864058			BRD-A01863324	0.0812675	-0.147049	-0.00210294	0.02942	0.0635543	-0.0234156	0.0928766	0.0334213	0.0766453
244	0.0139769	7.77175	MLI, no correlation	BRD-K45543414			BRD-A01886227	0.361695	-0.0321009	-0.403548	-0.0957899	0.108906	-0.261909	-0.105472	-0.198971	-0.0479743
245	0.408436	3.74444	MLI, no correlation	BRD-K45859834			BRD-A01918084	0.225721	-0.0733689	-0.254067	-0.26951	0.0229559	0.029808	-0.0546412	-0.17079	-0.129777
246	0.0684162	4.71835	MLI, no correlation	BRD-K46168416			BRD-A02006392	0.119347	-0.128909	-0.171725	-0.34916	0.136857	0.210768	-0.0947188	-0.164783	-0.077235
248	-0.344676	3.49655	MLI, no correlation	BRD-K46694269			BRD-A02006716	-0.237478	0.0277537	0.0372693	0.268803	-0.0340174	-0.381747	-0.144545	-0.0502206	0.0902541
253	-0.0689299	5.06405	MLI, no correlation	BRD-K50510764			BRD-A02033528	-0.0223501	-0.00039262	0.0141422	0.305186	0.00230542	-0.275597	0.0555788	0.0949757	0.0508992
256	0.207567	4.74505	MLI, no correlation	BRD-K53619921			BRD-A02101999	0.123471	0.0250025	0.0402243	-0.228764	0.0967564	0.260135	0.10305	-0.0374757	0.00382573
257	0.0445315	3.43643	MLI, no correlation	BRD-K53752646			BRD-A02126215	-0.144535	0.141835	-0.00373988	-0.0493106	0.26354	-0.127383	-0.0808424	-0.271386	-0.081313
258	-0.358988	12.9888	MLI, no correlation	BRD-K54022924			BRD-A02131228	0.186296	0.11104	-0.140636	0.287754	0.191503	-0.407705	0.082676	-0.0442855	0.0702721
259	0.372729	4.12905	MLI, no correlation	BRD-K54362440			BRD-A02176148	0.180996	0.0899753	-0.163708	-0.286228	0.151384	0.11805	-0.058879	-0.193492	-0.0920058
260	0.124523	4.00957	MLI, no correlation	BRD-K54420800			BRD-A02189320	0.188968	0.0716692	-0.195768	-0.270708	0.247514	0.0415034	-0.0674568	-0.202782	-0.0747863
261	-0.202423	4.2758	MLI, no correlation	BRD-K55460824			BRD-A02214146	0.0965764	-0.00448017	0.0383273	0.03714	0.0896272	0.0432025	0.0854684	0.101398	0.166594
263	0.143757	4.62853	MLI, no correlation	BRD-K56665985			BRD-A02302336	0.133886	-0.0481647	-0.310665	-0.133518	0.225097	-0.214459	-0.129835	-0.257885	-0.105236
264	-0.36446	4.11743	MLI, no correlation	BRD-K56727152			BRD-A02377332	0.265488	-0.209261	-0.388302	-0.473618	0.0788923	0.162087	-0.218697	-0.275217	-0.142156
266	0.0606774	7.92699	MLI, no correlation	BRD-K56987347			BRD-A02481876	0.0205786	0.0274756	0.186459	-0.0500917	0.265469	0.314983	0.188377	0.0190809	0.00767591
267	-0.300493	3.78654	MLI, no correlation	BRD-K57341983			BRD-A02501536	0.0865236	-0.159784	-0.184714	0.0893163	0.23967	-0.225054	0.0261183	-0.0664308	-0.0141354
268	0.0825829	4.71318	MLI, no correlation	BRD-K58719548			BRD-A02502222	0.189805	0.121316	-0.230815	-0.331638	0.23239	0.0298682	-0.124185	-0.312056	-0.0872894
270	-0.292417	3.937	MLI, no correlation	BRD-K60930088			BRD-A02503159	0.275333	-0.212935	-0.279587	-0.0382047	0.103616	-0.108464	0.055608	-0.0450302	0.018005
272	0.0247832	6.34253	MLI, no correlation	BRD-K62536891			BRD-A02534441	0.232031	-0.216376	-0.145718	-0.140506	-0.0222634	0.223618	0.0428122	0.105148	0.0235456
273	-0.273325	8.78826	MLI, no correlation	BRD-K62795540			BRD-A02597951	0.158377	-0.138499	-0.0748786	-0.546062	0.18587	0.559209	0.068628	-0.0888025	-0.194586
274	0.0398455	6.22991	MLI, no correlation	BRD-K63093217			BRD-A02612852	0.122502	0.0956978	-8.11487e-05	-0.160643	-0.0168601	0.112078	0.0253996	-0.00138793	-0.053489
275	0.014315	3.68155	MLI, no correlation	BRD-K63778487			BRD-A02678271	0.25455	-0.0297716	-0.0889816	0.0346787	0.204705	0.057432	0.206208	0.0351644	0.0525201
276	-0.0841707	3.42509	MLI, no correlation	BRD-K63903580			BRD-A02680048	0.170072	-0.24095	-0.199961	-0.158817	0.081382	0.010822	-0.103355	-0.0386014	0.0449161
278	-0.186444	5.33989	MLI, no correlation	BRD-K64558129			BRD-A02710418	-0.0636238	0.0837824	0.127629	-0.0661444	-0.094183	0.21376	0.0134098	0.0289656	-0.0756506
280	0.299392	3.46728	MLI, no correlation	BRD-K66805710			BRD-A02713983	0.0540406	0.0890345	-0.0497257	-0.334163	0.0812546	0.267241	-0.0428527	-0.135011	-0.148877
282	0.266414	10.0973	MLI, no correlation	BRD-K67480908			BRD-A02759312	0.210578	0.0684448	-0.122662	-0.304423	0.167425	0.18874	-0.0484734	-0.158425	-0.0841392
284	0.0554871	4.94794	MLI, no correlation	BRD-K68264559			BRD-A02760000	0.252299	-0.0276766	-0.195318	0.189751	0.0825359	-0.264878	0.0331929	0.0251541	0.103996
286	-0.262422	3.4911	MLI, no correlation	BRD-K69343050			BRD-A02763478	0.307921	-0.00549482	-0.201228	0.263902	0.0874466	-0.265032	0.112854	0.0442923	0.153385
287	0.00595614	3.2727	MLI, no correlation	BRD-K69431670			BRD-A02786371	-0.044864	-0.086159	-0.131865	-0.0828912	0.063678	-0.224525	-0.21053	-0.141877	-0.0294426
288	0.0901707	3.14564	MLI, no correlation	BRD-K71353148			BRD-A02799884	0.207426	-0.00939541	-0.185532	-0.249129	0.12902	0.10704	0.00520495	-0.129477	-0.188541
289	0.268552	15.568	MLI, no correlation	BRD-K71919076			BRD-A02809788	0.0780044	0.0882294	0.14043	-0.16391	0.371476	0.329138	0.226845	0.0474238	0.0102539
290	0.28106	5.26922	MLI, no correlation	BRD-K72157761			BRD-A02850421	0.154611	-0.186504	-0.0711557	-0.0895867	0.0720207	0.0859947	0.081489	0.0688923	-0.0221176
291	0.105742	3.72271	MLI, no correlation	BRD-K72347310			BRD-A02907341	-0.0818491	-0.192322	-0.09741	0.135762	-0.00632103	-0.308215	-0.177018	-0.0285738	0.179814
293	-0.213757	5.46879	MLI, no correlation	BRD-K73083501			BRD-A02927672	-0.158205	-0.105285	0.0104111	-0.459542	0.16721	0.433547	0.0825693	-0.0798412	-0.276783
295	0.294483	4.39895	MLI, no correlation	BRD-K74568880			BRD-A03002738	0.0861883	0.227539	0.00392528	0.342419	-0.0103081	-0.338631	0.0876898	0.0469717	0.056323
296	0.0981552	3.42226	MLI, no correlation	BRD-K74755318			BRD-A03053572	0.304868	-0.12825	-0.217046	0.0690396	0.0617151	-0.115559	-0.0242457	0.0533275	0.0800345
298	0.17335	4.22261	MLI, no correlation	BRD-K75136523			BRD-A03121430	0.214313	-0.0530071	-0.199361	-0.332248	0.32347	0.194266	0.151821	-0.139031	-0.158474
299	0.122508	4.3446	MLI, no correlation	BRD-K75514760			BRD-A03182941	-0.0143689	-0.101042	0.107059	0.0494418	0.00945502	-0.0148537	0.0141995	0.093165	0.136116
300	0.225492	8.06264	MLI, no correlation	BRD-K75755028			BRD-A03216249	-0.0432109	-0.131847	0.0620169	-0.07792	-0.0750978	0.163742	0.0161224	0.0822846	-0.0389997
302	-0.0252345	5.20195	MLI, no correlation	BRD-K75844781			BRD-A03250038	0.00162342	0.15735	0.053706	0.0166338	0.0909881	-0.124464	0.0547257	-0.0510316	0.0148515
304	0.318443	4.52233	MLI, no correlation	BRD-K76544773			BRD-A03299823	0.136808	0.0545956	-0.19154	-0.128121	0.156207	-0.0508989	0.0331349	-0.119422	-0.0264477
305	0.0764031	3.55681	MLI, no correlation	BRD-K78245984			BRD-A03315925	-0.0802684	-0.252958	-0.0219456	0.0151714	0.0122705	-0.0854729	-0.0176017	0.0277973	0.0272108
306	0.064724	4.00106	MLI, no correlation	BRD-K79355010			BRD-A03359064	-0.0325258	0.108009	0.00938083	-0.117981	0.160982	0.0609448	0.00318455	-0.0582484	-0.0297315
307	-0.00400104	4.99003	MLI, no correlation	BRD-K79954583			BRD-A03433391	-0.0691475	-0.099131	-0.00637417	-0.013739	-0.00107344	-0.0582346	-0.0851694	-0.0966568	0.00975883
308	-0.161615	4.56412	MLI, no correlation	BRD-K80298065			BRD-A03486163	0.00276836	0.311279	0.229655	-0.114613	0.0965614	0.282049	0.163306	0.0643901	0.000603994
309	0.455401	3.8049	MLI, no correlation	BRD-K81647747			BRD-A03503284	-0.181416	-0.16506	0.0808162	0.0365299	-0.047858	-0.0413745	-0.076717	0.0571266	-0.0213309
310	0.402613	4.56427	MLI, no correlation	BRD-K81882789			BRD-A03549855	0.262373	-0.147317	-0.263834	-0.231452	0.325826	-0.134394	-0.0746525	-0.28022	0.115895
311	-0.258448	3.86957	MLI, no correlation	BRD-K81939454			BRD-A03579949	0.025167	-0.07423	-0.0395102	-0.0960274	0.32732	0.0280769	0.124276	-0.0260553	-0.0481966
313	-0.0528569	9.11699	MLI, no correlation	BRD-K82696158			BRD-A03608603	-0.202474	-0.0834498	-0.000491261	-0.305983	0.0288889	0.169313	0.000731595	-0.121327	-0.191491
314	0.106977	3.79809	MLI, no correlation	BRD-K82922770			BRD-A03623303	-0.0178392	0.0111878	0.0526164	-0.0969562	0.140592	0.0512448	-0.019962	-0.0433149	0.0268589
315	-0.0369971	5.11066	MLI, no correlation	BRD-K86379744			BRD-A03635368	0.101167	0.0909227	-0.273888	0.188507	0.108024	-0.497006	-0.119979	-0.153022	0.0129243
318	0.233293	12.7317	MLI, no correlation	BRD-K87804315			BRD-A03668899	-0.0875712	0.11594	0.14613	0.134369	0.0524572	-0.0646637	0.0812058	0.108005	0.0975354
319	0.15262	11.1669	MLI, no correlation	BRD-K87885716			BRD-A03716992	0.43115	0.040013	-0.229678	0.0658488	0.00653797	-0.115873	0.117197	0.0155041	-0.0500633
321	-0.0682534	4.07958	MLI, no correlation	BRD-K88035364			BRD-A03727794	0.247204	-0.209192	-0.0987657	-0.0298834	-0.0053563	0.106516	0.0641169	0.124482	-0.00437107
322	-0.00509627	5.32923	MLI, no correlation	BRD-K88402291			BRD-A03739427	0.0118947	-0.162966	-0.161404	-0.0450824	0.0113786	-0.12895	-0.0932302	-0.0783379	-0.0486477
323	-0.0990924	4.03463	MLI, no correlation	BRD-K88662980			BRD-A03764094	0.00871101	0.134378	0.423753	0.13385	0.0184239	0.50932	0.26727	0.471347	0.351299
324	0.431757	7.11161	MLI, no correlation	BRD-K90259198			BRD-A03797239	0.276653	-0.177177	-0.414293	-0.125114	0.252841	-0.317166	-0.133434	-0.215485	0.0584193
327	-0.243119	5.15024	MLI, no correlation	BRD-K92456318			BRD-A03816571	-0.0855893	0.0136585	0.219994	3.08439e-05	-0.151284	0.155274	-0.0386336	0.104044	0.0195753
328	0.042881	6.53674	MLI, no correlation	BRD-K93461745			BRD-A03895395	0.0161097	-0.214898	-0.0981464	-0.245454	0.0398026	0.0295987	-0.0534867	-0.152634	-0.057584
331	-0.0193288	5.1439	MLI, no correlation	BRD-K94452277			BRD-A03898562	0.0985486	0.0420058	0.00696666	-0.282203	0.174399	0.207514	0.00978356	-0.122071	-0.128551
332	-0.375638	4.67244	MLI, no correlation	BRD-K94711641			BRD-A03900096	-0.158415	0.176591	0.113279	0.230257	0.0707603	-0.279489	0.0154343	-0.00647122	0.0590926
334	0.0884582	3.38515	MLI, no correlation	BRD-K95927760			BRD-A03909373	-0.131634	0.243288	0.337647	0.105184	-0.00228048	0.121803	0.203465	0.15274	-0.04533
335	0.070604	3.65872	MLI, no correlation	BRD-K96020117			BRD-A03912107	0.164347	0.0818596	-0.05045	0.115103	0.233793	-0.137526	0.151178	0.00908216	0.0631868
336	0.288879	5.70407	MLI, no correlation	BRD-K96970199			BRD-A03925449	0.0461847	0.111664	-0.0416061	-0.359544	0.372303	0.181941	-0.0672588	-0.26555	-0.122426
337	0.209898	3.00713	MLI, no correlation	BRD-K97758158			BRD-A03932035	0.0528252	-0.000405618	0.0116298	-0.185159	0.0466874	0.131634	-0.0364699	-0.062453	-0.0740269
338	0.504427	20.5203	MLI, correlation	BRD-A34806832			BRD-A03940741	0.230943	0.0766965	-0.275937	-0.135401	0.265806	-0.129513	-0.0217164	-0.209411	-0.0242642
339	0.383036	20.6207	MLI, correlation	BRD-A40022950			BRD-A03946276	0.163099	-0.013285	0.102503	0.0418658	0.0438154	0.247875	0.080093	0.071063	0.0366106
340	0.111456	24.7812	MLI, correlation	BRD-A52660433			BRD-A03958649	-0.104258	0.0393008	0.103473	0.139337	0.374851	-0.117318	-0.0103371	0.112529	0.47152
341	0.78115	19.0128	MLI, correlation	BRD-A53134341			BRD-A03997826	0.0939421	0.0803783	-0.0261771	0.260652	0.141826	-0.235064	0.169972	0.083999	0.07428
342	-0.302516	3.85821	MLI, correlation	BRD-A69950438			BRD-A04016280	0.0373946	-0.147255	0.0131198	-0.0944058	0.0314346	0.0867901	-0.085733	0.00370537	0.0898775
343	0.458486	8.00137	MLI, correlation	BRD-A71001587			BRD-A04026261	0.104065	0.135658	0.103607	-0.0386473	0.0782251	0.175253	0.122609	0.0276974	-0.0643981
344	0.208184	17.1216	MLI, correlation	BRD-A72703248			BRD-A04031618	0.0495081	-0.199362	0.0976694	0.076761	0.107162	0.0557704	0.10195	0.0221711	0.0996472
345	0.498704	20.9501	MLI, correlation	BRD-A89434049			BRD-A04139106	0.222321	-0.0027048	-0.272902	-0.314434	0.301015	0.0547047	-0.058013	-0.212499	-0.149639
346	-0.000519433	9.49672	MLI, correlation	BRD-K00882769			BRD-A04155648	0.101626	0.207287	-0.0742874	-0.00417238	0.264395	-0.0597149	0.0653978	-0.162057	-0.0704127
347	0.706667	22.1434	MLI, correlation	BRD-K01169312			BRD-A04171102	0.157631	-0.148498	-0.258672	-0.00570533	0.110431	-0.228623	-0.00796593	-0.114592	-0.0774296
348	0.441125	9.89423	MLI, correlation	BRD-K01292756			BRD-A04231641	-0.0441626	-0.126143	0.187024	-0.185025	-0.000789259	0.503504	0.0485009	0.0999304	0.0487896
349	-0.215892	4.76298	MLI, correlation	BRD-K01359264			BRD-A04241199	0.315132	-0.116042	-0.194233	-0.102385	0.383529	-0.0110248	0.0624939	-0.171794	0.148052
350	0.676343	19.6857	MLI, correlation	BRD-K02407574			BRD-A04258855	0.098745	-0.0460992	-0.101791	-0.26615	0.161416	0.181481	-0.0377855	-0.121358	-0.0825303
352	0.420922	21.5524	MLI, correlation	BRD-K02772399			BRD-A04287036	0.260963	-0.0604498	-0.100603	-0.181134	0.234452	0.272602	0.0857239	0.0153214	0.0314159
354	0.687126	7.58482	MLI, correlation	BRD-K03842655			BRD-A04322457	0.0465036	-0.130755	-0.0852409	-0.333339	0.0531116	0.282237	-0.0553777	-0.114537	-0.135013
355	0.329046	9.98401	MLI, correlation	BRD-K04776289			BRD-A04432778	0.373466	-0.0180137	-0.458287	-0.298899	0.356538	-0.11671	-0.181382	-0.326907	-0.0941385
356	-0.0374407	30.7768	MLI, correlation	BRD-K06426971			BRD-A04438777	0.129749	-0.134469	-0.122572	-0.454374	0.201948	0.319851	-0.00747358	-0.118484	-0.126295
357	0.538885	12.5173	MLI, correlation	BRD-K06543683			BRD-A04445933	-0.05054	0.248241	0.456075	0.0817691	0.0679408	0.608361	0.376886	0.280522	-0.0987147
358	-0.0119847	4.66963	MLI, correlation	BRD-K06624861			BRD-A04510218	0.229369	-0.198289	-0.120398	-0.284024	0.0325481	0.342895	0.0752214	0.00597895	0.11609
359	0.644096	14.9331	MLI, correlation	BRD-K08078237			BRD-A04544673	0.16226	-0.171198	-0.0934565	0.0210563	0.125333	-0.179912	0.0178308	-0.00207035	0.177869
360	0.477137	20.4427	MLI, correlation	BRD-K11927976			BRD-A04553218	0.119424	-0.220241	-0.190425	-0.220824	0.0454706	0.0939244	-0.0712849	-0.0752924	-0.0247244
361	0.112231	5.98405	MLI, correlation	BRD-K12309677			BRD-A04599535	-0.0652613	0.0978327	-0.0630226	-0.171437	0.302772	-0.0417802	-0.0222101	-0.203189	-0.0321057
362	0.642048	19.6814	MLI, correlation	BRD-K13265046			BRD-A04618830	0.221095	-0.150766	-0.326855	0.0552664	0.266089	-0.302323	-0.0300625	-0.177563	-0.132414
363	0.380546	39.7509	MLI, correlation	BRD-K14618467			BRD-A04656563	0.308657	0.129216	-0.275159	-0.459112	0.267153	0.193583	0.0179647	-0.270077	-0.200273
364	0.195028	13.7257	MLI, correlation	BRD-K15236933			BRD-A04661934	0.21454	0.100135	-0.162769	-0.22371	0.182915	0.0710353	-0.00696146	-0.168403	-0.0588016
365	0.716134	21.9556	MLI, correlation	BRD-K16410418			BRD-A04668240	0.134052	-0.0393362	-0.101219	-0.1581	0.0392815	0.0928087	-0.0134802	-0.0530232	-0.0470667
366	0.347609	13.7842	MLI, correlation	BRD-K16485616			BRD-A04691170	0.0649612	-0.065532	0.115856	0.0827084	0.281293	0.341249	0.303668	0.276513	0.147856
367	0.234662	6.98529	MLI, correlation	BRD-K16956545			BRD-A04706586	0.108517	-0.0956733	-0.164889	-0.222481	0.0331371	0.128019	-0.0676443	-0.120449	-0.080891
369	0.381056	20.0132	MLI, correlation	BRD-K17743125			BRD-A04753289	0.149403	-0.242684	-0.0834536	-0.00287463	-0.0742058	-0.0102292	-0.0340481	0.0716422	-0.00218352
370	0.599888	22.1523	MLI, correlation	BRD-K18619710			BRD-A04829586	0.261206	-0.0494396	-0.372722	-0.600647	0.192709	0.202769	-0.138321	-0.409685	-0.193142
371	0.0211541	5.09888	MLI, correlation	BRD-K19808762			BRD-A04843266	0.238837	-0.0328625	-0.258939	0.0746375	0.178667	-0.242721	-0.0183297	-0.0703622	-0.0475908
372	0.536508	17.8362	MLI, correlation	BRD-K19876534			BRD-A04935495	0.11471	0.0679857	-0.133168	0.18205	0.104374	-0.321384	0.03678	-0.0531308	0.0724478
373	0.405335	9.53072	MLI, correlation	BRD-K21360345			BRD-A04956113	0.329354	-0.225695	-0.160785	0.0987889	0.0516405	-0.0607974	0.127822	0.124068	0.135544
374	0.415157	16.6533	MLI, correlation	BRD-K21680192			BRD-A04975445	0.163345	-0.123124	-0.18459	-0.353277	0.127644	0.146537	-0.114197	-0.168339	-0.022984
375	0.505936	14.5016	MLI, correlation	BRD-K22788622			BRD-A05055724	0.255927	-0.115867	-0.371879	-0.0737377	0.240887	-0.36908	-0.11838	-0.212531	0.0880147
376	0.710049	15.0821	MLI, correlation	BRD-K24132293			BRD-A05072082	0.0285647	0.36705	0.0755048	-0.0598679	0.0742326	0.122843	0.0682506	-0.108946	-0.113018
377	0.782211	22.3545	MLI, correlation	BRD-K26997899			BRD-A05083276	0.0588195	-0.370582	-0.172702	-0.410121	0.182156	0.222828	-0.0841609	-0.127804	-0.155966
378	0.72434	11.575	MLI, correlation	BRD-K27627436			BRD-A05126040	0.218479	-0.0439837	-0.26998	-0.052214	0.268115	-0.158823	0.0281257	-0.163231	-0.0926794
379	-0.183236	4.8484	MLI, correlation	BRD-K27839561			BRD-A05166186	-0.389622	-0.103741	0.113425	-0.00612952	-0.105776	-0.119083	-0.157539	-0.0836789	-0.0152247
381	0.502386	16.2285	MLI, correlation	BRD-K28738219			BRD-A05186015	0.321921	0.0755359	-0.159856	-0.284519	0.116114	0.213418	0.0418128	-0.114263	-0.128371
382	0.480057	15.0702	MLI, correlation	BRD-K28907958			BRD-A05315883	-0.0480613	-0.0123908	-0.140417	-0.0665927	0.191283	-0.16365	-0.027919	-0.197664	-0.0865158
383	0.686684	18.0868	MLI, correlation	BRD-K30867024			BRD-A05350058	0.358421	-0.148243	-0.250349	-0.116818	0.0327297	-0.0171983	-0.0453507	-0.0486171	-0.03045
384	0.573978	11.3819	MLI, correlation	BRD-K31342827			BRD-A05414272	0.190225	0.205833	-0.235751	0.250221	0.247137	-0.51657	0.0821563	-0.176972	-0.0640854
385	-0.261091	4.29736	MLI, correlation	BRD-K34898609			BRD-A05422420	-0.135976	-0.0608854	0.193199	-0.0803775	-0.209642	0.221973	-0.0283007	0.0901946	-0.0307076
386	0.547029	20.1411	MLI, correlation	BRD-K35708212			BRD-A05456882	-0.247056	-0.0550973	0.317698	0.102135	-0.133794	0.197314	0.0949298	0.211309	-0.0079134
387	0.620791	22.1709	MLI, correlation	BRD-K36007650			BRD-A05457250	0.126792	0.0582194	-0.105842	-0.178638	0.156815	0.0791505	0.0146179	-0.0951572	-0.0447143
388	0.709446	18.6908	MLI, correlation	BRD-K37865504			BRD-A05523604	0.166263	0.00180367	-0.29065	-0.403824	0.271544	0.0197818	-0.113937	-0.273387	-0.0937356
389	0.435167	14.7751	MLI, correlation	BRD-K39484304			BRD-A05635986	0.0909091	0.174229	0.0397776	0.0145105	0.107814	0.0356316	0.119687	0.0673061	0.0407428
391	-0.0997626	5.32469	MLI, correlation	BRD-K43280198			BRD-A05717240	0.0847216	0.13683	-0.122541	-0.104859	0.166692	-0.100577	-0.11995	-0.265206	-0.0380806
392	0.42092	17.3531	MLI, correlation	BRD-K43389675			BRD-A05731432	0.35409	-0.0168374	-0.374682	-0.0786188	0.118562	-0.137534	-0.0456064	-0.200095	-0.13536
393	0.130381	27.4403	MLI, correlation	BRD-K44309363			BRD-A05792319	0.0691279	0.0943266	-0.123154	0.0525362	0.0784896	-0.240041	-0.0216077	-0.134215	-0.0240549
394	0.295354	3.26595	MLI, correlation	BRD-K44657322			BRD-A05804296	-0.19259	0.131653	0.0983704	0.580043	0.0522951	-0.505206	0.0921973	0.105366	0.141221
395	-0.0593974	3.94565	MLI, correlation	BRD-K44781836			BRD-A05823365	0.00545845	0.175853	0.194551	0.155137	0.11567	0.0259489	0.180296	0.127379	0.0716923
396	0.632667	15.5306	MLI, correlation	BRD-K45662124			BRD-A05828965	0.149905	-0.0405669	-0.338338	-0.061403	0.0609242	-0.208969	-0.146272	-0.209874	-0.211851
397	-0.193085	4.12798	MLI, correlation	BRD-K46184370			BRD-A05883068	0.130571	-0.0819324	-0.127799	-0.38271	0.187382	0.218211	-0.0484668	-0.214843	-0.134846
398	0.426351	19.8637	MLI, correlation	BRD-K47869605			BRD-A05907206	0.215597	-0.144449	-0.291404	-0.274482	0.226033	-0.0525364	-0.0870638	-0.217923	-0.0745571
400	-0.196128	13.1478	MLI, correlation	BRD-K48905682			BRD-A05956997	-0.046542	0.0955717	0.161802	0.249917	0.0486167	-0.0924855	0.150459	0.153436	0.109826
401	0.232615	11.1132	MLI, correlation	BRD-K50721666			BRD-A06071649	-0.00367914	-0.352498	-0.194728	-0.258891	0.193823	0.149498	-0.0414093	-0.121917	0.0856619
402	0.0981556	5.05873	MLI, correlation	BRD-K51034923			BRD-A06149038	0.0882555	0.24104	0.19154	0.264074	0.184975	0.221217	0.316013	0.334912	0.320797
403	0.663753	19.7609	MLI, correlation	BRD-K51318897			BRD-A06158172	0.0697085	0.0470981	0.0607333	0.290507	0.116572	-0.18767	0.178907	0.148327	0.0920857
404	0.208881	7.41054	MLI, correlation	BRD-K52313696			BRD-A06194089	-0.0379722	-0.253452	-0.0686276	-0.11875	-0.0651245	-0.0186367	-0.178629	-0.0954163	-0.00427674
405	-0.066435	3.01461	MLI, correlation	BRD-K52656828			BRD-A06221803	-0.133988	-0.00365014	-0.0333073	-0.0787184	0.113021	-0.20455	-0.143369	-0.22708	-0.0703626
406	-0.237308	8.52386	MLI, correlation	BRD-K53046450			BRD-A06232236	0.218726	0.112858	-0.234508	-0.261754	0.346491	0.0203383	-0.00063841	-0.232053	-0.0691084
407	0.546179	12.6044	MLI, correlation	BRD-K53842605			BRD-A06276885	-0.074185	0.105987	0.28622	0.0885862	0.00388592	0.270611	0.175746	0.129412	0.0918562
408	-0.200205	11.8474	MLI, correlation	BRD-K54324353			BRD-A06283479	0.126773	-0.26474	-0.188009	0.0129349	-0.0426109	-0.159783	-0.154246	-0.0164484	0.0561452
409	0.0879508	7.96526	MLI, correlation	BRD-K54595917			BRD-A06327019	0.176203	-0.00980625	-0.076297	-0.0286387	0.149126	-0.0688326	0.0667904	0.00183466	0.119405
410	0.179422	6.70561	MLI, correlation	BRD-K57022684			BRD-A06352418	-0.071064	-0.00668798	0.0827522	-0.0434612	0.083429	0.103633	0.0191999	0.0508589	0.102703
411	0.0191817	13.4456	MLI, correlation	BRD-K59333713			BRD-A06352508	-0.0315047	0.0260604	0.169249	-0.0281213	0.390338	0.149444	0.184586	0.100272	0.031737
412	0.249894	4.78762	MLI, correlation	BRD-K59534645			BRD-A06390036	-0.0837711	-0.0659859	0.040306	-0.123735	0.106701	0.123363	-0.0531483	-0.0689112	0.0237882
413	0.642489	13.7502	MLI, correlation	BRD-K61415887			BRD-A06405194	0.0893525	-0.0968758	-0.146647	-0.116732	0.248129	-0.00641863	0.048732	-0.135669	0.0937293
414	0.486416	17.1309	MLI, correlation	BRD-K61734568			BRD-A06408992	0.109029	-0.00761807	-0.327368	-0.204958	0.19513	-0.118918	-0.0920141	-0.319421	-0.174134
415	0.504081	13.8278	MLI, correlation	BRD-K62221994			BRD-A06471483	0.0861612	-0.132063	-0.22422	0.153044	0.0347898	-0.307054	-0.059504	-0.0493104	-0.0274572
416	0.0658852	28.261	MLI, correlation	BRD-K62289640			BRD-A06578049	0.213641	0.0336972	0.0122973	-0.232688	0.173339	0.350917	0.170022	0.0143756	0.0030833
417	0.554478	19.9603	MLI, correlation	BRD-K63606607			BRD-A06605029	-0.119032	0.0921905	0.181689	0.533176	0.281114	-0.061989	0.325518	0.125801	0.092211
419	0.0832129	13.7554	MLI, correlation	BRD-K64069148			BRD-A06641369	0.0271523	-0.0421011	-0.0843147	0.0552223	0.0317594	-0.166945	-0.01894	-0.040692	-0.00137393
420	0.0828207	3.55792	MLI, correlation	BRD-K66052559			BRD-A06664848	0.0913321	-0.0520745	-0.0183406	0.00630148	0.114967	-0.106881	0.0345006	-0.0354103	0.145146
422	0.576967	19.9881	MLI, correlation	BRD-K66898851			BRD-A06726973	-0.0615004	0.151429	0.146464	-0.110363	0.00410084	0.199062	0.0280391	0.00366361	-0.0725209
423	0.296045	16.0283	MLI, correlation	BRD-K67236950			BRD-A06808784	0.0264164	0.173884	-0.0145667	0.302449	0.153239	-0.34755	0.0534045	0.0116385	0.126244
424	0.208275	12.2368	MLI, correlation	BRD-K67774729			BRD-A06837695	-0.0244872	-0.231892	-0.077997	-0.290672	0.0396719	0.143106	-0.119538	-0.0982065	-0.0745535
425	0.376573	22.6174	MLI, correlation	BRD-K68143200			BRD-A06840811	0.0736559	0.207595	0.203232	0.107447	0.0320909	0.108455	0.241995	0.157205	0.106685
426	0.298782	2.94937	MLI, correlation	BRD-K68302437			BRD-A06868307	-0.134903	-0.0239776	-0.126527	0.0216189	0.180026	-0.254498	-0.114803	-0.234449	-0.0522498
427	0.606137	17.7935	MLI, correlation	BRD-K69740426			BRD-A06899981	0.0151087	0.0666788	0.0725167	0.19342	0.243499	-0.094643	0.163696	0.0295361	0.079453
428	-0.0627805	5.50129	MLI, correlation	BRD-K69806016			BRD-A06909528	-0.0410133	0.254854	0.451788	0.310425	-0.0408359	0.337458	0.317704	0.544528	0.257601
429	0.558391	13.4992	MLI, correlation	BRD-K70510768			BRD-A06935312	0.0307373	0.0461025	0.0772358	-0.238283	0.0551359	0.245484	0.011685	-0.0578839	-0.150041
430	0.0529463	8.06126	MLI, correlation	BRD-K71259673			BRD-A06983666	-0.0776416	0.199085	0.1907	0.0296301	0.173438	0.00725293	0.0993834	0.00531586	0.0427634
431	0.414791	3.24525	MLI, correlation	BRD-K71485313			BRD-A07129075	-0.196919	-0.0506207	0.295467	0.34935	0.0239364	-0.0847681	0.156665	0.139511	0.174144
432	-0.015547	4.79301	MLI, correlation	BRD-K72875756			BRD-A07172053	0.273726	-0.0228904	-0.097248	-0.00148874	0.0906256	-0.0131452	0.022862	0.0442962	0.0352008
433	0.389654	13.3936	MLI, correlation	BRD-K73395020			BRD-A07195938	0.0299935	0.0397191	0.0858385	-0.142752	-0.0950691	0.138103	-0.0371183	-0.0053437	-0.117053
434	0.680889	15.0001	MLI, correlation	BRD-K74681953			BRD-A07207424	0.157957	0.145672	-0.0273678	-0.362672	0.122067	0.249768	-0.0654545	-0.1788	-0.146296
435	0.553095	6.6093	MLI, correlation	BRD-K74902280			BRD-A07214010	-0.347743	-0.0427704	0.10839	0.215159	0.00291106	-0.30847	-0.0819727	-0.0185466	0.0784014
436	0.0993616	12.8071	MLI, correlation	BRD-K75627148			BRD-A07214340	-0.000930956	-0.160824	-0.109909	-0.170522	-0.0278779	0.0328585	-0.0843522	-0.119044	-0.141847
437	0.54741	23.2271	MLI, correlation	BRD-K76674262			BRD-A07232941	0.153296	0.122459	-0.052832	-0.298707	0.111573	0.255334	-0.0105386	-0.108798	-0.149631
438	0.209593	25.0721	MLI, correlation	BRD-K76840893			BRD-A07237805	0.0683726	0.00660643	-0.0172723	-0.455322	0.321969	0.487613	0.155544	-0.0840945	-0.201004
439	0.741211	12.9836	MLI, correlation	BRD-K78701355			BRD-A07245571	0.1861	-0.0209528	-0.0770379	0.171173	0.171904	-0.254742	0.0848328	0.0830628	0.159836
440	0.736429	17.1847	MLI, correlation	BRD-K78867378			BRD-A07393848	0.203194	-0.393538	-0.248198	-0.0275539	0.162863	-0.0481885	-0.0548025	0.0507834	0.0853284
442	0.599329	20.9989	MLI, correlation	BRD-K84595254			BRD-A07407288	-0.0972664	0.18385	0.210076	-0.160363	0.159797	0.30101	0.155282	0.0120748	-0.0796045
443	0.164401	5.52201	MLI, correlation	BRD-K85242441			BRD-A07440155	0.109446	-0.0489136	-0.116672	-0.197661	0.102634	0.0317805	-0.0843673	-0.127376	-0.0894741
444	0.23693	4.2203	MLI, correlation	BRD-K87089311			BRD-A07517316	-0.252326	0.119749	0.212019	0.257194	-0.0580514	-0.210702	-0.0150553	0.0254024	0.125847
445	0.536612	14.1128	MLI, correlation	BRD-K87904882			BRD-A07531474	0.0352849	-0.105992	0.15714	-0.195072	-0.0488148	0.650381	0.212612	0.321931	-0.0543646
446	0.53404	13.0962	MLI, correlation	BRD-K88282786			BRD-A07548752	0.110383	0.133472	-0.0816675	0.0263315	0.0673532	-0.114527	-0.0570325	-0.102291	-0.010446
447	0.194352	7.20667	MLI, correlation	BRD-K88677950			BRD-A07573940	0.107454	0.0165108	-0.22707	-0.0511493	0.0823796	-0.20092	-0.0492054	-0.172559	-0.0761124
448	0.772501	28.7765	MLI, correlation	BRD-K91370081			BRD-A07656007	0.0464637	-0.173289	-0.169944	-0.0859824	0.0558998	-0.0131361	0.0477607	-0.073719	-0.144601
449	0.395905	19.3889	MLI, correlation	BRD-K92093830			BRD-A07703688	0.0703928	-0.104149	-0.0177889	-0.0710024	-0.043315	0.065441	-0.0419825	-0.0749258	0.0254881
450	-0.0379426	4.60145	MLI, correlation	BRD-K93104606			BRD-A07728944	0.236583	-0.0288778	-0.227794	0.252903	0.367217	-0.36834	0.125901	-0.073045	0.0365527
451	0.448798	12.5993	MLI, correlation	BRD-K93754473			BRD-A07764704	0.119339	0.191174	-0.128106	0.0203417	0.0846143	-0.143396	0.000615937	-0.166292	-0.0465437
452	0.0139704	3.19186	MLI, correlation	BRD-K95926324			BRD-A07765530	0.303142	-0.110142	-0.166783	-0.0443133	0.305993	0.0291382	0.167203	-0.0628673	-0.0416037
453	0.0237196	3.19354	MLI, correlation	BRD-K96721928			BRD-A07780951	0.116294	-0.014919	-0.0928143	-0.243881	0.0470338	0.150103	-0.10346	-0.133456	-0.12062
							BRD-A07786895	0.198573	0.185749	-0.174899	-0.045712	0.227909	-0.176269	0.0747576	-0.150191	-0.198717
							BRD-A07824748	0.145498	0.0684802	-0.115348	-0.357203	0.109352	0.227703	-0.0628749	-0.184899	-0.147485
							BRD-A07853420	-0.296953	0.2695	0.236525	0.455888	-0.0891041	-0.390231	0.102967	0.114544	0.0978665
							BRD-A07861932	-0.0159901	-0.134622	-0.150234	-0.297608	0.0856433	0.123092	-0.0848368	-0.152507	-0.114451
							BRD-A07870296	0.191577	-0.0477796	-0.174998	-0.204997	-0.0356817	0.0899383	-0.0534948	-0.104034	-0.128643
							BRD-A07875874	0.15859	-0.153112	-0.142617	-0.329832	0.157958	0.180444	-0.00989273	-0.153925	-0.00129807
							BRD-A07909002	0.12249	-0.11491	-0.10783	0.0652493	0.139516	-0.289511	-0.0420647	-0.0616366	0.0919013
							BRD-A07932845	0.250447	-0.090564	-0.111349	-0.220917	0.157106	0.267346	0.0289264	-0.0897524	-0.0210304
							BRD-A07935941	0.210443	-0.105	-0.322113	-0.0243592	0.331203	-0.201612	0.0566782	-0.174658	-0.0695765
							BRD-A07944983	-0.014038	0.148707	0.157647	0.395216	0.130069	-0.241247	0.192794	0.188395	0.175839
							BRD-A07950339	0.237215	-0.239132	-0.209984	-0.0274855	0.0961201	-0.0810422	-0.00707919	-0.0361154	0.0454051
							BRD-A07952294	0.156934	-0.0993415	-0.105905	-0.457372	0.0251928	0.344928	-0.0492738	-0.128271	-0.119472
							BRD-A08000649	-0.359188	0.0684884	0.231529	0.105239	-0.100635	-0.0750577	0.0421995	0.00748374	-0.0782947
							BRD-A08015887	0.00164125	-0.000599246	0.0109255	0.18289	0.088609	-0.200684	0.061322	0.0156651	0.092752
							BRD-A08024323	0.368612	-0.0263814	-0.321298	-0.0993888	0.295773	-0.153586	0.0180835	-0.133823	-0.12385
							BRD-A08042366	-0.0551817	0.0421617	-0.00631908	-0.294093	0.328699	0.189614	0.0903349	-0.0743806	-0.134378
							BRD-A08049203	0.0295267	0.0354854	0.103345	0.22746	0.082813	-0.138428	0.132965	0.171148	0.189976
							BRD-A08075568	-0.036798	0.361386	0.0408636	0.0134466	0.194022	-0.145306	0.0439792	-0.157748	-0.110138
							BRD-A08091849	0.0785349	0.0444243	0.0774667	-0.0349345	0.274796	0.161214	0.185572	-0.026258	0.0045367
							BRD-A08187463	0.169448	0.065749	-0.151439	-0.397524	0.132679	0.173178	-0.135007	-0.216832	-0.0984902
							BRD-A08191729	-0.073542	0.0913601	-0.0120901	-0.129392	0.218148	-0.0313623	-0.0540699	-0.191175	0.0335737
							BRD-A08255417	0.075611	0.0782229	0.0633504	-0.065954	0.0338219	0.101193	0.0525467	0.0159927	-0.0345841
							BRD-A08297471	-0.0699611	0.0266409	-0.037885	-0.145442	0.263987	0.0758813	-0.00097043	-0.166736	0.0324383
							BRD-A08363225	0.0973155	0.145209	0.0855211	0.127674	0.115463	-0.00700433	0.178868	0.0656354	0.0891992
							BRD-A08391654	-0.0265192	-0.11963	-0.073236	0.0287936	0.0891908	-0.159615	-0.00567592	-0.0577893	0.00329216
							BRD-A08435997	0.00347708	-0.107613	-0.104474	-0.108248	0.0417007	-0.0345875	-0.0561572	-0.151573	-0.106362
							BRD-A08481510	-0.350234	-0.223528	0.121443	0.0357685	-0.0195357	-0.0673559	-0.1232	-0.0269213	0.0898842
							BRD-A08545410	0.182247	-0.0106055	-0.165402	-0.225564	0.105129	0.0604229	-0.0268893	-0.115614	-0.0880395
							BRD-A08703841	0.327266	0.250948	0.0237591	0.111959	0.0047084	0.0651371	0.166949	0.114821	-0.0397832
							BRD-A08709697	0.179114	-0.101713	-0.133869	-0.0565713	0.0404932	0.0568074	0.0904272	0.0487095	-0.0727648
							BRD-A08759443	-0.107641	0.0845903	0.448312	0.436219	0.196192	0.175278	0.274468	0.266734	0.213968
							BRD-A08778300	-0.218724	-0.150208	0.0617873	0.149001	0.0966944	-0.0807528	0.0525073	0.0495466	0.0760198
							BRD-A08820802	-0.241491	0.142021	0.374694	0.0520708	0.0463966	0.150585	0.0947567	0.101399	0.0212585
							BRD-A08840157	0.348286	-0.171222	-0.479144	-0.233108	0.0307056	-0.148914	-0.0995629	-0.269453	-0.234144
							BRD-A08877921	-0.0938222	0.00597573	0.119785	0.0363008	0.0326179	0.0355542	0.0657696	0.0509902	-0.0239796
							BRD-A08917095	0.179425	0.0373664	-0.158272	-0.234372	0.267908	0.00328152	0.0585126	-0.179927	-0.0455873
							BRD-A08986082	0.281506	0.14781	-0.199802	0.0984254	0.198376	-0.403985	0.0311845	-0.0868193	0.0609264
							BRD-A09056319	-0.0965378	0.113423	0.0842535	0.0312684	0.0693075	-0.0206453	0.0363589	0.00296866	-0.039098
							BRD-A09062839	-0.185987	0.0528843	0.197749	0.139345	-0.00731065	-0.0213377	0.0489873	0.108037	0.0328493
							BRD-A09094913	-0.151557	0.12539	0.185359	-0.095146	0.0632096	0.165256	0.0115241	-0.0138014	-0.0116447
							BRD-A09114293	0.333969	-0.0702163	-0.308059	-0.23717	0.196505	0.0396026	-0.0309223	-0.146328	-0.125164
							BRD-A09115727	0.177836	0.0486056	-0.250185	-0.0281841	0.349291	-0.255459	0.0371187	-0.161937	-0.0076031
							BRD-A09161221	-0.129777	0.078769	0.213742	-0.00545439	-0.0930297	0.196709	0.038513	0.120317	0.043059
							BRD-A09243694	0.063544	-0.194396	-0.124934	0.0291995	0.0753921	-0.138503	-0.0491849	-0.0415705	0.0498947
							BRD-A09252483	-0.0168939	0.0789907	-0.00705053	-0.226669	0.166035	0.106286	0.0817514	-0.147464	-0.0259232
							BRD-A09279836	0.388331	-0.123616	-0.473808	-0.233535	0.375611	-0.175529	-0.0761989	-0.245135	-0.0974013
							BRD-A09349126	-0.08479	-0.0514955	0.160211	-0.06094	-0.0251613	0.161442	0.0555281	0.0700716	-0.00314049
							BRD-A09409207	0.145568	0.113758	-0.154413	-0.118809	0.510214	-0.0893425	0.111613	-0.238351	-0.0722103
							BRD-A09467419	-0.0811531	0.101551	0.206428	-0.07518	0.0668227	0.167115	0.0648896	-0.0114773	-0.0318333
							BRD-A09472452	0.035567	0.167715	0.0807975	0.113605	0.0352289	-0.0444685	0.0786004	0.0640551	-0.00534184
							BRD-A09533288	-0.0195599	0.136767	0.137632	-0.149356	0.0887247	0.262445	0.0767542	-0.0197185	-0.0319925
							BRD-A09539288	-0.102393	0.00108498	0.169934	0.00731307	-0.149092	0.199452	0.0980528	0.132062	-0.03514
							BRD-A09594699	0.146552	-0.2204	-0.198847	-0.260578	0.248615	0.0698204	-0.0236269	-0.141475	-0.10765
							BRD-A09645129	-0.375076	-0.0151252	0.18803	-0.0842285	0.0304922	0.0349081	-0.0843243	-0.0624753	-0.0148851
							BRD-A09796989	-0.100352	-0.064715	0.200661	0.159229	-0.13855	0.129885	0.100214	0.231107	0.153823
							BRD-A09828896	0.0240882	-0.123597	-0.0542471	-0.309181	0.118474	0.25484	-0.0243228	-0.0777449	-0.0816587
							BRD-A09839523	0.349727	0.306802	-0.18922	0.00958621	0.320753	-0.218185	0.0437394	-0.154352	-0.121093
							BRD-A09886181	0.130811	0.100823	-0.432049	-0.0772626	0.199809	-0.469365	-0.20761	-0.337384	-0.172826
							BRD-A09925278	0.0962211	-0.0943955	-0.170221	-0.28412	0.155941	0.141103	-0.0778975	-0.171189	-0.0465233
							BRD-A09961470	-0.0320256	0.30197	0.141144	-0.00492713	0.0784833	0.0758596	0.122442	0.00584262	-0.0372265
							BRD-A09975616	0.0304355	-0.204276	-0.128913	-0.0823096	0.0471197	-0.00295365	-0.0390974	-0.0664411	0.0231576
							BRD-A09988375	-0.0406393	0.0136083	0.187893	0.0925696	0.0759942	0.1218	0.191136	0.117564	0.0702309
							BRD-A10037427	-0.0826312	0.107111	0.0308219	-0.0045112	0.276157	-0.0792289	0.209081	-0.127015	-0.0237209
							BRD-A10070317	0.199756	-0.0996188	-0.220952	-0.0302991	0.141899	-0.00994674	0.013539	-0.0634666	0.0616323
							BRD-A10073163	-0.00641134	-0.0857227	-0.0472978	0.0629523	0.0424713	-0.0827359	0.0536963	-0.00721771	-0.0117842
							BRD-A10076362	-0.146954	0.0768399	0.087873	-0.260587	0.344983	0.169879	0.0662034	-0.163325	-0.143699
							BRD-A10124716	-0.366844	0.0765717	0.250386	0.0322886	-0.0361732	-0.0169828	-0.0473847	-0.0723138	-0.018699
							BRD-A10134527	0.120745	0.192888	-0.1024	0.14852	0.254546	-0.286344	0.031533	-0.103738	0.0947499
							BRD-A10216015	0.226948	-0.154562	-0.212793	-0.098626	0.188947	-0.133276	-0.0609063	-0.101621	0.070493
							BRD-A10244319	0.298063	0.0151364	-0.0458853	-0.0478773	0.273798	0.0472883	0.17783	0.0323281	0.031288
							BRD-A10284974	0.100525	0.311651	-0.0402136	0.0882022	0.229796	-0.212221	0.073272	-0.10646	0.09658
							BRD-A10300508	-0.0222676	-0.100881	-0.0654514	0.180653	0.0791284	-0.321584	-0.0407863	-0.0108144	0.138881
							BRD-A10320401	0.219448	0.0726033	-0.319202	-0.00495496	0.388268	-0.341984	-0.0297692	-0.230254	0.027588
							BRD-A10325891	-0.409074	-0.141532	0.222228	0.209097	0.00242921	-0.175227	-0.0570366	0.0416258	0.164456
							BRD-A10330238	0.18881	-0.0911619	-0.023135	-0.287795	0.166378	0.448504	0.183531	0.0275558	-0.100117
							BRD-A10355991	0.0936696	0.0795413	-0.0817585	-0.184216	0.228371	0.0894391	0.0207717	-0.11937	-0.0579669
							BRD-A10385098	-0.17412	0.282695	0.260461	0.0723393	0.191367	0.00854795	0.122298	0.0713546	0.0554082
							BRD-A10417568	0.00862828	0.23564	0.0862483	0.0173789	0.287775	-0.0836842	0.120983	-0.108924	0.0147915
							BRD-A10460165	-0.239313	0.0263495	0.121412	0.175135	0.0659378	-0.126575	0.140343	0.0192879	0.0375488
							BRD-A10482588	-0.192771	0.132027	0.429139	0.503832	0.00557451	0.0596701	0.193495	0.537558	0.380028
							BRD-A10487276	0.220018	-0.362027	-0.236374	0.0111303	0.0583028	-0.1235	-0.0554907	0.00553769	0.0122591
							BRD-A10555284	0.0586828	-0.155338	-0.20382	-0.135501	0.103871	-0.130512	-0.150531	-0.191601	-0.0651292
							BRD-A10557930	0.240583	0.343286	-0.0286483	0.0592426	0.131804	-0.101291	0.145573	-0.0453733	-0.138035
							BRD-A10630028	-0.0238854	-0.0787702	0.0426717	0.107808	0.155172	-0.0105432	0.125235	0.0374434	0.167142
							BRD-A10715913	0.169538	0.0939917	-0.131925	-0.117002	0.109309	0.0171722	0.000867298	-0.0924272	-0.0672006
							BRD-A10737121	0.107034	0.128703	-0.0847872	0.00388736	0.214708	-0.0668494	0.0268405	-0.0593287	0.0696725
							BRD-A10739734	0.114382	0.205984	-0.0502476	-0.0643041	0.239136	-0.0332051	0.056926	-0.132872	-0.0304358
							BRD-A10759058	-0.356679	-0.0114001	0.253206	0.256957	-0.126945	-0.186425	0.00193652	0.0826815	0.0685958
							BRD-A10785649	-0.101959	0.278828	0.0029218	0.109418	0.0582781	-0.234513	-0.0364248	-0.102682	0.0283988
							BRD-A10903566	0.100711	0.0745377	-0.0627688	-0.266849	0.104896	0.132464	-0.0424871	-0.153599	-0.108406
							BRD-A10969569	0.150436	-0.0477011	-0.13444	-0.0379103	0.122999	-0.0380881	0.0560208	-0.026991	-0.011827
							BRD-A10977446	0.110601	-0.109297	-0.0122018	-0.133463	0.197041	0.123507	0.116867	-0.00762436	0.0522597
							BRD-A11055580	0.0161456	-0.387473	-0.276352	-0.311407	0.252538	0.13071	-0.0962338	-0.199433	0.0211228
							BRD-A11073684	-0.302033	0.103305	0.111043	-0.00272435	0.131083	-0.225947	-0.0764129	-0.183337	0.0355563
							BRD-A11130173	-0.0051634	0.0850918	0.282584	-0.110164	0.102664	0.409724	0.201908	0.0987153	0.0308204
							BRD-A11153536	0.195148	-0.243426	-0.253684	-0.320326	0.195512	0.15632	-0.0410677	-0.179549	0.0288621
							BRD-A11154023	-0.156587	0.0598091	0.152462	-0.0160672	-0.0493641	0.0976821	0.0105124	0.0261568	0.0375723
							BRD-A11178225	0.167248	-0.14195	-0.268818	0.171583	0.279843	-0.341667	0.126055	-0.00996558	-0.0167631
							BRD-A11186456	0.329592	0.0073416	-0.534325	-0.22543	0.444023	-0.355071	-0.177174	-0.40511	-0.144193
							BRD-A11196529	-0.042627	0.0642502	0.00754416	0.22962	0.154841	-0.305955	0.0112355	-0.0204326	0.180372
							BRD-A11225902	0.235741	-0.0411244	-0.426555	0.0384845	0.243372	-0.416162	-0.0836618	-0.213075	0.00633335
							BRD-A11246516	-0.246839	-0.21018	0.144906	-0.149925	-0.113128	0.219734	-0.0853631	0.000629195	0.0136925
							BRD-A11267889	-0.00531516	0.174847	-0.0787178	0.108948	0.0666994	-0.220176	0.0724998	-0.0811383	-0.11
							BRD-A11287070	-0.00106521	0.162815	-0.0555279	0.41772	0.128362	-0.498244	0.0972386	-0.0224582	0.0899202
							BRD-A11350423	0.203899	-0.082573	-0.379275	-0.401836	0.217893	-0.00249627	-0.170222	-0.297293	-0.114679
							BRD-A11483079	0.0709077	0.0689706	0.000794735	0.16159	0.165923	-0.136411	0.112223	0.0534275	0.00922329
							BRD-A11552472	0.16654	-0.132671	-0.226361	0.149737	0.191104	-0.349833	-0.0408729	0.00092367	0.108526
							BRD-A11605036	-0.140805	0.0957685	0.182642	-0.0667998	0.0138731	0.106083	-0.0284188	-0.00804467	-0.0557143
							BRD-A11609859	-0.013495	0.189337	0.0899524	-0.117292	0.236199	0.105775	0.00503692	-0.101521	-0.047087
							BRD-A11614220	-0.1583	-0.109618	0.266833	-0.257199	-0.0954989	0.563559	0.202287	0.236694	-0.159423
							BRD-A11678676	0.086929	0.054164	0.0917831	-0.252869	0.0931891	0.408857	0.0556203	0.00591913	-0.0859419
							BRD-A11776908	-0.0442348	0.0830763	0.123906	-0.146847	-0.0386707	0.124325	-0.0846065	-0.0461322	-0.0910446
							BRD-A11813248	0.0493748	0.0837472	0.0764418	0.0124045	0.0338196	0.0713756	0.0889395	0.0420152	-0.0186477
							BRD-A11814108	0.122238	0.0685659	-0.0749998	-0.182256	0.0181865	0.163758	0.0262377	-0.0178571	-0.0829424
							BRD-A11869386	-0.064129	-0.189669	0.0913084	-0.0825999	-0.112608	0.187153	0.00945633	0.0791759	-0.0554978
							BRD-A11876386	0.0936476	0.112443	-0.0434257	0.261414	0.241429	-0.342273	0.122356	-0.0585418	0.0792091
							BRD-A11929187	0.293159	-0.119266	-0.279388	-0.131543	0.271091	-0.139463	-0.030108	-0.164847	0.0931074
							BRD-A11930354	0.0484876	0.0428569	-0.179124	0.17335	0.323488	-0.479462	0.0244247	-0.153784	-0.0596481
							BRD-A12016240	-0.0190255	0.158738	0.0573903	0.0430606	0.00406467	-0.0671109	-0.0503076	-0.0676237	-0.0590785
							BRD-A12083771	0.247207	0.0092429	-0.0927878	0.101761	0.0765259	-0.0758394	0.218289	0.0256311	-0.0821393
							BRD-A12099246	0.276515	0.214358	-0.315109	0.0806713	0.32246	-0.459796	0.0322032	-0.227739	-0.0296541
							BRD-A12117573	0.0248176	-0.20692	-0.0122105	0.0866839	-0.139845	-0.067617	-0.00605697	0.0874828	0.0157326
							BRD-A12166214	0.206934	0.128914	-0.124472	-0.132151	0.0692583	0.0586854	-0.0118802	-0.0938329	-0.0934598
							BRD-A12288677	0.160422	-0.0129694	-0.215172	-0.32998	0.158397	0.0794855	0.0145234	-0.271914	-0.104683
							BRD-A12306934	0.202896	-0.140009	-0.13335	-0.178937	0.0786589	0.0952722	-0.016119	-0.117213	-0.0270254
							BRD-A12372458	0.0488061	-0.113262	-0.0777049	-0.151859	0.114876	0.0105311	-0.0981285	-0.140572	-0.0722171
							BRD-A12380490	0.226119	0.00805824	-0.344123	-0.0452547	0.242644	-0.275475	-0.00939268	-0.240934	-0.0249731
							BRD-A12381334	0.0866374	-0.188153	0.0353534	-0.106759	-0.0506968	0.248414	0.0991995	0.141311	0.0313612
							BRD-A12510057	0.0565971	0.043007	-0.197892	0.0455249	0.206843	-0.375541	-0.116188	-0.169673	0.015367
							BRD-A12514394	0.0734086	-0.0252059	-0.118773	0.0303524	0.17661	-0.100973	0.0340142	-0.115223	0.0398275
							BRD-A12604874	-0.230708	-0.0700677	0.0855898	-0.162015	0.0602791	0.0520867	-0.115565	-0.0762364	0.0422968
							BRD-A12692560	-0.392007	0.0842281	0.125973	0.241879	-0.00682927	-0.400924	-0.141044	-0.1107	0.0564483
							BRD-A12725272	0.11749	0.216253	0.0241981	-0.106138	0.0267908	0.16968	0.0818469	0.0120516	0.00101902
							BRD-A12726871	-0.139995	0.215135	0.30024	0.00834993	0.054179	0.183905	0.134849	0.0709046	0.00778708
							BRD-A12822115	0.205647	0.02988	-0.245993	-0.101956	0.156425	-0.0681989	-0.0715609	-0.181855	0.00833413
							BRD-A12830281	0.201938	0.0483909	-0.187118	-0.172876	0.231825	0.0196646	0.0505379	-0.120916	-0.0344933
							BRD-A12838646	-0.0459971	-0.0671058	-0.00261454	0.0468482	0.0886054	-0.0686537	0.0757375	-0.0530304	-0.055143
							BRD-A12862431	0.0280458	-0.0608585	-0.21285	-0.286811	0.381582	-0.0683773	-0.149681	-0.325983	-0.176155
							BRD-A12870365	-0.479746	-0.00420124	0.295204	0.209127	-0.0415958	-0.170649	-0.0762163	0.0253934	0.101099
							BRD-A12894472	0.140044	0.0818811	-0.0608242	-0.0807641	0.188691	0.124605	0.0910566	-0.120199	-0.16986
							BRD-A12973049	0.212086	-0.262803	-0.191253	-0.228902	0.159868	0.0391296	-0.0470051	-0.0793583	-0.0771446
							BRD-A13082766	-0.012227	0.01132	0.132584	-0.0539179	0.0573729	0.157877	0.0957051	0.0786047	0.0732412
							BRD-A13188892	0.118675	-0.0617731	-0.141806	-0.166037	0.0394626	0.0255046	-0.103867	-0.138253	-0.0657053
							BRD-A13191421	0.0652237	-0.152449	-0.140426	-0.0964859	-0.0908263	-0.00293278	-0.0448698	-0.0391514	-0.0635677
							BRD-A13210451	-0.05635	-0.0445732	0.264608	-0.0111922	-0.0676517	0.257326	0.0825953	0.194568	0.0938364
							BRD-A13250557	0.249185	-0.0135699	-0.395252	-0.118406	0.198192	-0.329154	-0.146987	-0.305737	-0.0720375
							BRD-A13273443	-0.0236082	-0.0247817	-0.0460866	-0.0140643	0.307072	-0.216711	-0.0625818	0.00964918	0.000182842
							BRD-A13280254	0.137266	0.0014017	-0.331938	-0.169281	0.297933	-0.273487	-0.118993	-0.306566	0.0129994
							BRD-A13299435	0.0936081	-0.134824	-0.140923	0.0111468	0.559093	-0.165711	0.205285	-0.0646173	0.122951
							BRD-A13316921	0.0680049	0.146138	-0.184756	-0.0266768	0.121966	-0.276257	-0.147042	-0.238743	-0.0463755
							BRD-A13318633	0.120843	0.019713	0.292638	0.233103	0.00646626	0.416604	0.233567	0.250588	0.0418447
							BRD-A13403390	-0.0197475	0.177935	-0.0472919	-0.074924	0.32444	-0.177437	0.0270924	-0.219953	-0.0248077
							BRD-A13640438	0.227354	-0.0989132	0.164479	0.0144078	0.144946	0.489138	0.20985	0.419086	0.34814
							BRD-A13650332	0.18694	-0.120514	-0.203462	-0.0191221	0.0379522	-0.101143	-0.0266399	-0.0296182	-0.00518883
							BRD-A13778051	0.271216	0.106245	-0.178066	0.184298	0.262378	-0.324318	0.0364139	-0.0580872	0.0486343
							BRD-A13883216	-0.195165	-0.0745995	0.221579	-0.116823	0.159006	0.294634	0.245765	0.0405483	-0.184986
							BRD-A13920442	-0.0922754	0.233769	-0.102225	-0.0678985	0.343607	-0.279045	-0.109399	-0.316316	-0.0417371
							BRD-A13946108	0.121287	-0.0708041	-0.172879	-0.0791102	0.0635302	-0.0699666	-0.0698094	-0.105374	-0.0384262
							BRD-A13951800	-0.0421874	0.0535865	0.377283	0.223375	0.110678	0.242175	0.175633	0.357873	0.189285
							BRD-A13964793	0.0404577	-0.00703525	0.160951	-0.0259802	-0.0276684	0.174029	0.0760858	0.0736345	-0.0263063
							BRD-A13980926	0.455613	-0.31667	-0.42909	-0.343442	0.264553	0.0234922	0.0199581	-0.167656	-0.0261005
							BRD-A13983189	0.180646	-0.106891	-0.100579	-0.0729006	0.0744294	0.03859	0.00069799	-0.0323176	-0.0750919
							BRD-A14083717	0.0871181	0.195175	0.225708	0.363705	0.206252	0.0907017	0.250542	0.361249	0.395491
							BRD-A14098586	0.153935	0.0140056	-0.170048	-0.173537	0.278695	-0.0334872	-0.041397	-0.160783	0.0530638
							BRD-A14101427	-0.0497489	-0.0703952	0.00388302	0.32759	0.234454	-0.361532	0.116712	-0.0802741	0.0231533
							BRD-A14133515	0.119734	-0.0822891	-0.254468	-0.0451417	0.234909	-0.267297	-0.100651	-0.216189	-0.0284289
							BRD-A14158096	-0.323682	-0.0795744	0.268302	0.17877	-0.123019	-0.0510198	-0.0207354	0.118237	0.0893021
							BRD-A14300939	0.0559683	0.0589807	-0.0512669	0.0635823	0.0654026	-0.0751063	0.237817	0.0492366	-0.106071
							BRD-A14327743	0.226417	-0.135489	-0.358575	-0.332112	0.245114	-0.0480522	-0.0946415	-0.259323	-0.216334
							BRD-A14331394	-0.0743203	-0.00971259	0.0930967	-0.0506923	0.0566821	0.0244587	-0.0169414	-0.0190702	0.119958
							BRD-A14344385	0.176194	0.0455242	-0.212054	-0.154729	0.226677	-0.0884143	-0.0338055	-0.149161	-0.0372399
							BRD-A14395271	0.266767	0.047802	-0.210676	-0.129332	0.320834	-0.0468093	0.0421641	-0.13995	0.0142183
							BRD-A14424697	0.0240009	0.147681	0.172849	0.032646	0.144332	0.128201	0.184543	0.108123	0.0590115
							BRD-A14459189	0.0507725	-0.133121	-0.143598	0.171717	0.24576	-0.345262	0.018862	-0.11913	-0.0457918
							BRD-A14484404	0.0189198	0.223432	0.151785	-0.18574	0.127509	0.234119	0.0579237	-0.049181	-0.00789866
							BRD-A14556598	0.266401	0.0201455	-0.341922	-0.315912	0.196148	-0.0585695	-0.0772853	-0.298807	-0.117606
							BRD-A14566392	0.109386	0.21584	-0.111204	0.0583468	0.299391	-0.214604	0.0133894	-0.102984	-0.00837726
							BRD-A14574269	-0.158242	-0.0783229	0.176601	-0.0695528	-0.0749975	0.17498	-0.0218336	0.0683255	-0.00317428
							BRD-A14722744	0.215896	-0.0991137	-0.394901	-0.268954	0.301057	-0.182494	-0.0929071	-0.29366	-0.167504
							BRD-A14803952	0.00760884	0.233666	0.0990149	-0.268434	0.203882	0.301612	0.134064	-0.0639687	-0.0956602
							BRD-A14804000	-0.0107107	-0.00109184	0.130114	-0.0763517	-0.0031653	0.336982	-0.0677766	0.0803033	0.0888863
							BRD-A14828191	0.02177	-0.134125	-0.0168622	0.0711576	0.243694	0.0657286	0.0570613	-0.0747672	0.112013
							BRD-A14842104	-0.047462	-0.0852624	0.137681	-0.101276	0.0509419	0.1948	0.0124755	0.0508952	0.0989801
							BRD-A14853781	-0.100138	-0.0178332	0.38639	0.254569	0.258913	0.269538	0.335008	0.333351	0.0622531
							BRD-A14878925	-0.123702	0.0257165	0.0431425	-0.0113443	0.318935	-0.0733871	0.0733245	-0.0271173	0.0337843
							BRD-A14964391	0.320091	0.0977903	-0.198313	0.177805	0.19768	-0.271866	0.0952963	-0.04204	0.0515868
							BRD-A15034104	-0.0897559	0.109305	0.0733177	-0.0484552	0.17856	0.0310593	0.0268729	-0.0563882	-0.0486114
							BRD-A15053993	0.0255449	0.28545	-0.138337	0.169189	0.158186	-0.392161	-0.0122458	-0.205588	-0.0509912
							BRD-A15070535	-0.106949	0.0886243	0.0454662	0.0398154	0.145588	-0.121135	-0.0284943	-0.0432722	-0.0126536
							BRD-A15081700	0.321225	0.0621279	-0.189081	-0.0215642	0.2869	-0.0548546	0.142188	-0.0750544	-0.0346524
							BRD-A15086915	0.0719836	-0.247245	-0.237217	-0.098171	0.199282	-0.163716	-0.103243	-0.172789	-0.0399405
							BRD-A15216796	0.0129487	-0.140333	0.0442808	0.0205588	0.0241335	-0.000590319	0.0431452	0.0696492	0.110144
							BRD-A15255131	0.167569	0.14454	-0.0310305	-0.104	0.168367	0.088846	0.110171	-0.106458	0.00956204
							BRD-A15255630	0.31999	0.00482102	-0.366183	-0.0914909	0.368391	-0.368734	-0.0254832	-0.267732	0.0132252
							BRD-A15382395	0.128382	0.217846	-0.117632	0.0216487	0.0380198	-0.160333	-0.0043623	-0.119364	-0.0499228
							BRD-A15389765	0.0599873	-0.144803	-0.199181	-0.182988	0.0273789	0.0273066	-0.08079	-0.138319	-0.0620016
							BRD-A15415227	-0.124319	0.111141	0.145744	0.0893415	0.0841312	-0.0349033	0.0514785	0.019474	0.0193444
							BRD-A15435692	-0.126044	0.12395	0.110418	0.175107	0.0721279	-0.0998978	0.106579	0.060629	-0.0212487
							BRD-A15454510	-0.0507084	-0.146887	0.0377227	0.0569006	0.0191242	-0.0138644	0.0366502	0.0697551	-0.0114865
							BRD-A15494458	0.122646	0.139666	-0.166038	0.137875	0.217368	-0.390101	-0.063498	-0.154101	0.00876652
							BRD-A15530910	-0.00978215	-0.123992	0.0704908	0.0451939	0.0688181	0.160828	0.103498	0.0627273	0.0325126
							BRD-A15615781	0.159394	-0.060934	-0.294069	-0.1721	0.182089	-0.147545	-0.100308	-0.210476	-0.110085
							BRD-A15623573	-0.0491226	-0.176675	-0.118188	-0.24338	0.0790139	0.153555	-0.0711118	-0.112715	-0.137354
							BRD-A15641585	0.158311	-0.200245	-0.267798	-0.135783	0.047501	-0.0703459	-0.0615674	-0.178648	-0.0913807
							BRD-A15648469	0.196214	-0.14056	-0.0243923	0.228006	0.034062	-0.0469973	0.107029	0.0146968	0.0623509
							BRD-A15680534	-0.0749115	-0.0391778	0.0479277	0.270631	-0.0230457	-0.282295	-0.0312731	0.0599744	0.103871
							BRD-A15740349	-0.005508	-0.0831951	0.0256556	0.0495388	0.115778	0.0739126	0.0953923	0.0121024	-0.0831457
							BRD-A15779873	-0.179023	0.210544	0.366658	0.0494019	0.114831	0.235405	0.264293	0.168349	-0.0510012
							BRD-A15798299	0.0472297	0.0670285	-0.0905902	0.0605683	0.184922	-0.165188	0.00371391	-0.0713242	0.0405661
							BRD-A15909516	-0.0293066	-0.17452	-0.17781	-0.024547	0.129482	-0.174673	-0.115516	-0.10854	0.0271812
							BRD-A15911542	0.366251	-0.0545166	-0.25651	-0.373328	0.238353	0.088192	0.00903577	-0.232779	-0.082019
							BRD-A15914070	0.0564991	-0.217107	-0.125714	-0.435607	0.141379	0.421322	-0.0125042	-0.0902138	-0.065998
							BRD-A16099274	0.157499	-0.0421367	-0.164833	-0.39473	0.263458	0.141763	0.0356307	-0.257974	-0.067672
							BRD-A16119053	0.276099	0.225449	0.0361246	-0.198743	0.133809	0.279283	0.150649	-0.0420604	-0.0246597
							BRD-A16200758	0.0446393	-0.1198	-0.153093	-0.233381	0.121826	0.0292632	0.0917447	-0.095609	-0.228578
							BRD-A16313205	0.347002	-0.239082	-0.406665	-0.430139	0.316484	0.0998193	-0.0249956	-0.23659	-0.148386
							BRD-A16332958	-0.0128427	-0.123878	-0.11469	-0.0474794	0.105643	-0.110765	-0.090892	-0.0801616	0.0811659
							BRD-A16346972	0.0789211	-0.113696	-0.195366	-0.485627	0.432179	0.235732	0.0156031	-0.275557	-0.120623
							BRD-A16458085	0.40659	0.0870191	-0.28872	-0.213746	0.184275	-0.0383792	0.013592	-0.187616	-0.0935567
							BRD-A16470924	0.058452	-0.0697534	0.0588826	0.041212	0.343026	-0.0565796	0.168409	-0.0194827	0.00996022
							BRD-A16491374	-0.217889	-0.0816165	0.46302	0.309288	-0.109329	0.315594	0.122217	0.481754	0.303501
							BRD-A16504062	-0.00883641	0.0918023	0.134186	0.377942	0.307013	-0.173057	0.0608681	0.219133	0.537621
							BRD-A16581344	0.0808949	0.0670134	0.0320947	-0.235811	0.145343	0.308107	0.11136	-0.0138899	-0.0934455
							BRD-A16654364	0.549936	-0.0675533	-0.509947	-0.315641	0.309877	-0.0567059	-0.0229616	-0.273383	-0.218793
							BRD-A16665823	-0.0256127	-0.00724738	0.0285892	0.105204	0.0914093	-0.0813905	0.112345	0.0331018	0.0300517
							BRD-A16694057	0.045436	-0.0243337	0.0177629	-0.292633	0.107258	0.308411	0.0287852	-0.00899298	-0.0470593
							BRD-A16737060	0.174651	0.181222	-0.077567	0.0632896	0.259323	-0.0949456	0.136054	-0.108118	0.0743493
							BRD-A16741156	-0.0355679	-0.119285	-0.0436653	0.282901	-0.0872132	-0.31403	0.023124	0.09913	-0.0078328
							BRD-A16754239	0.25828	0.00375462	-0.32151	-0.184633	0.163584	-0.136755	-0.12179	-0.277148	-0.057397
							BRD-A16760970	0.31647	0.0109628	-0.211768	-0.158865	0.287157	-0.0806344	0.0149045	-0.16819	0.0317734
							BRD-A16778483	0.291388	0.0422983	-0.154245	0.333591	-0.0340511	-0.356337	0.0424937	0.0751338	0.104221
							BRD-A16827030	0.0979097	0.363762	-0.0211985	0.172732	0.314776	-0.247021	0.0798335	-0.0586183	0.0325248
							BRD-A16891671	0.163761	0.0745632	-0.206511	-0.0415819	0.365803	-0.19573	0.0286411	-0.200795	-0.00284836
							BRD-A16963916	-0.10321	0.223774	0.365746	0.186908	0.158456	0.116982	0.205676	0.121058	0.0963295
							BRD-A17023758	0.131	-0.0721388	-0.215215	-0.263327	0.12702	0.00153742	-0.0787557	-0.227437	-0.19385
							BRD-A17043706	-0.212652	0.0174523	0.181503	-0.0527229	-0.119359	0.126704	-0.0414911	0.0685574	0.11999
							BRD-A17065207	0.0642868	0.108135	0.0878937	0.357564	0.112167	-0.140138	-0.0246324	0.282979	0.592347
							BRD-A17082641	0.176393	-0.0282969	-0.212228	-0.120983	0.154887	-0.141366	-0.0630223	-0.180535	-0.0209464
							BRD-A17120244	0.158526	-0.1345	-0.120642	0.0493795	0.0933091	-0.0522544	0.0604805	0.0329927	0.00816567
							BRD-A17167769	-0.0545766	0.0185123	0.00640049	0.115834	-0.0116719	-0.11209	0.0402474	-0.016447	0.00607951
							BRD-A17206005	0.184078	0.0310371	-0.23188	-0.0129184	0.326124	-0.139105	0.089	-0.168082	-0.040902
							BRD-A17358086	-0.0671608	-0.176166	0.233341	0.0343846	-0.0109835	0.246661	0.100951	0.126719	-0.0134071
							BRD-A17428743	0.178475	-0.153293	-0.0658452	0.0122869	0.0466987	0.0350624	0.0850376	0.0633553	0.0404224
							BRD-A17453586	0.116817	0.0644349	-0.0905833	0.0437384	0.177344	-0.119598	0.0739412	-0.0410189	-0.0384254
							BRD-A17462676	-0.132405	0.0063671	0.0544184	0.00697997	0.0405632	-0.0383202	-0.0642575	-0.0195235	-0.0138631
							BRD-A17471686	0.191493	-0.0855706	-0.310429	-0.00222379	0.0865347	-0.308119	-0.127043	-0.209024	0.00239536
							BRD-A17482646	0.406703	-0.0982955	-0.343497	-0.150913	0.207578	-0.128692	-0.0408042	-0.203823	-0.117103
							BRD-A17535965	-0.11386	0.061151	0.0380948	-0.132859	0.167545	0.0678052	-0.0669239	-0.0913749	-0.00258715
							BRD-A17550915	0.146447	-0.211509	-0.201921	-0.225884	0.311636	0.106532	-0.038536	-0.12435	0.132464
							BRD-A17585758	0.218687	0.269204	-0.277189	0.0467804	0.386167	-0.426356	0.0205701	-0.294812	-0.0467728
							BRD-A17588487	0.0285426	0.120506	-0.117672	0.0884447	0.125657	-0.220243	0.110605	-0.107094	-0.136519
							BRD-A17593601	0.0897553	-0.189311	-0.271353	-0.443708	0.23718	0.223006	-0.0374414	-0.209903	-0.115167
							BRD-A17635048	0.318025	-0.174246	-0.348928	-0.246671	0.196932	-0.0119955	-0.0203478	-0.172257	-0.0475462
							BRD-A17655518	-0.0266922	0.215152	0.10362	0.0556093	0.00653681	-0.00408861	0.0467445	0.030108	-0.0293234
							BRD-A17658676	-0.0426871	0.295094	0.132299	0.207501	0.0621256	-0.150187	0.0495832	0.0451263	0.00937131
							BRD-A17687311	0.065584	0.0789668	-0.342712	0.0584546	0.226072	-0.498573	-0.0325575	-0.294382	-0.127469
							BRD-A17718497	0.140275	0.0121669	0.0860064	-0.178224	0.41706	0.252729	0.201252	-0.0606015	0.0670936
							BRD-A17718913	0.37935	0.0528391	-0.156174	-0.12027	0.392721	0.108366	0.192061	-0.171943	-0.185414
							BRD-A17724553	0.0341828	0.207115	-0.0182	-0.00617817	0.0528176	0.050419	-0.0138063	-0.11593	-0.148039
							BRD-A17741195	0.256951	0.0786919	-0.311283	-0.0204257	0.31812	-0.27311	-0.12026	-0.242245	-0.0371913
							BRD-A17756301	0.327891	-0.107771	-0.267685	-0.224898	0.289463	-0.0633346	0.0230387	-0.149465	-0.102281
							BRD-A17808777	0.0877057	-0.146289	-0.13123	-0.250985	0.231035	0.129716	0.056266	-0.103434	-0.0447551
							BRD-A17815299	0.409578	0.112754	-0.368377	-0.157495	0.354076	-0.16344	0.0115723	-0.240603	-0.0601309
							BRD-A17831693	-0.0270482	0.16334	0.0754954	-0.0793954	0.145578	0.0812607	-0.00327089	-0.0630152	0.0138321
							BRD-A17902629	0.146744	-0.113683	-0.339044	-0.0912251	0.0869021	-0.25144	-0.260809	-0.205492	-0.00301139
							BRD-A17940587	0.265903	-0.0494035	-0.408028	-0.370553	0.0943094	0.0329217	-0.157719	-0.301932	-0.205811
							BRD-A17970083	0.0975531	-0.0946362	-0.192961	-0.0494304	0.367285	-0.199616	0.0524965	-0.183108	-0.0794461
							BRD-A17987463	-0.226389	-0.0340881	0.0381055	-0.0573152	0.0573195	-0.0744682	-0.130134	-0.15213	0.0424607
							BRD-A17996878	0.0672286	-0.147677	-0.043791	0.250217	0.123965	-0.270435	0.129175	0.0775528	0.065174
							BRD-A18004690	0.0244134	0.14961	0.0525064	-0.0873234	0.237787	0.0795862	0.095197	-0.0421752	0.0150951
							BRD-A18043272	-0.107421	0.262468	0.134943	0.279286	0.0259047	-0.187658	0.0986587	0.0677345	-0.0353354
							BRD-A18130483	0.265506	0.0995327	-0.266752	0.136276	0.264885	-0.357366	0.020416	-0.0669781	0.0201738
							BRD-A18164959	-0.0310415	0.193523	0.115858	0.255314	0.15666	-0.0733389	0.174055	0.116469	0.139928
							BRD-A18166681	0.0673012	0.0506554	-0.116283	-0.145858	0.223777	-0.0338618	0.0101892	-0.13908	0.00943995
							BRD-A18175012	0.138897	0.20064	-0.186482	0.0903516	0.288113	-0.350102	-0.00496352	-0.156066	0.0742457
							BRD-A18202423	0.0417382	0.154927	0.00820079	0.040437	0.0244584	-0.0697274	-0.0212996	-0.0286886	-0.0274591
							BRD-A18319977	0.309026	-0.0504469	-0.387303	-0.33934	0.268862	-0.0578019	-0.175825	-0.321159	-0.140176
							BRD-A18330262	0.0734726	0.0962348	0.026949	0.134438	0.112657	-0.012615	0.15152	0.111617	0.133511
							BRD-A18392827	0.14872	0.119084	-0.231079	-0.205346	0.156421	-0.0510618	-0.10531	-0.27233	-0.209217
							BRD-A18477699	0.214326	-0.12441	-0.109187	-0.458185	-0.0436889	0.424074	-0.0487859	-0.0850723	-0.0698223
							BRD-A18497530	-0.000232353	0.153563	0.394279	0.399038	0.0879724	0.355821	0.398355	0.603096	0.344542
							BRD-A18540526	0.0827023	-0.110595	-0.256658	-0.340681	0.152882	0.0491559	-0.118772	-0.243357	-0.15711
							BRD-A18579359	0.161704	-0.0214495	-0.145921	0.00408533	0.123533	-0.029215	0.00958777	-0.0160709	0.0307475
							BRD-A18609450	-0.227921	-0.0124336	0.136928	-0.0531748	0.359555	0.00196439	0.138415	-0.0771915	0.00999042
							BRD-A18696154	0.0839215	-0.0567295	-0.0851014	-0.111887	0.0676977	0.135512	0.0433314	-0.0431906	-0.0735958
							BRD-A18763547	0.102991	-0.0380149	-0.14207	0.108275	0.104361	-0.17954	-0.0183087	-0.0396999	0.0868625
							BRD-A18780086	-0.316838	0.180428	0.256684	0.267114	-0.0346056	-0.211843	0.0145318	0.00306072	0.0225785
							BRD-A18795974	0.137814	0.0682019	-0.170565	0.0863476	0.130062	-0.172162	-0.0283786	-0.0655852	0.0946802
							BRD-A18801385	0.0249946	0.120085	-0.11255	-0.0293377	0.253096	-0.0292085	0.0810395	-0.108836	-0.0374947
							BRD-A18825024	-0.187532	0.122112	0.352012	0.209881	-0.174745	0.112446	0.138389	0.256411	0.0461586
							BRD-A18933326	-0.271552	-0.147286	0.124579	0.056966	-0.105379	-0.158711	-0.161167	0.00275304	0.139379
							BRD-A18942562	-0.102446	-0.0532061	0.14123	0.0652777	0.0574555	0.0678988	0.0552756	0.0915306	0.088213
							BRD-A19053259	0.125377	-0.0982057	-0.113405	0.181861	0.00257133	-0.147527	0.0493179	0.0554366	0.0512418
							BRD-A19067654	-0.24479	-0.00958519	0.31686	-0.0408399	0.0242051	0.272139	0.0990217	0.120682	0.0626198
							BRD-A19134330	0.0937656	-0.0673541	0.0923207	-0.0782907	0.173413	0.508249	0.148996	0.1578	0.183239
							BRD-A19166163	0.254039	0.0677188	-0.152581	-0.433922	0.0778549	0.374201	-0.0207186	-0.233886	-0.195939
							BRD-A19182343	0.039037	0.0502829	0.0275581	0.112676	0.11298	-0.0589239	0.0276696	-0.0111789	0.0651776
							BRD-A19195498	0.20664	0.150655	-0.113242	0.141198	0.165205	-0.16494	0.120504	0.0148651	0.0232254
							BRD-A19202454	-0.0321282	0.13206	-0.0626798	0.106844	0.0766975	-0.246108	0.0435213	-0.100959	-0.0104751
							BRD-A19248578	-0.0538578	0.17982	0.376371	0.540107	-0.290695	0.157511	0.2417	0.499837	0.21205
							BRD-A19251316	-0.244903	-0.00163034	0.348631	0.00239328	-0.187403	0.409815	0.0302711	0.221311	0.0499635
							BRD-A19485268	0.222117	-0.080386	-0.123288	-0.0170368	0.0112472	-0.0514066	0.0378984	-0.03508	-0.0223524
							BRD-A19615705	0.122296	0.0199238	-0.255905	0.150031	0.138511	-0.428857	-0.108014	-0.170827	0.00634225
							BRD-A19644769	-0.0431398	0.090011	0.0383609	-0.167847	0.148803	0.115223	0.00181726	-0.11356	-0.0169521
							BRD-A19701734	0.103526	-0.150735	-0.424225	-0.293533	0.195294	-0.213653	-0.153051	-0.320865	-0.191148
							BRD-A19719704	0.0194892	0.105091	-0.156769	0.123114	0.0749314	-0.372605	-0.0722344	-0.114029	-0.0373657
							BRD-A19736161	0.0521451	-0.104159	-0.143493	-0.0233001	0.163653	-0.171786	-0.0792889	-0.121741	0.0589468
							BRD-A19766589	0.268709	-0.149371	-0.289605	-0.207857	0.16521	-0.0409067	-0.0801294	-0.132367	0.0635941
							BRD-A19829191	0.0983334	0.13083	0.00592395	-0.232526	0.0531518	0.279136	0.0249061	-0.0917035	0.00264102
							BRD-A19908948	-0.0352767	0.183331	0.425915	0.204948	-0.179345	0.479646	0.313322	0.611671	0.137127
							BRD-A19912945	0.201404	-0.0331911	-0.0879711	-0.360123	0.205707	0.274475	0.0406542	-0.119674	-0.0115113
							BRD-A19917108	-0.140982	0.354807	0.0970724	0.29645	0.0862604	-0.335208	0.0480706	-0.0335564	0.00883067
							BRD-A19918940	0.0859927	0.218004	-0.0126753	0.0389088	0.233909	-0.076773	0.111322	-0.0400805	-0.0460242
							BRD-A19928752	0.238793	-0.115895	-0.197299	-0.171759	0.241579	0.0549444	-0.0106993	-0.0995926	-0.00672474
							BRD-A19953985	0.0954971	-0.00103852	-0.126232	0.0953502	0.0567002	-0.23737	-0.0098616	-0.0302621	0.0993354
							BRD-A19962819	0.0428242	-0.00118086	-0.0748078	-0.0988522	0.178019	-0.121651	-0.0734236	-0.126247	0.0470653
							BRD-A19996352	-0.0692153	0.0317447	0.0668874	-0.0282354	-0.0391936	-0.0461794	-0.0383149	-0.0512163	-0.0940146
							BRD-A20018680	-0.119793	-0.0185397	-0.0613678	0.031873	0.125444	-0.216921	-0.0494945	-0.138417	-0.0554288
							BRD-A20047221	0.0682596	-0.0422024	-0.140577	-0.223221	0.299123	0.0339268	0.0280389	-0.183373	-0.131022
							BRD-A20108388	0.0165679	-0.128515	0.026513	0.349304	0.0328099	-0.19581	0.182031	0.11093	0.0367215
							BRD-A20114232	0.0970438	0.144062	-0.176557	-0.309321	0.39237	0.027637	-5.47226e-05	-0.277968	-0.233416
							BRD-A20182314	0.0781835	0.107087	-0.0445953	0.102755	0.159428	-0.0693379	0.0793966	0.0117879	0.0762562
							BRD-A20185529	0.221384	-0.0413019	-0.0287844	-0.0973056	0.112785	0.175152	0.0369333	-0.128492	-0.09473
							BRD-A20208638	0.142156	-0.174762	-0.0492846	-0.254758	0.149913	0.354077	0.101578	-0.0163651	-0.0153625
							BRD-A20210464	0.0572731	-0.207701	-0.0144924	-0.0677338	0.257221	-0.0282214	0.0289239	-0.0728038	0.104064
							BRD-A20213616	0.216014	-0.00164451	-0.352701	-0.18287	0.442268	-0.263116	-0.0245326	-0.237876	-0.0467378
							BRD-A20239487	0.172861	0.128851	-0.0224317	0.0862937	0.0999394	-0.0993448	0.0785858	0.0206123	-0.0256819
							BRD-A20242387	0.0276099	-0.130712	-0.0786411	0.203041	0.0700116	-0.21674	-0.0115827	0.0225087	0.0706226
							BRD-A20248179	0.170907	0.082892	0.18528	0.236581	0.262716	0.0973261	0.241137	0.169101	0.198749
							BRD-A20256229	0.0769483	0.232843	-0.021645	0.150944	0.230505	-0.216926	0.0670898	-0.0533699	0.00738282
							BRD-A20282696	0.065056	0.0370421	-0.0993322	-0.0093872	0.069346	-0.11456	-0.096091	-0.127658	0.0157428
							BRD-A20305532	0.0530261	0.115396	-0.158997	-0.173109	0.268572	-0.119077	-0.0339619	-0.210567	-0.082727
							BRD-A20314546	0.0843315	-0.109176	-0.015157	-0.13875	0.104381	0.145644	0.0587247	0.0418876	0.0277297
							BRD-A20320131	-0.0488714	-0.0408628	0.0336373	-0.180945	0.441213	0.203768	0.247043	0.0021088	-0.0817877
							BRD-A20348246	-0.230665	-0.217808	0.0861353	0.0381885	-0.0253751	-0.00375736	-0.0289332	0.0457168	0.0179523
							BRD-A20394483	-0.135061	-0.0295013	0.0141692	-0.0366632	0.184525	-0.141833	-0.0651786	-0.177717	0.0611886
							BRD-A20398558	0.309607	0.0865863	-0.292788	-0.149846	0.345532	-0.132284	0.0229863	-0.224117	0.0113394
							BRD-A20463452	0.320018	-0.125585	-0.351997	-0.454332	0.156815	0.129965	-0.134367	-0.238064	-0.0923562
							BRD-A20477000	0.0661703	0.175223	0.126593	0.357001	0.065879	-0.201608	0.16878	0.186038	0.204623
							BRD-A20602349	-0.142354	0.0118405	0.131345	0.0762012	0.126579	0.00760484	0.0426899	0.0450771	0.0173202
							BRD-A20633493	0.152784	-0.417865	-0.133014	-0.187525	-0.0483311	0.153466	-0.0808857	-0.0245674	0.00832331
							BRD-A20644369	-0.152152	0.0117605	0.173164	0.000293369	0.0758069	0.0631143	0.00274033	0.00702968	0.0503016
							BRD-A20676077	0.0344161	0.00489408	-0.156953	0.0327938	0.274602	-0.355928	-0.055434	-0.164029	0.0986683
							BRD-A20731954	-0.0632997	0.14721	0.173349	-0.0576743	0.146414	0.155429	0.0613039	0.0157328	0.111778
							BRD-A20754559	0.106156	0.172646	-0.14331	0.147849	0.137319	-0.412669	-0.0363889	-0.0729955	0.075985
							BRD-A20839751	-0.153354	-0.134692	-0.00582462	-0.0419798	-0.0283973	-0.0449997	-0.0763439	-0.0827858	-0.0203806
							BRD-A20871416	-0.000404371	0.0153203	-0.034858	0.227182	-0.0823958	-0.238599	-0.0387273	0.0407287	0.0393655
							BRD-A20951169	0.299999	0.0682203	-0.376117	0.117189	0.220115	-0.4518	-0.0180486	-0.174289	0.128306
							BRD-A20953965	-0.0724536	-0.297999	0.0283911	-0.153101	0.0605608	0.167453	0.0361366	0.0216176	0.0898046
							BRD-A20968261	-0.0497075	0.182782	0.0701854	0.0603562	0.236558	-0.103249	0.0491205	-0.0778536	0.0400262
							BRD-A20971274	0.169754	0.134351	-0.13072	0.279706	0.200275	-0.34392	0.129589	-0.0239791	0.0757645
							BRD-A21009254	0.348894	0.0672486	-0.222264	0.065107	0.136762	-0.19645	0.0309412	-0.000870015	0.139745
							BRD-A21023809	0.328458	-0.145592	-0.467366	-0.0355759	0.318423	-0.349981	-0.0284501	-0.227192	0.0242524
							BRD-A21093023	-0.0606598	-0.178593	0.164596	-0.277916	-0.047342	0.554563	0.0541906	0.0799838	-0.0151457
							BRD-A21168039	0.138112	-0.103096	-0.0228159	-0.245652	0.317989	0.296706	0.226333	0.0102324	-0.145627
							BRD-A21213622	0.160714	0.125325	-0.0711944	0.10252	0.0260973	-0.177669	0.0201561	-0.0178989	0.0668128
							BRD-A21301884	0.266264	0.0493667	-0.28181	-0.0295093	0.268355	-0.211518	-0.0296317	-0.128888	-0.0447244
							BRD-A21346136	0.324204	0.0357806	-0.381564	-0.146204	0.209666	-0.147005	-0.0603872	-0.269185	-0.169635
							BRD-A21394172	0.295407	0.119472	-0.163927	-0.291612	0.225	0.183927	0.0764718	-0.125462	-0.0244594
							BRD-A21476289	-0.058884	-0.0305379	-0.151353	-0.423031	0.11687	0.143993	-0.182161	-0.319131	-0.138591
							BRD-A21524347	-0.16561	0.139124	0.143159	0.272018	0.0950195	-0.216186	0.0758865	0.039404	0.0513855
							BRD-A21569010	0.147678	0.127159	0.0354328	-0.250994	0.0545321	0.400228	0.168813	0.0215917	-0.0739487
							BRD-A21584932	0.17499	0.0101778	-0.0939678	-0.358276	0.21565	0.27437	0.087583	-0.115463	-0.0357008
							BRD-A21723284	-0.0844358	-0.128948	0.0896475	0.130245	-0.0338721	-0.0170988	0.0201415	0.106619	0.0617483
							BRD-A21730004	0.217658	-0.0348503	-0.25279	0.0979587	0.221927	-0.344294	0.0212194	-0.066804	0.0274668
							BRD-A21740165	0.232575	-0.0436599	-0.12646	0.103237	0.0637056	-0.134396	0.0505601	-0.0122974	0.0422081
							BRD-A21751475	0.183759	0.203994	-0.220859	0.230716	0.253312	-0.465384	0.0547077	-0.125654	0.0503235
							BRD-A21765353	0.0250244	-0.0420916	0.0934042	0.304801	0.261229	-0.141544	0.240559	0.0623201	0.018878
							BRD-A21814529	-8.82273e-05	-0.207242	-0.31909	-0.171617	0.0549104	-0.194204	-0.243776	-0.278734	-0.14893
							BRD-A21829694	0.0395949	0.154547	-0.0507848	0.447033	0.030335	-0.476273	0.0697887	0.0394076	-0.0108371
							BRD-A21858158	-0.0337666	-0.0136718	-0.0534697	0.0963307	0.124286	-0.17991	0.0417304	-0.00302763	0.0258355
							BRD-A21877498	-0.0946068	-0.0675089	0.261693	-0.243531	-0.184524	0.784243	0.204206	0.30811	-0.0574306
							BRD-A21891180	-0.0833505	0.0629885	0.303114	0.0621645	0.170765	0.172464	0.197597	0.0685763	0.0566123
							BRD-A22032524	0.100594	-0.0983931	-0.17914	-0.0289192	0.207418	-0.0662682	0.0111857	-0.039801	0.0219633
							BRD-A22060346	0.322984	-0.0616582	-0.170906	-0.157269	0.103706	0.131724	0.0795066	-0.0616459	0.00781872
							BRD-A22081593	0.041254	0.0199691	-0.0735855	0.149191	0.0368854	-0.139707	0.0587148	0.0196877	0.00772678
							BRD-A22089150	0.0476121	0.27937	0.121489	0.203398	0.0448729	-0.047379	0.185002	0.0951164	0.0881375
							BRD-A22106989	0.0837692	-0.0635063	-0.122211	0.0167243	0.131227	-0.0765535	-0.00499728	-0.0231256	0.0565357
							BRD-A22137475	0.124369	-0.261045	-0.124579	-0.0358161	0.132012	-0.065319	-0.0403564	-0.0687017	0.0464501
							BRD-A22235376	0.0823557	0.0636019	-0.0986608	0.20986	0.140686	-0.304215	0.129688	-0.0252945	0.0211333
							BRD-A22267103	0.0568317	-0.0625269	-0.194731	0.204794	0.239273	-0.330085	0.0256999	-0.0169959	0.0833697
							BRD-A22290997	-0.0907398	0.148404	0.153982	0.16623	0.18914	-0.0983297	0.218968	-0.0305724	-0.119472
							BRD-A22299460	0.195888	-0.157647	-0.113144	0.269153	-0.016302	-0.199869	0.180696	0.130236	0.090767
							BRD-A22305049	-0.0209693	-0.116902	-0.0857226	0.240675	0.0693752	-0.240039	0.0477842	0.0362564	0.10344
							BRD-A22333896	0.189885	0.0711619	-0.264465	-0.0439922	0.181078	-0.297872	-0.0176403	-0.171123	-0.0911673
							BRD-A22380646	0.0603522	-0.250328	-0.172404	0.0665254	0.159047	-0.141391	0.0210662	-0.0226156	0.11156
							BRD-A22411525	0.0846854	0.137619	-0.102349	-0.13666	0.367436	-0.123677	-0.0324129	-0.280811	-0.0106861
							BRD-A22481213	-0.176755	0.316872	0.112639	0.341047	0.119563	-0.37624	0.0730077	-0.0352594	0.0380924
							BRD-A22502289	0.288994	0.164924	-0.139199	-0.494845	0.0562786	0.365577	-0.0796524	-0.198435	-0.149536
							BRD-A22502911	-0.00878571	0.155632	0.121124	-0.103315	0.0865922	0.120699	0.0977413	0.0123317	0.00163427
							BRD-A22578298	-0.0702642	-0.132056	0.260936	0.464588	0.355573	-0.0391789	0.430036	0.229051	0.12736
							BRD-A22596080	0.365688	0.0843489	-0.385185	-0.181912	0.23689	-0.222927	-0.128179	-0.287705	-0.0620563
							BRD-A22625833	0.374485	-0.219366	-0.340774	-0.0779691	0.210926	-0.137427	0.0127422	-0.0925915	0.0207255
							BRD-A22684332	0.0903721	-0.069554	-0.207233	0.0649757	0.252063	-0.162119	0.0692757	-0.101688	0.00130632
							BRD-A22690528	0.152102	-0.0962093	-0.15792	0.222985	0.0685872	-0.266143	0.0350139	0.0235844	0.0607863
							BRD-A22707317	0.0726298	0.14626	-0.114987	0.252242	0.231773	-0.376103	0.0338788	-0.0259037	0.118423
							BRD-A22769835	0.0733646	0.166546	-0.00478624	0.105986	0.187367	-0.110378	0.114916	-0.0125045	-0.00261777
							BRD-A22773530	-0.235567	0.122785	0.319989	0.155954	0.0373306	0.0460388	0.13905	0.132837	0.0853689
							BRD-A22783572	-0.0851845	0.142274	0.441265	0.353196	-0.144757	0.31602	0.173534	0.610363	0.489206
							BRD-A22834033	-0.0647878	0.215064	0.216397	-0.0910612	0.172821	0.159046	0.115085	0.0213969	0.0344836
							BRD-A22840179	-0.145115	0.0765364	-0.0309656	0.175034	0.1558	-0.326369	-0.01008	-0.0841763	0.0850959
							BRD-A22844106	0.141758	0.0416487	-0.105936	-0.107879	0.196309	-0.0489442	0.00161514	-0.110277	-0.0257492
							BRD-A23034328	0.195713	0.0736836	-0.13327	0.0996422	0.25168	-0.246929	0.033682	-0.0507134	0.0175684
							BRD-A23056432	-0.0441453	-0.0946787	0.235948	0.0753668	0.109395	0.177795	0.191357	0.205796	0.172988
							BRD-A23057545	0.162936	0.0590832	0.1912	-0.0313513	-0.134971	0.512754	0.197612	0.262233	-0.0315432
							BRD-A23072235	-0.129427	-0.201222	0.0293426	0.00795449	-0.0437925	0.0328061	-0.0639772	0.0392779	0.0201291
							BRD-A23173246	-0.083183	0.000591407	-0.114593	-0.00293201	0.12591	-0.216473	-0.0589062	-0.129336	0.00642423
							BRD-A23193246	0.13546	-0.00341428	-0.266841	0.392106	0.0806096	-0.554986	-0.091291	0.023897	0.0384349
							BRD-A23203166	0.00499969	-0.0301396	0.0189571	-0.0518056	0.0795132	0.109606	0.094623	-0.0468531	0.0264997
							BRD-A23226398	0.0277904	0.128857	0.100008	-0.22481	0.0417443	0.346753	-0.010168	-0.0382031	-0.0444502
							BRD-A23259903	0.141635	0.106724	-0.170243	-0.0204108	0.27059	-0.281287	-0.091273	-0.221437	0.0528943
							BRD-A23271867	0.0469425	0.0660841	-0.237222	-0.30183	0.40571	-0.018309	-0.0119894	-0.360033	-0.141965
							BRD-A23283632	0.14055	0.0104855	-0.33778	-0.344585	0.333288	-0.101125	-0.142728	-0.348015	-0.126105
							BRD-A23340311	0.172752	-0.237647	-0.303505	0.0738173	0.107161	-0.222521	-0.0379879	-0.0523349	0.183238
							BRD-A23340824	0.139791	0.0445319	0.0331864	0.0634471	0.457979	-0.0994769	0.234472	-0.0392748	-0.0141586
							BRD-A23345137	0.251496	0.0616543	0.0665328	0.000376231	0.142743	0.178961	0.215361	0.113381	0.0515468
							BRD-A23434937	0.0714532	0.109166	0.175319	0.0833625	-0.0771478	0.150232	0.127586	0.154327	0.0273969
							BRD-A23522475	0.167889	-0.282309	-0.149231	0.164511	0.0882078	-0.152128	0.11543	0.0529757	-0.0123837
							BRD-A23540331	0.300973	-0.147706	-0.286001	-0.189838	0.177534	-0.00408863	-0.0752471	-0.139657	-0.0559353
							BRD-A23557927	0.302625	-0.273148	-0.241548	-0.164631	-0.084081	0.0185935	-0.0930327	-0.0422938	-0.00279651
							BRD-A23658885	0.0646513	-0.103722	-0.175943	-0.334487	0.0721105	0.173109	-0.0476872	-0.185436	-0.145494
							BRD-A23679683	0.308203	0.0666467	-0.329977	-0.397017	0.209701	0.111272	-0.0420734	-0.295014	-0.175311
							BRD-A23683907	-0.0121047	0.00940467	0.118746	-0.279648	-0.0202161	0.357718	-0.0445145	-0.0220164	-0.073726
							BRD-A23723433	-0.0545329	0.0919386	0.391912	0.157294	-0.136836	0.522993	0.377447	0.588802	0.154159
							BRD-A23782314	0.158016	-0.161136	-0.00662645	-0.39031	0.104584	0.502066	0.0924816	0.0490924	-0.189334
							BRD-A23793948	0.0528748	-0.0943632	-0.139731	-0.210006	0.114337	0.0793341	-0.0229869	-0.112253	-0.153868
							BRD-A23953152	0.258876	-0.257099	-0.19653	-0.332598	-0.0190945	0.299445	-0.0492846	-0.0623957	-0.0593115
							BRD-A23955117	-0.0840496	0.119029	-0.14449	-0.190429	0.228515	-0.128095	-0.146549	-0.295757	-0.0893659
							BRD-A23970436	-0.0364057	0.0941641	0.117229	0.115363	0.00476375	0.0194174	0.0856384	0.090019	0.00530525
							BRD-A23980907	0.2475	0.235673	-0.143382	0.216808	0.319147	-0.319803	0.117065	-0.0514013	0.0561308
							BRD-A24014744	-0.23805	0.0546344	0.0874724	0.310895	0.0139946	-0.335431	-0.0238494	0.0291612	0.12559
							BRD-A24064662	0.288492	-0.123752	-0.459432	-0.361528	0.400562	-0.252882	-0.204047	-0.388579	0.00614538
							BRD-A24067393	0.11383	0.232336	-0.196244	-0.116372	0.0513989	-0.214519	-0.0398564	-0.253705	-0.15906
							BRD-A24067767	-0.523683	-0.0670903	0.253222	0.107027	-0.0645027	-0.125997	-0.147091	0.00568104	0.0631905
							BRD-A24122750	0.0133328	0.239219	0.0676829	0.118406	0.0404833	-0.0580388	0.06121	0.00835123	-0.0589258
							BRD-A24130466	0.206098	0.0590283	-0.277659	-0.0312341	0.115496	-0.262997	-0.0879368	-0.200808	-0.00167902
							BRD-A24191444	0.134304	0.0447088	-0.0642247	-0.112209	0.0428976	0.083644	-0.0156556	-0.0576474	-0.0330705
							BRD-A24223049	0.158887	0.271666	0.218466	0.0447071	0.314386	0.278671	0.333764	-0.0288291	-0.0797964
							BRD-A24226290	-0.00480597	0.170938	-0.0536408	0.0324489	0.147075	-0.193422	-0.0107405	-0.155823	-0.0618041
							BRD-A24228527	0.0741502	-0.00213152	-0.0988403	0.000136623	0.0505735	-0.113361	-0.0655778	-0.09038	-0.0147446
							BRD-A24284985	0.124294	0.0601003	-0.111802	0.0208899	0.128208	-0.0843874	0.00759542	-0.0795907	-0.0167955
							BRD-A24316989	0.381077	0.121386	-0.228515	0.189856	0.302676	-0.34505	0.0905412	-0.081859	0.138072
							BRD-A24331453	-0.246755	-0.141547	0.222404	-0.322441	0.0472713	0.572158	0.172725	0.119715	-0.15454
							BRD-A24354128	0.0582552	0.212858	0.10847	0.502162	0.189279	-0.367577	0.210937	0.111937	0.20018
							BRD-A24369193	0.226879	-0.169748	-0.239048	-0.320521	0.145813	0.0359499	-0.0595758	-0.147661	-0.0502921
							BRD-A24436948	0.180758	-4.42395e-05	-0.197138	0.0108433	0.17365	-0.131764	0.000815959	-0.115184	-0.0251881
							BRD-A24460481	0.101999	0.148694	-0.0124019	0.294265	0.350653	-0.263355	0.122473	-0.1302	-0.00830438
							BRD-A24514565	0.150433	-0.0693277	-0.230303	0.0361159	0.202673	-0.197315	-0.0148243	-0.118224	0.0176716
							BRD-A24523504	0.254258	-0.168682	-0.258984	-0.211561	0.153115	-0.026792	-0.0288706	-0.165346	0.0476032
							BRD-A24524033	0.0775505	-0.209121	-0.201897	-0.168875	0.115726	-0.0167256	-0.143013	-0.151129	0.0143018
							BRD-A24572753	-0.0766088	0.0829843	0.0826777	0.289933	0.000852225	-0.297504	0.0233087	0.0534972	0.0721013
							BRD-A24587114	0.20025	-0.163606	-0.290601	-0.216237	0.237626	0.0481077	-0.0285092	-0.111477	-0.0279206
							BRD-A24660135	0.0238283	-0.036388	-0.123112	-0.281897	0.358675	0.0180697	-0.00520769	-0.193933	0.0936202
							BRD-A24714998	0.0275157	0.0642591	0.255952	0.228029	0.0467295	0.0738245	0.240327	0.216965	0.123618
							BRD-A24742577	-0.0926418	-0.314696	0.0224193	-0.174948	0.247751	0.205687	0.136952	-0.0447969	0.00456599
							BRD-A24817035	0.091107	0.078204	-0.205316	0.087842	0.224305	-0.257821	-0.0286366	-0.136481	0.0132743
							BRD-A24853499	0.300586	-0.059767	-0.192238	-0.102056	0.394374	-0.0507326	0.107637	-0.12502	-0.00861017
							BRD-A24881974	-0.294686	0.0501003	0.209786	0.217504	-0.130944	-0.221903	-0.122351	0.0727783	0.141028
							BRD-A25052569	-0.236524	-0.0158075	-0.068237	0.181187	0.0924577	-0.414645	-0.0954661	-0.138493	-0.000740863
							BRD-A25056678	0.260217	0.0827257	-0.261539	0.100553	0.351854	-0.332085	0.0777977	-0.169256	-0.00814784
							BRD-A25063851	-0.013245	-0.0577453	0.0725636	0.365383	0.0703387	-0.205861	0.157555	0.171063	0.154551
							BRD-A25234499	0.190683	-0.0239116	-0.275466	0.0283299	0.236862	-0.273323	-0.0231602	-0.139236	-0.00518613
							BRD-A25243629	0.00798398	-0.115826	-0.0718392	-0.180988	0.270611	0.0449076	0.00384055	-0.102888	-0.0554995
							BRD-A25510551	-0.0670266	0.0275842	-0.167548	-0.458012	0.236299	0.0066422	-0.247005	-0.405747	-0.223206
							BRD-A25536415	-0.159025	0.111652	0.156608	0.195406	0.0905149	-0.111984	0.0965362	0.0505749	0.0380497
							BRD-A25537246	0.0956912	0.0540424	-0.011009	0.050738	0.147692	-0.0970455	0.0452395	-0.0124529	0.0289989
							BRD-A25615049	-0.262957	0.14129	0.0662509	0.0421368	0.102543	-0.206525	-0.0628123	-0.208438	-0.00610659
							BRD-A25755902	-0.0249889	-0.0102255	-0.0337122	-0.213317	0.175215	0.0882176	-0.0303268	-0.151133	-0.202972
							BRD-A25775766	0.0669571	-0.196271	-0.080978	-0.405726	0.116967	0.385269	0.0214065	-0.0298037	-0.173813
							BRD-A25869984	-0.0706119	-0.00998691	0.148292	-0.3177	0.133204	0.54584	0.229392	0.102946	-0.146967
							BRD-A25880250	0.0104681	0.0573843	-0.016644	0.375598	-0.0232787	-0.376623	0.0570313	0.0782789	0.0831607
							BRD-A25883214	0.16056	-0.0444598	0.0171484	0.132688	-0.0253202	0.08713	0.147426	0.131969	0.0665782
							BRD-A25919039	0.405684	0.0203653	-0.311794	-0.230411	0.139371	0.0292102	-0.152001	-0.191193	-0.0126571
							BRD-A25993094	-0.114864	-0.0411709	0.152298	-0.0286248	0.176117	0.0985217	0.0543571	0.0423875	0.261068
							BRD-A26032986	0.133541	0.0263884	0.024899	-0.0985756	0.0834954	0.196783	0.120094	0.0186669	0.0220666
							BRD-A26165232	0.0594343	-0.119386	-0.15605	-0.168563	0.102376	0.0460817	-0.00667296	-0.11175	-0.0559957
							BRD-A26168826	0.0781825	-0.00352272	-0.190115	0.148123	0.0456416	-0.255429	0.0776935	-0.0850041	-0.144546
							BRD-A26173532	0.0209281	-0.246313	-0.187031	-0.336468	0.335978	0.1449	0.010073	-0.217784	-0.0275575
							BRD-A26222320	0.144952	0.079848	0.0307436	0.227389	0.207534	-0.0284235	-0.00776509	0.217944	0.508341
							BRD-A26225199	-0.369099	-0.152015	0.229401	-0.0824945	0.0809446	0.0636783	0.00799705	-0.0496307	-0.00328868
							BRD-A26257412	0.280388	-0.238123	-0.209445	-0.258463	0.0861276	0.141836	0.0123288	-0.0570134	-0.0737801
							BRD-A26334849	-0.0667286	-0.0511666	0.132316	-0.000436849	0.0382961	0.119062	0.033938	0.0402204	0.055853
							BRD-A26343863	0.092873	0.152369	-0.123003	-0.0354959	0.0405164	-0.123746	-0.0449402	-0.146533	-0.0621711
							BRD-A26384407	-0.172791	0.0366477	0.136962	-0.00184737	0.051338	0.0439808	-0.00856709	0.00833754	0.018295
							BRD-A26581222	0.110018	0.0849162	-0.206375	-0.0443795	0.156703	-0.257745	-0.115775	-0.201087	0.0102316
							BRD-A26616161	0.218494	-0.0947239	-0.223467	-0.238293	0.189207	0.0273719	-0.0706347	-0.164564	0.00851071
							BRD-A26633881	-0.270856	0.141287	0.0851397	0.229986	0.107715	-0.386043	-0.120925	-0.0924323	0.125909
							BRD-A26640795	0.139951	0.123695	0.0772771	-0.19148	0.0948336	0.30145	0.114157	0.0280639	0.0224326
							BRD-A26660658	0.223381	-0.0123518	-0.237776	-0.421788	0.175973	0.257673	0.00680823	-0.243805	-0.17666
							BRD-A26711594	-0.0235064	-0.0666132	0.10558	-0.199313	0.192908	0.241999	0.0301759	-0.0647837	0.0790246
							BRD-A26738626	-0.316742	0.119347	0.347605	0.0351412	0.0329568	0.120546	0.048944	0.0881303	0.109378
							BRD-A26761315	0.0349403	-0.190754	-0.128203	-0.243864	0.0701985	0.116719	-0.12669	-0.183568	-0.113072
							BRD-A26785111	0.254708	-0.0302125	-0.279063	0.16456	0.280597	-0.199736	0.139762	-0.0306043	-0.0813913
							BRD-A26787626	-0.133373	0.103739	0.137085	0.0823019	0.0749956	-0.00490766	0.0428637	0.0405815	0.0800655
							BRD-A26798255	0.0394129	0.0772122	-0.264345	-0.141952	0.240556	-0.253003	-0.165015	-0.329881	-0.119488
							BRD-A26845397	-0.0954724	0.0170584	0.186141	0.143759	-0.0224443	0.0430369	0.0870272	0.117615	0.0714215
							BRD-A26950990	-0.191244	0.00241985	-0.0288763	-0.292383	0.275604	0.14013	0.0202361	-0.205706	-0.186191
							BRD-A26952628	-0.123501	0.207902	0.359665	-0.0959911	0.0903666	0.372091	0.179377	0.108084	0.0340218
							BRD-A26962727	0.110995	-0.138229	-0.116604	-0.457246	0.194251	0.407604	-0.00851175	-0.122573	-0.170536
							BRD-A27056524	0.00571129	0.189209	0.0263846	-0.107714	0.217321	0.00217896	0.0153668	-0.0933248	0.0828391
							BRD-A27080191	-0.0482603	0.0636646	0.0552223	-0.0172015	0.0858839	0.0274538	0.0268146	-0.0119487	0.0184253
							BRD-A27091254	0.292986	-0.14288	-0.301857	0.210025	0.111911	-0.416328	-0.0605774	-0.00522356	0.0601561
							BRD-A27143604	-0.158453	-0.129581	0.135439	0.131576	-0.0461383	-0.0494641	0.0353154	0.0898435	0.0285856
							BRD-A27209003	0.0465152	0.128045	0.0109174	-0.075019	0.100912	-0.0139287	-0.00952757	-0.135533	-0.0328632
							BRD-A27290375	0.0307475	-0.064291	-0.0476401	-0.00649624	0.150858	-0.0692782	-0.0270759	-0.0157646	0.0474403
							BRD-A27391717	0.0233039	-0.0019658	-0.00886592	-0.259891	0.401137	0.224827	0.136436	-0.107302	-0.142877
							BRD-A27401261	0.025241	0.00664156	-0.15828	-0.147792	0.208356	-0.0777365	0.0237289	-0.203088	-0.0722057
							BRD-A27407220	0.0701463	0.0973129	0.0216046	0.113014	0.19879	-0.0643917	0.175297	0.0393794	0.00989689
							BRD-A27422067	0.0498275	-0.119493	-0.20903	-0.158596	0.109042	-0.0577333	-0.160836	-0.162511	-0.0498829
							BRD-A27475667	-0.0110322	0.116522	-0.073524	0.176515	0.103511	-0.327063	-0.0332424	-0.0793609	0.0142461
							BRD-A27546103	0.00906399	0.072647	-0.187163	-0.247864	0.302359	-0.11912	-0.165846	-0.354735	-0.135246
							BRD-A27565568	0.208953	-0.0326651	-0.27185	-0.116687	0.20503	-0.137454	0.119574	-0.19246	-0.0938112
							BRD-A27660863	-0.129156	0.049723	-0.00960973	-0.0161114	0.060821	-0.096877	-0.0442793	-0.137513	-0.0478541
							BRD-A27693633	0.0132118	-0.0579326	-0.0321507	0.12729	0.0795563	-0.144716	0.0261841	-0.0115381	0.0472075
							BRD-A27732521	0.127016	-0.0497575	-0.116123	-0.05723	0.0630047	-0.00413725	-0.017282	-0.0496102	0.0206521
							BRD-A27762595	-0.0878384	-0.0519236	-0.139332	-0.0904509	0.330786	-0.222019	-0.0559848	-0.228794	-0.202878
							BRD-A27816330	0.11884	0.0526503	-0.0803454	-0.180746	0.368149	0.0239672	-0.0314045	-0.153756	0.0715038
							BRD-A27827494	-0.216144	0.0887924	0.0549539	0.261404	0.0789192	-0.356811	-0.00487852	-0.0573457	0.00663106
							BRD-A27844016	0.288468	0.0553999	-0.213686	-0.192489	0.191591	0.0200772	0.0418925	-0.148195	0.117487
							BRD-A27891813	0.110254	-0.100366	0.0279108	0.0291811	0.111789	0.0709647	0.0743162	0.0436088	0.0746508
							BRD-A27924917	0.119043	-0.0593698	-0.190086	0.163994	0.115641	-0.270874	-0.00320104	-0.0330038	0.0773379
							BRD-A27931246	-0.0629239	0.102597	-0.137229	0.179482	0.160107	-0.368007	0.0876748	-0.147484	-0.0668936
							BRD-A27966268	-0.0783262	-0.106531	0.19913	0.202149	-0.0690371	0.0204193	0.090066	0.244804	0.168806
							BRD-A27997471	-0.11789	0.156852	0.227705	-0.103329	0.0770688	0.203561	0.0859585	0.0242436	-0.0054122
							BRD-A28006745	-0.0196506	0.0883269	0.307766	0.0336789	-0.0300054	0.247589	0.178828	0.190417	0.07301
							BRD-A28107346	0.256646	-0.0501011	-0.272172	-0.0201758	0.322384	-0.259019	-0.0781316	-0.160053	0.0180058
							BRD-A28153253	0.28815	-0.275353	-0.196453	-0.187768	0.166283	0.20083	0.0556389	-0.0396898	0.181416
							BRD-A28182755	-0.145479	-0.309204	0.104626	-0.145414	-0.10924	0.465781	0.116947	0.14407	-0.0753941
							BRD-A28188436	0.049538	0.031662	-0.0418773	0.175703	0.140657	-0.289932	0.0339967	-0.0325311	0.135836
							BRD-A28219573	0.262832	0.114723	-0.266881	-0.323369	0.432857	-0.0953305	0.0117768	-0.274827	-0.0270408
							BRD-A28318179	0.10511	-0.0913178	-0.147399	0.118475	0.0848912	-0.143293	0.00160909	0.0182098	0.119825
							BRD-A28335000	0.196158	-0.0204438	-0.258988	-0.0179334	0.234691	-0.253899	-0.0324207	-0.150793	-0.0358812
							BRD-A28370127	0.273932	0.048452	-0.280055	-0.0466766	0.319413	-0.204899	0.00561669	-0.200732	-0.047977
							BRD-A28409908	0.114485	-0.278272	-0.147994	0.174979	-0.0709947	-0.12938	0.000152937	0.104303	0.167939
							BRD-A28422330	0.00523369	0.131661	-0.0125775	0.216455	0.0589525	-0.25912	0.0488711	-0.0327817	0.114177
							BRD-A28482739	-0.042661	-0.0663995	0.193474	-0.206904	-0.0694261	0.446338	0.100441	0.119687	-0.0231781
							BRD-A28524368	0.0245505	-0.127002	-0.105493	-0.0876163	0.189241	-0.0572752	-0.0234567	-0.160857	-0.113153
							BRD-A28535779	0.299174	0.0541332	-0.361889	-0.132501	0.323855	-0.338289	-0.0610772	-0.309386	-0.120946
							BRD-A28577961	0.100766	0.0376642	0.0364563	0.0337393	0.0356034	-0.0119818	0.0647727	0.0275208	0.0414985
							BRD-A28599787	0.056367	-0.0765469	0.0218604	-0.352795	0.105275	0.37296	0.0835088	-0.0279669	-0.0567675
							BRD-A28653047	0.202591	-0.0229904	-0.36219	-0.0543062	0.303114	-0.401622	-0.105004	-0.279835	0.143751
							BRD-A28661260	-0.189768	-0.0895387	0.165574	-0.270761	-0.0383361	0.481457	0.147386	0.131923	-0.211537
							BRD-A28709850	0.0712644	0.0294964	0.365202	0.128633	-0.049091	0.446001	0.367375	0.282736	-0.0440509
							BRD-A28734536	0.13967	0.212539	-0.0973868	0.258486	0.114783	-0.273288	0.119176	-0.0344561	-0.131169
							BRD-A28734572	-0.22528	0.00573763	0.0938613	0.291504	0.0855224	-0.348418	-0.0756767	-0.077216	0.124093
							BRD-A28848457	0.241485	0.0240858	-0.254795	-0.245313	0.365946	0.0660475	-0.0611332	-0.211861	-0.0109586
							BRD-A28856712	0.0584198	-0.120062	-0.249702	-0.00225537	0.268566	-0.249925	-0.0541473	-0.137014	0.0505641
							BRD-A28887267	0.122637	-0.125954	-0.189188	0.0510139	0.130951	-0.124423	0.0168309	-0.0208328	0.0577418
							BRD-A28932952	0.322137	-0.00982247	-0.435841	-0.333528	0.241033	0.0117657	-0.0924484	-0.322335	-0.118562
							BRD-A28936006	0.0697363	-0.039741	-0.254909	-0.0637504	0.0861331	-0.184699	-0.0677545	-0.188671	-0.186908
							BRD-A28940325	0.0767659	-0.00666496	-0.0934209	0.119208	0.156889	-0.167253	0.0199894	-0.0125464	0.105806
							BRD-A28942447	0.108408	-0.016415	-0.169681	-0.123593	0.133154	-0.0714645	-0.0815945	-0.177189	-0.00409813
							BRD-A28953915	-0.25808	0.275155	0.161903	0.255634	-0.0262489	-0.337872	0.000445748	-0.0251624	-0.0306698
							BRD-A29021272	0.187269	-0.0290353	-0.316579	-0.345605	0.246545	-0.0122814	-0.107393	-0.316364	-0.170353
							BRD-A29110038	0.00132758	0.263772	-0.0371229	0.174947	0.215787	-0.287058	0.100126	-0.127346	-0.0364515
							BRD-A29114023	0.0503982	0.00196565	-0.0463611	-0.0441092	0.139383	-0.00235154	0.0463091	-0.0290756	-0.0235414
							BRD-A29260609	0.171931	0.00830936	-0.157674	0.0880935	0.138443	-0.161475	0.0393191	-0.0239408	0.00511757
							BRD-A29265374	0.0605071	0.149488	0.0860506	0.325946	0.105362	-0.284141	0.138426	0.0577306	0.165166
							BRD-A29289453	0.0921544	0.100001	0.0172172	-0.150891	0.275035	0.0690197	0.0609229	-0.122074	0.0534589
							BRD-A29322418	0.205835	0.0659156	-0.139657	0.133728	0.299354	-0.246146	0.0759588	-0.0137751	0.0093851
							BRD-A29349577	0.214677	-0.190769	-0.242318	-0.140557	0.155534	-0.0850833	-0.0906083	-0.0929633	0.0097633
							BRD-A29371732	0.213905	0.080946	-0.17851	-0.15725	0.268768	-0.0427212	-0.0105216	-0.130276	-0.029366
							BRD-A29426959	-0.086004	-0.0483779	0.0889154	-0.0676499	-0.00509497	0.149006	0.0131392	0.0313101	-0.0410906
							BRD-A29437505	-0.214055	-0.0219966	0.206348	-0.112963	-0.0461492	0.212976	-0.0401251	0.0274119	-0.0168309
							BRD-A29459123	-0.0126193	0.0715586	-0.0929151	0.0109812	0.0209205	-0.111415	-0.0644968	-0.114013	-0.0270656
							BRD-A29485854	0.0551616	-0.217722	-0.0211367	0.0758449	-0.19737	-0.0550232	-0.116136	0.152925	0.0703031
							BRD-A29501982	0.0716591	-0.196967	0.0286882	-0.289256	-0.0979888	0.655233	0.206876	0.234934	-0.0700048
							BRD-A29506681	-0.0401654	0.232416	-0.0693758	0.142563	0.182188	-0.353362	0.0315084	-0.146249	0.0295392
							BRD-A29522922	0.125523	0.0982555	-0.213345	-0.159442	0.165464	-0.0746535	-0.0525794	-0.246219	-0.0964866
							BRD-A29544928	0.27727	0.0680961	-0.12329	0.00889171	0.503214	-0.103353	0.129774	-0.127073	0.0897648
							BRD-A29578214	-0.068552	0.291038	0.121841	-0.0721848	0.151621	0.0814084	0.0162648	-0.0687933	-0.0419214
							BRD-A29599024	0.226526	-0.0907901	-0.202084	0.0222202	0.229675	-0.113557	0.0324915	-0.0452014	-0.0857879
							BRD-A29644307	-0.166022	0.0259097	0.173563	-0.0343458	-0.075165	0.10164	-0.0527752	0.0217323	0.00665511
							BRD-A29660540	0.0522827	-0.033588	-0.143848	-0.350315	0.222467	0.0907758	-0.145543	-0.247235	-0.150848
							BRD-A29734053	-0.163025	0.0487848	-0.0115225	-0.127579	0.245993	-0.0673354	0.00642405	-0.267173	-0.150574
							BRD-A29734477	0.131265	0.0528408	-0.00493842	-0.0271128	0.150555	0.100666	0.185241	0.036309	0.00382698
							BRD-A29734509	-0.150278	0.233009	0.257708	0.008749	-0.0455908	0.139899	0.0831181	0.0364003	-0.0522592
							BRD-A29757134	0.16078	-0.151454	-0.220385	-0.301721	-0.0727251	0.0435033	-0.160234	-0.132191	-0.104271
							BRD-A29833735	-0.162919	0.0866816	0.18615	0.324432	0.137418	-0.181044	0.214512	0.145172	0.0992194
							BRD-A29854054	-0.0728616	0.191982	0.0687831	-0.0273103	0.196071	-0.048979	-0.00504627	-0.0923652	-0.0346496
							BRD-A30109207	0.201303	-0.159327	-0.215957	-0.0359131	0.175307	-0.124895	0.0493512	-0.0113727	-0.00786951
							BRD-A30257315	0.229993	0.229212	-0.268874	-0.01289	0.401732	-0.318847	0.0142017	-0.231618	0.0134684
							BRD-A30293581	0.0979378	0.169658	-0.0811807	-0.159534	0.151545	0.0110407	0.0078466	-0.21059	-0.0714235
							BRD-A30348862	0.289934	-0.0743128	-0.338349	-0.244632	0.308148	-0.214266	-0.140691	-0.27071	-0.0739475
							BRD-A30356435	-0.00178363	-0.0642224	-0.0690561	0.0983027	0.146794	-0.154916	-0.0436865	-0.0465453	0.0267814
							BRD-A30366854	-0.208953	0.0895575	0.0277338	0.341472	0.0920721	-0.367946	0.047902	-0.0335803	0.058304
							BRD-A30369394	-0.103981	0.0366273	0.172374	-0.113126	0.0588168	0.234161	0.0571156	0.0437895	0.0548333
							BRD-A30409205	0.358891	-0.294553	-0.169041	0.133221	0.0959072	-0.0500878	0.11863	0.1667	0.144459
							BRD-A30481655	0.161093	0.0512411	-0.262643	0.0968275	0.202101	-0.406778	-0.0807066	-0.178042	0.0538842
							BRD-A30547447	-0.0422535	0.143366	0.131108	0.0682771	-0.0627087	0.0110213	-0.0155963	0.00256811	0.0154847
							BRD-A30570056	0.115497	0.132123	-0.229923	-0.295568	0.257284	0.00918622	-0.0290255	-0.309882	-0.188062
							BRD-A30590053	0.177381	0.0150927	-0.0778746	-0.228305	0.106126	0.181779	-0.0245292	-0.121886	-0.0248162
							BRD-A30630604	0.361481	0.0309301	-0.421853	-0.169412	0.281027	-0.24417	-0.0836368	-0.322857	-0.0843331
							BRD-A30655177	0.138434	0.091482	-0.0299594	-0.167384	0.0584008	0.147884	-0.0370614	-0.0555866	0.0283533
							BRD-A30693873	0.04056	-0.0166314	-0.0391504	-0.0316471	9.01405e-05	0.0178459	-0.010044	-0.00778509	0.0389241
							BRD-A30717181	0.0749196	-0.125927	-0.223177	-0.0530239	0.307621	-0.162655	0.0247503	-0.139569	-0.0752116
							BRD-A30758703	-0.0563328	-0.0664672	-0.0333133	0.140223	-0.0210801	-0.190709	-0.00264138	0.076204	0.012939
							BRD-A30776477	0.0865966	0.0139811	-0.109689	-0.221342	0.0934354	-0.00285063	-0.108545	-0.201904	-0.0888064
							BRD-A30815329	0.0285698	-0.141731	-0.219667	0.0935125	0.0412178	-0.222649	-0.0363681	-0.0594748	-0.0240824
							BRD-A30875003	0.14724	0.00124035	-0.161063	0.233819	0.278978	-0.288465	0.0934888	-0.0265482	-0.00875414
							BRD-A30907050	0.118179	0.0978975	-0.055127	0.348119	0.331111	-0.251378	0.0441878	0.133413	0.445607
							BRD-A30962679	-0.00566286	0.277955	0.173598	-0.0413952	0.067364	0.0934457	0.0906733	0.00680262	0.0108327
							BRD-A31007383	-0.0856021	0.0710263	0.0525491	0.0886739	0.0675514	-0.0823286	-0.000299167	-0.0158102	0.0262779
							BRD-A31106325	-0.32409	-0.0294968	0.235918	0.0744824	-0.146486	-0.0572294	-0.0978365	0.0728431	0.120308
							BRD-A31118426	0.160177	-0.027274	-0.18771	0.0585456	0.19857	-0.28083	-0.00112653	-0.106411	0.0664171
							BRD-A31159102	0.00501156	0.021686	0.0365079	-0.0984295	0.0636196	0.149492	0.00753675	-0.046146	-0.00349977
							BRD-A31192417	0.183	-0.0419926	-0.311235	-0.195018	0.316934	-0.137425	-0.113483	-0.309633	-0.0953614
							BRD-A31195449	0.0592185	0.102245	0.0410787	0.0157608	0.0245053	-0.0131633	0.00950264	0.00300856	-0.00329554
							BRD-A31210555	-0.0405921	0.140974	0.0604351	0.241013	0.0638163	-0.272012	0.0782329	0.023393	0.0313918
							BRD-A31237708	0.0980972	-0.0577987	-0.203621	-0.210874	0.248218	-0.0702905	-0.0432758	-0.255935	-0.0493141
							BRD-A31275474	-0.0615125	0.264238	0.0783752	0.234276	0.0302273	-0.277264	0.0360149	-0.00406475	-0.0472793
							BRD-A31306003	0.289303	-0.0637715	-0.212059	0.265715	0.072853	-0.277556	0.0273333	0.0688389	0.0840011
							BRD-A31359260	0.375275	-0.205835	-0.342353	0.040725	0.258585	-0.254023	0.0268451	-0.0542241	0.131823
							BRD-A31521121	-0.000571266	0.0960351	0.0574896	0.230632	-0.00667792	-0.161318	0.111101	0.116706	-0.0357767
							BRD-A31566993	0.0377312	0.157342	-0.0147428	0.0208935	0.142173	-0.155389	0.0117162	-0.0779485	0.0579226
							BRD-A31575449	0.152855	-0.19848	-0.1332	-0.072073	0.0764334	0.0361431	0.0100691	0.0266211	0.0178248
							BRD-A31576716	0.0892541	-0.169333	-0.0751614	-0.0880143	-0.0925511	0.0834301	-0.00809775	0.0472471	-0.0205961
							BRD-A31602150	-0.235519	-0.0527218	0.251896	-0.161182	-0.132944	0.398998	0.0348702	0.136447	-0.0594853
							BRD-A31650268	0.0369334	0.031441	0.342662	0.534277	-0.0181635	0.218589	0.601737	0.469566	0.0537157
							BRD-A31800922	-0.339287	0.0215194	0.346877	0.0141336	-0.173501	0.261971	0.0117958	0.131102	0.0854596
							BRD-A31835455	-0.185796	0.161329	0.591883	0.356601	-0.187874	0.507118	0.453724	0.696825	0.221537
							BRD-A31880043	0.0803362	0.0850888	0.03096	0.447281	0.198221	-0.259813	0.0123164	0.231346	0.498852
							BRD-A31907989	0.21176	-0.311332	-0.144084	-0.296753	0.0968159	0.182767	0.00714726	-0.0418587	-0.0129037
							BRD-A31916785	-0.253754	0.037498	0.281309	0.0754855	-0.0377616	0.165928	0.0714043	0.132539	0.0517244
							BRD-A31962514	-0.223962	0.190546	0.183226	0.0965477	0.0570694	-4.5216e-05	0.065889	0.0291366	0.00526301
							BRD-A31986446	0.275105	-0.166221	-0.21148	-0.250777	0.179841	0.072952	-0.00749337	-0.0971725	-0.0575089
							BRD-A32018906	0.196095	0.0802814	-0.245328	-0.189963	0.294112	-0.143574	-0.0262865	-0.212707	-0.0641992
							BRD-A32090136	0.158748	0.2992	-0.0861794	0.151788	0.13092	-0.234762	0.108358	-0.0916637	-0.0808282
							BRD-A32128687	0.203404	0.172574	0.030533	-0.160895	0.139815	0.167915	0.13261	-0.0448351	-0.0458482
							BRD-A32164164	-0.184184	0.0770168	0.144404	0.190069	0.0578305	-0.110187	0.0763778	0.0738818	0.0788935
							BRD-A32325811	0.222608	-0.367564	-0.312397	-0.249636	0.0766674	0.00955573	-0.142756	-0.124905	-0.0422966
							BRD-A32406671	0.153576	-0.106511	-0.161816	-0.169851	0.211316	-0.0876843	-0.0861454	-0.162403	-0.0684225
							BRD-A32427782	0.108735	-0.104797	0.0225957	0.215148	0.270278	-0.246747	0.101927	0.0264421	0.215516
							BRD-A32435422	0.0941765	-0.0867377	-0.216445	-0.2263	0.306334	-0.0786251	-0.00214819	-0.204216	-0.224063
							BRD-A32505112	-0.170752	0.225981	0.195728	0.135792	0.0667732	-0.0508426	0.091771	0.0582714	4.78177e-05
							BRD-A32575745	0.0373328	-0.491886	-0.17216	-0.0579211	0.192964	0.00154918	-0.0858687	-0.0296406	0.0809355
							BRD-A32633048	0.126656	0.0250905	0.0814896	0.186565	0.325102	0.0402826	0.197396	0.0503766	-0.00494973
							BRD-A32673558	-0.0954717	0.148308	0.122941	0.166617	0.0716001	-0.0886809	0.0871709	0.0438095	0.0296888
							BRD-A32677088	0.0923646	-0.346066	-0.218562	-0.315684	-0.0365901	0.167574	-0.103034	-0.0946445	-0.0658862
							BRD-A32683230	0.163291	0.21126	-0.255741	0.191185	0.231375	-0.490681	-0.0213873	-0.189169	0.00595293
							BRD-A32792984	0.168624	-0.24	-0.28035	-0.241452	0.203399	-0.0119962	-0.109518	-0.148048	-0.0314514
							BRD-A32913510	0.160323	-0.18147	-0.163141	0.186366	0.0852834	-0.279331	0.025564	0.0116518	0.0746508
							BRD-A32930744	0.128454	0.149889	-0.138361	0.084934	0.0975646	-0.309807	-0.0127506	-0.0885194	-0.0789201
							BRD-A32933415	-0.177401	-0.161398	0.110278	0.0738086	-0.00227968	-0.159261	-0.0490148	0.0331358	0.0301775
							BRD-A32949107	0.00841994	0.100351	0.0849805	-0.0448636	0.130253	0.0583427	0.0666009	0.0102319	0.0765091
							BRD-A32966160	-0.154053	-0.169004	0.00754829	0.0931433	-0.139395	-0.0765494	-0.0166634	0.0640202	-0.00954923
							BRD-A32999156	-0.0596784	0.117939	0.328101	0.679895	-0.0230097	-0.0413198	0.224955	0.617269	0.499235
							BRD-A33011828	0.0539243	-0.0669093	-0.0521862	0.416934	0.0379721	-0.375911	0.105095	0.156076	0.0974389
							BRD-A33095017	-0.0279688	-0.224776	0.105894	-0.115061	0.210905	0.280865	0.171547	0.0905238	-0.0651889
							BRD-A33105987	-0.0818973	-0.275372	-0.0553281	-0.33576	0.244053	0.225273	-0.0584526	-0.124969	0.0912128
							BRD-A33119430	-0.0958047	-0.0594416	0.0830817	-0.0279659	0.00494201	0.0687931	0.000158849	-0.000100903	0.00036214
							BRD-A33120952	0.0899786	-0.148212	-0.11019	-0.416402	0.0996407	0.365976	0.00945854	-0.1506	-0.209967
							BRD-A33167617	-0.00955253	0.0881923	-0.0919203	-0.0815994	0.203473	-0.180954	0.0468817	-0.186815	-0.164542
							BRD-A33168282	0.0583499	-0.000201409	-0.0906488	0.0231494	0.115711	-0.0638947	0.0111714	-0.0628707	0.0896146
							BRD-A33265205	0.0329607	-0.13632	0.0508767	-0.444041	0.0307277	0.628382	0.171115	0.0914219	-0.25563
							BRD-A33279164	0.151073	-0.0769635	-0.392309	-0.10919	0.257452	-0.347297	-0.137435	-0.287996	-0.0566252
							BRD-A33355319	0.0162523	0.166698	0.247721	0.610436	0.0682932	-0.133736	0.0782599	0.47968	0.636299
							BRD-A33385649	-0.240947	-0.11065	0.122684	0.0448471	0.0856095	-0.0982736	-0.0615821	-0.0450547	0.12125
							BRD-A33447119	-0.0207177	0.0747527	-0.126308	0.0520882	0.150279	-0.15828	-0.00956558	-0.0938607	0.0569583
							BRD-A33596659	0.165749	0.150494	-0.130081	0.428995	0.359465	-0.481114	0.158543	-0.0964577	0.0291735
							BRD-A33642205	0.107511	0.186829	-0.249388	-0.0501607	0.359144	-0.336044	-0.108479	-0.339682	-0.0485916
							BRD-A33698749	0.00564076	0.157526	0.112444	-0.156399	0.0541407	0.194443	0.107208	0.0272266	-0.0211456
							BRD-A33711280	0.0313632	-0.289642	-0.227457	-0.203656	0.113122	0.0609509	-0.0508705	-0.146861	-0.0132692
							BRD-A33738668	0.175789	-0.290816	-0.300063	-0.150002	0.222925	-0.0952692	-0.0527405	-0.111864	-0.1204
							BRD-A33832751	-0.0770909	0.101688	0.18876	-0.179612	0.124332	0.320492	0.120749	0.032422	0.0550614
							BRD-A33836957	-0.230802	-0.0658541	0.154629	0.335658	-0.0854409	-0.312483	-0.0397901	0.0870575	0.166733
							BRD-A33872036	0.0523072	-0.0518164	-0.144825	-0.41773	0.225238	0.359175	0.0884006	-0.101956	-0.205229
							BRD-A33966510	0.475545	0.0765811	-0.252091	-0.069357	0.284373	0.00659687	0.276075	-0.111481	-0.07953
							BRD-A34006693	-0.11376	-0.0584069	-0.0259547	-0.0070847	0.107587	-0.0600977	-0.0257141	-0.0466599	0.0698217
							BRD-A34064931	-0.401179	0.156656	0.227896	0.115438	0.0391455	-0.175746	-0.0382108	-0.0841547	-0.00300693
							BRD-A34077069	0.32902	-0.0142792	-0.3254	-0.0301792	0.174811	-0.251479	0.0105442	-0.173835	-0.0869771
							BRD-A34145622	-0.105256	0.02964	0.0414669	0.0910726	0.069314	-0.0972993	0.0368331	-0.00558924	0.00415008
							BRD-A34156147	0.0739093	-0.0660173	0.00176851	0.073808	0.155669	-0.0360796	0.0698675	0.0646841	0.176117
							BRD-A34206667	0.0187261	0.0622547	0.114854	-0.054067	0.0330771	0.0658202	-0.0233185	0.0704625	0.0762299
							BRD-A34208953	-0.0310335	0.201621	0.230523	-0.276343	0.0279867	0.463995	0.116006	0.0450853	-0.0506897
							BRD-A34255068	0.0573853	0.240905	0.0282264	0.087004	0.111797	-0.0132648	0.138703	0.0292698	0.01984
							BRD-A34261988	0.108333	0.157368	-0.211351	-0.168217	0.158784	-0.201226	-0.0400091	-0.283778	-0.162032
							BRD-A34301196	0.312607	-0.0793656	-0.229561	-0.16546	0.272143	0.0435121	0.047731	-0.127526	-0.0433959
							BRD-A34309505	0.0229215	0.274801	0.0596433	0.230203	0.126179	-0.203616	0.132443	0.0328708	-0.012278
							BRD-A34384930	0.00507769	0.122595	-0.0510951	-0.0128222	0.120442	-0.09833	-0.0411579	-0.150452	-0.0871111
							BRD-A34416461	0.0934937	0.210972	-0.0886249	0.0775271	0.243303	-0.229258	0.108057	-0.140614	-0.0654331
							BRD-A34461624	0.0259476	0.145283	0.27133	0.488434	0.15279	0.104813	0.248073	0.459339	0.379573
							BRD-A34492468	0.0493119	0.137067	-0.0848889	0.0342589	0.216286	-0.167397	-0.00388474	-0.0918362	0.075146
							BRD-A34658965	-0.0233335	0.0469678	0.141508	-0.307369	0.183298	0.602471	0.173417	0.0281417	-0.0273097
							BRD-A34706053	0.146776	-0.0483468	-0.149833	-0.0570747	0.218818	-0.0693538	-0.0114187	-0.077293	0.0368174
							BRD-A34725553	-0.461309	-0.102276	0.264653	0.0862117	-0.0337096	-0.0180172	-0.0710658	-0.0155387	0.0781351
							BRD-A34751532	-0.0697351	-0.176102	0.0461663	-0.243589	-0.052281	0.304227	-0.0469541	0.0123047	-0.0456354
							BRD-A34774643	-0.19472	-0.0296008	0.244008	-0.0528074	-0.162266	0.285512	0.0152474	0.109185	0.0239227
							BRD-A34788695	-0.00889999	0.131415	0.090592	-0.116786	0.0734566	0.170937	0.0225615	-0.0066354	-0.0579498
							BRD-A34806832	0.134692	0.177541	0.0575907	0.322493	0.167275	-0.138775	-0.0228133	0.235949	0.543228
							BRD-A34826857	0.266371	-0.0502379	-0.318278	-0.321354	0.219686	0.0304465	-0.140096	-0.322502	-0.147673
							BRD-A34842997	-0.0913594	0.0732807	0.248778	-0.0828527	-0.150101	0.299382	0.0343922	0.0914991	-0.0297547
							BRD-A34862016	0.0563173	0.0244376	-0.10467	-0.104527	0.175576	-0.0903953	-0.105062	-0.218662	-0.022582
							BRD-A34891365	0.00454786	0.113413	0.152	-0.127513	0.000945961	0.190505	-0.0438941	0.00452665	-0.00834723
							BRD-A34915942	-0.129786	-0.185051	-0.0604165	-0.292861	0.0793549	0.0207103	-0.192461	-0.25359	-0.010959
							BRD-A34924211	-0.252534	0.0513717	0.0523426	0.206755	0.0545982	-0.420936	-0.104903	-0.11167	0.119617
							BRD-A35033682	0.049838	0.0121874	-0.00740724	-0.374835	0.181148	0.300596	-0.0318735	-0.153939	-0.112499
							BRD-A35046390	0.0475678	0.143776	0.0977625	0.157566	-0.0550551	0.0110179	0.139875	0.107672	0.0364125
							BRD-A35141474	0.192947	0.14288	-0.0488012	-0.0263197	0.316818	-0.014049	0.271861	-0.0200416	-0.199321
							BRD-A35158877	-0.0165912	0.269343	0.0306453	-0.0173576	0.227659	-0.0195634	-0.00115232	-0.160237	0.0442949
							BRD-A35234044	0.176582	-0.0179883	-0.299588	-0.295582	0.355506	-0.0510467	-0.0256926	-0.261455	-0.129629
							BRD-A35275545	0.108516	-0.0208262	-0.0124722	-0.0322117	0.0954267	0.23535	0.258628	0.0906937	-0.096153
							BRD-A35289117	0.120842	-0.06038	0.159559	0.0292347	0.0853591	0.334888	0.3174	0.256722	0.129231
							BRD-A35294449	0.222217	0.0241278	-0.32753	-0.308718	0.34542	-0.080949	-0.147748	-0.375484	-0.0686825
							BRD-A35323217	-0.0314341	-0.137142	0.00498134	-0.194549	0.181444	0.208388	0.0628488	-0.00861132	0.117761
							BRD-A35335404	0.0424581	-0.149047	-0.183374	-0.433323	0.155587	0.352049	-0.00646915	-0.186708	-0.133636
							BRD-A35338386	-0.0365232	0.348075	0.138229	-0.0107963	0.120919	0.0491582	0.0540284	-0.034658	-0.106438
							BRD-A35360906	-0.106842	-0.234204	-0.0248084	0.0847571	0.258641	-0.223879	-0.0557927	-0.103676	0.132914
							BRD-A35401994	0.309513	0.355942	-0.236486	0.0685821	0.262359	-0.246024	0.0555325	-0.229181	-0.135256
							BRD-A35420319	-0.124455	0.158728	0.258978	-0.129686	0.167611	0.329167	0.216577	0.0757784	-0.0679712
							BRD-A35442115	0.255168	0.0897035	-0.130323	0.0941962	0.252879	-0.165285	0.0539715	-0.0430847	0.104308
							BRD-A35495382	0.0146632	-0.235626	-0.232959	-0.383454	0.0818048	0.200707	-0.103563	-0.193599	-0.0155048
							BRD-A35506209	0.11404	0.218088	-0.226089	0.00140637	0.283139	-0.319573	-0.00531682	-0.213682	-0.0545426
							BRD-A35511923	0.0675585	-0.125375	-0.100001	-0.336046	0.00482068	0.192848	-0.138999	-0.159003	-0.114425
							BRD-A35537528	-0.0929815	-0.034036	-0.204021	0.138381	0.0331126	-0.477818	-0.170649	-0.153664	-0.100825
							BRD-A35623999	0.157493	0.153176	-0.0728469	-0.305969	0.0412166	0.212408	-0.0893822	-0.156147	-0.058225
							BRD-A35659695	0.321961	0.0764173	-0.294462	0.00472003	0.285258	-0.282452	0.0308378	-0.153863	0.0977318
							BRD-A35673887	0.011323	0.0233364	0.160559	-0.233242	0.0799622	0.493474	0.121541	0.063871	0.0212205
							BRD-A35687268	0.18363	0.0727866	-0.256689	-0.0460653	0.33903	-0.239392	-0.0641139	-0.232179	0.0313562
							BRD-A35743566	0.0957856	0.0181099	-0.034184	-0.176917	0.0506063	0.032196	-0.0777808	-0.118468	-0.022453
							BRD-A35829420	0.0960843	-0.0695422	0.209734	0.510127	0.0484305	0.00511906	0.142157	0.435894	0.39629
							BRD-A35869011	0.151712	0.211099	-0.0921368	0.285226	0.0981692	-0.402451	0.155087	-0.0259315	0.0446057
							BRD-A35871558	0.286045	0.0251833	-0.197838	-0.131565	0.131576	0.0424257	0.000862826	-0.0915106	-0.00702772
							BRD-A35931254	0.158737	-0.0563147	-0.0865592	-0.350505	-0.0188942	0.403356	-0.00659865	-0.04358	-0.124641
							BRD-A35945150	0.177743	0.14695	-0.0560953	0.0898697	0.0154442	-0.00633796	0.135832	0.0441355	-0.0119485
							BRD-A35987488	-0.350375	0.0566985	0.29282	0.250766	-0.02948	-0.159976	0.0376031	0.0639109	0.145114
							BRD-A35991484	0.0260526	0.058607	-0.0918198	0.116136	0.234419	-0.364679	-0.0332548	-0.156776	0.150079
							BRD-A36010170	0.13781	0.00463997	-0.127979	-0.102204	0.0345094	0.00172038	-0.0554447	-0.0761267	-0.0421808
							BRD-A36066264	0.163201	0.0860903	-0.137577	-0.255357	0.204713	0.0499685	-0.0337936	-0.214438	-0.106723
							BRD-A36074203	0.190071	0.0698392	-0.0913538	-0.210979	0.19712	0.103816	-0.00107055	-0.130765	-0.0290267
							BRD-A36141702	0.293047	-0.227704	-0.383071	-0.145484	0.18828	-0.170127	-0.0278303	-0.161293	-0.152459
							BRD-A36151937	0.211713	-0.176787	-0.269083	-0.308983	0.214836	0.0998145	-0.0463959	-0.161535	-0.111427
							BRD-A36171447	-0.00306306	0.0728284	0.177136	0.130518	0.159394	0.00727318	0.15918	0.0605214	0.119932
							BRD-A36217750	0.164268	0.295018	-0.0317858	-0.127829	0.204674	-0.00378614	0.0160233	-0.119905	-0.0863526
							BRD-A36245464	-0.0581915	-0.232	-0.0234718	-0.252287	0.139624	0.28201	0.023413	-0.0193802	0.0929774
							BRD-A36246838	0.0847373	-0.172942	-0.149135	-0.194862	0.11756	-0.0762127	-0.095654	-0.143978	-0.0338782
							BRD-A36258658	-0.194957	-0.0641724	0.110778	-0.00886567	0.199889	-0.00130964	0.0254556	-0.0490535	0.0464704
							BRD-A36267905	0.134444	0.0336819	-0.0198354	-0.0716524	0.0651525	0.124903	0.0577237	0.00760054	-0.0106675
							BRD-A36318220	0.193377	-0.0529602	-0.179792	-0.198576	0.155108	0.0230814	-0.0511737	-0.114935	-0.00780147
							BRD-A36352187	0.148045	-0.0448083	-0.288693	-0.068334	0.145335	-0.233596	-0.096577	-0.191849	-0.0931257
							BRD-A36358469	0.108652	-0.0628449	-0.207817	-0.348924	0.166194	0.168766	-0.0166297	-0.210108	-0.146645
							BRD-A36378415	0.0467659	0.068489	-0.106658	0.0984868	0.151105	-0.289723	-0.0192232	-0.141671	0.0713789
							BRD-A36410418	0.16417	-0.213924	-0.154472	-0.0435774	-0.101007	0.043388	-0.0504773	0.000532993	-0.00845517
							BRD-A36422927	0.292197	-0.0246692	-0.230985	0.175336	0.165275	-0.251376	0.0722669	-0.0117651	0.0744532
							BRD-A36428246	-0.128939	-0.204426	0.00812256	-0.0141008	0.296917	-0.0395514	0.0414201	-0.0364591	0.131005
							BRD-A36471396	0.167824	-0.126534	-0.0964076	-0.158934	0.0720132	0.0882457	0.0449323	-0.0431741	-0.0407715
							BRD-A36538931	-0.0142081	-0.154123	-0.0306614	0.0962996	0.0375058	-0.108632	0.0385041	-0.0106808	0.0317638
							BRD-A36541729	0.163272	0.201251	-0.086762	0.216726	0.199411	-0.270736	0.0500231	-0.0608147	0.041742
							BRD-A36627915	0.416233	-0.082746	-0.274524	-0.336508	0.158296	0.236855	0.0593998	-0.149978	-0.13411
							BRD-A36650137	-0.01004	0.143807	-0.0862269	0.0525976	0.192908	-0.249543	-0.0690987	-0.154704	0.0352296
							BRD-A36720314	0.16178	0.159175	-0.179044	-0.328403	0.300242	0.0327383	0.0108145	-0.285051	-0.118501
							BRD-A36746745	-0.0961674	-0.144089	0.142693	-0.258741	-0.0245642	0.452348	0.0771585	0.0640031	0.136778
							BRD-A36774080	0.215283	-0.259263	-0.343367	-0.205842	0.191805	-0.165145	-0.144715	-0.187402	-0.0662808
							BRD-A36835536	0.17141	0.0137476	-0.0803377	-0.127194	0.27464	0.0149173	0.0781817	-0.166992	-0.0150549
							BRD-A36883080	0.0272402	-0.177417	-0.077009	0.0936328	0.0685245	-0.12373	0.0111748	0.0610857	0.193592
							BRD-A36897132	0.347766	-0.201369	-0.212254	-0.0637462	0.116925	-0.00932386	0.0506208	0.0329112	0.0635389
							BRD-A36938160	0.17288	-0.0068004	-0.360118	-0.412033	0.226056	0.0339029	-0.134001	-0.327889	-0.153479
							BRD-A37056613	0.129192	-0.056645	-0.187361	-0.214585	0.261756	-0.0572676	-0.0708025	-0.187397	-0.0548994
							BRD-A37077777	-0.298714	-0.0591557	0.201024	0.0769369	-0.113048	-0.00843251	-0.0633663	0.0725623	0.0752914
							BRD-A37105798	0.0929184	0.212675	0.0894813	-0.12292	0.170571	0.108991	0.0748349	-0.0480242	-0.0200757
							BRD-A37111681	0.0176645	-0.330633	-0.247134	-0.224017	0.155785	-0.0984796	-0.0983014	-0.166201	-0.123888
							BRD-A37177090	-0.228653	-0.0302494	0.200206	0.230442	0.0530471	-0.0426967	0.146556	0.071966	0.0933406
							BRD-A37190730	0.0248355	0.0202288	0.0993221	-0.121763	0.0747158	0.156161	0.0744929	-0.0634872	0.0205609
							BRD-A37203562	0.28208	0.0900366	-0.184089	-0.0572466	0.354012	-0.0681028	0.0664113	-0.122719	0.029001
							BRD-A37220162	0.217397	-0.0474858	-0.206377	0.0741801	-0.00713763	-0.223692	-0.0389752	-0.0468147	-0.0358167
							BRD-A37347161	-0.200052	-0.217618	0.101908	-0.237701	-0.0780396	0.252772	-0.122908	-0.0199015	0.0219428
							BRD-A37419342	0.466293	0.0143183	-0.30628	-0.302347	0.326629	0.0947093	0.0418456	-0.201893	-0.0405331
							BRD-A37420437	-0.000806648	-0.1306	-0.0899032	-0.0757286	0.221105	-0.00979348	0.046508	-0.0639311	0.09656
							BRD-A37432947	-0.302061	0.0476743	0.234697	-0.063504	-0.0154885	0.160096	-0.0147749	0.000778618	-0.011487
							BRD-A37441042	-0.11338	-0.0409143	0.139476	-0.15279	-0.0468096	0.28321	0.00666718	0.0459783	0.00781331
							BRD-A37484068	0.0883307	-0.150984	-0.225912	-0.49218	0.261385	0.214795	-0.0208348	-0.259073	-0.202187
							BRD-A37491729	0.294406	0.166767	-0.259044	-0.353552	0.333575	0.0777314	-0.114508	-0.312312	-0.0787685
							BRD-A37492983	-0.0578335	0.127107	0.0732725	-0.132372	0.106769	0.158614	0.0358607	-0.0450285	-0.033428
							BRD-A37519151	0.200706	-0.0194917	-0.199854	-0.304983	0.166257	0.212711	0.07141	-0.184423	-0.0708241
							BRD-A37523642	-0.119939	-0.0728452	0.123025	-0.215624	0.175898	0.22354	0.0715719	-0.0152898	-0.100661
							BRD-A37531650	0.126327	-0.00711181	-0.144783	-0.308761	0.351738	0.0624785	-0.0552929	-0.331168	-0.113871
							BRD-A37645929	0.110257	0.0746605	-0.164124	0.192865	0.213941	-0.336475	0.0146711	-0.0971639	0.00812777
							BRD-A37704979	-0.0320913	0.143185	0.0259057	-0.109407	0.203017	-0.0557231	0.0891206	-0.142992	-0.217871
							BRD-A37739876	-0.0124064	0.0623746	0.373538	0.415373	0.0633403	0.188368	0.183738	0.394579	0.46584
							BRD-A37754097	0.0960197	0.0923443	-0.269401	0.0259562	0.366064	-0.438562	-0.0991118	-0.243739	0.0643067
							BRD-A37776212	-0.0151011	0.251103	0.104728	-0.214157	-0.0167075	0.267941	-0.00239575	-0.0509195	-0.0876043
							BRD-A37796306	-0.064537	0.330912	0.265847	0.070848	0.137678	0.0933584	0.141627	0.0339553	0.0449911
							BRD-A37823663	-0.274191	-0.00832898	0.0576638	-0.0483293	0.084112	-0.147768	-0.132832	-0.200866	0.0305434
							BRD-A37828317	0.0508248	0.0981964	0.146029	0.326605	0.0637462	0.0186709	0.000486415	0.323045	0.640098
							BRD-A37852093	0.334112	-0.0203998	-0.349149	-0.376333	0.125646	0.0654944	-0.0620302	-0.268182	-0.192831
							BRD-A37867643	-0.0149344	-0.0548143	-0.0678361	-0.122718	0.0706213	0.0481728	-0.0718231	-0.0871375	0.0372912
							BRD-A37872319	0.124996	0.133667	-0.208984	-0.142919	0.324975	-0.173645	0.0263242	-0.243873	-0.268636
							BRD-A38040034	0.188649	-0.19114	-0.293917	-0.377353	0.274887	0.0927839	0.0468068	-0.25042	-0.125086
							BRD-A38040920	0.0659358	0.0188903	-0.0465686	-0.205995	0.207501	0.104191	0.0576312	-0.059952	-0.00902215
[truncated: 29,395 more rows]

## Sheet: Fig 1f
concentration-response curves of compounds tested by cell painting
[truncated: 1,647 more rows]

## Sheet: Fig 2a
left panel: cell painting activity versus relative cell number colored by compound category
[truncated: 1,647 more rows]

[truncated: 34 more sheets: Fig 2b, Fig 2c, Fig 3a, Fig 3b, Fig 3c, Fig 4a, Fig 4b, Fig 4c, Fig 4d, Fig 5a, Fig 5b, Fig 5c, Fig 5e, Fig 5f, Fig6, Supp Fig 1, Supp Fig 2a, Supp Fig 2b, Supp Fig 3a, Supp Fig 3b …]
